# Supplementary material for: On the rules of engagement for microRNAs targeting protein coding regions
Source: Nucleic Acids Res. 2023 Jul 31;51(18):9938–51. doi: 10.1093/nar/gkad645 (PMC10570018; doi:10.1093/nar/gkad645)
Supplement: gkad645_Supplemental_Files [file gkad645_supplemental_files.zip]

Archive with 2 entries (2 files):
- Supplemental Figures and Tables_Sapkota et al_resubmission.pdf
- Supplementary Tables_resubmission.xlsx
