# Supplementary material for: On the rules of engagement for microRNAs targeting protein coding regions
Source: Nucleic Acids Res. 2023 Jul 31;51(18):9938–51. doi: 10.1093/nar/gkad645 (PMC10570018; doi:10.1093/nar/gkad645)
Supplement: gkad645_Supplemental_Files [file gkad645_supplemental_files.zip › Supplementary Tables_resubmission.xlsx]

## Sheet: Table S1
Predicted Target Sites
	Seed Sequence	Edit Distance	Other rule	Number of 3'UTR sites	Number of CDS sites
a	nt 2-12	Up to 1		75	8
b	nt 2-12	Up to 2		173	41
c	nt 2-12	Up to 3		617	292
d	nt 2-12	Up to 5		5375	3707
e	nt 2-12	Up to 1	3' 3nt not included	226	66
f	nt 2-12	Up to 2	3' 3nt not included	972	581
g	nt 2-12	Up to 3	3' 3nt not included	3760	2509
h	nt 2-12	Up to 5	3' 3nt not included	11427	7368
i	nt 2-12	N/A	2-12nt only need match	14268	8064
j	nt 2-8	Up to 1		92	10
k	nt 2-8	Up to 2		331	138
l	nt 2-8	Up to 3		2493	1467
m	nt 2-8	Up to 5		95769	71888
n	nt 2-8	Up to 1	3' 3nt not included	356	199
o	nt 2-8	Up to 2	3' 3nt not included	3953	2801
p	nt 2-8	Up to 3	3' 3nt not included	33663	24480
q	nt 2-8	Up to 5	3' 3nt not included	562315	423900
r	nt 2-8	N/A	2-8nt only need match	1731268	1250853

## Sheet: Table S2
chrom	chrom_start	chrom_end	name	score	strand	mir_name	in_intron	in_exon	in_3UTR	in_5UTR	genes	genes_and_regions	target_seq	mir_seq	target_iv_with_slop	rnaduplex_dotbracket	whole_mir_dotbracket	dG	mrna_coords	mir_coords	image_filename	counts
chr1	4844990	4845039	K00262:18:H7LNLBBXX:5:1103:20172:3108	0	+	mmu-let-7i-5p		Yes	Yes		Lypla1	Lypla1:exon; Lypla1:3UTR	TTGATAAGCTCCTACCTCCAATTGATTGACATCACTAAGAGGCCTTGAGTAGAAG	UGAGGUAGUAGUUUGUGCUGUU	chr1:4844987-4845042(+)	.(((((((.(((((((.&.))))))).))))))).	.))))))).)))))))......	-18	3,19	1,17	chr1_4844987-4845042(+)_mmu-let-7i-5p_ss.png	1
chr1	4845770	4845795	K00262:18:H7LNLBBXX:5:1101:24505:37695	0	+	mmu-miR-709		Yes	Yes		Lypla1	Lypla1:exon; Lypla1:3UTR	GGATCTCTGTCAATAGCCTGGTCCACAGAGT	GGAGGCAGAGGCAGGAGGA	chr1:4845767-4845798(+)	.(((((((..(.(((...(((.&)))))))..))))).)).	)))))))..))))).))..	-14	4,25	1,18	chr1_4845767-4845798(+)_mmu-miR-709_ss.png	3
chr1	4845770	4845799	K00262:18:H7LNLBBXX:5:1108:3346:2334	0	+	mmu-miR-709		Yes	Yes		Lypla1	Lypla1:exon; Lypla1:3UTR	GGATCTCTGTCAATAGCCTGGTCCACAGAGTGAGT	GGAGGCAGAGGCAGGAGGA	chr1:4845767-4845802(+)	.(((((((..(.(((...(((.&)))))))..))))).)).	)))))))..))))).))..	-14	4,25	1,18	chr1_4845767-4845802(+)_mmu-miR-709_ss.png	3
chr1	4845867	4845907	K00262:18:H7LNLBBXX:5:1121:1326:5974	0	+	mmu-miR-1192		Yes	Yes		Lypla1	Lypla1:exon; Lypla1:3UTR	AAACACAGACATACAGTATTTCCAACCTAGGTAATATGAAAAGAAA	AAACAAACAAACAGACCAAAUU	chr1:4845864-4845910(+)	.(((.&.))).	..............))).....	-3	29,33	14,18	chr1_4845864-4845910(+)_mmu-miR-1192_ss.png	2
chr1	5162480	5162525	K00262:18:H7LNLBBXX:5:1115:12763:15979	0	+	mmu-miR-23a-3p		Yes	Yes		Atp6v1h	Atp6v1h:exon; Atp6v1h:3UTR	GTGGACTTTGAATAAACATCATTTATTTCAAATAAAAATTGGGAGAAGTGT	AUCACAUUGCCAGGGAUUUCC	chr1:5162477-5162528(+)	.((((.((..(((.&.))).)).)))).	..))).)).))))........	-6	38,51	2,14	chr1_5162477-5162528(+)_mmu-miR-23a-3p_ss.png	1
chr1	6274233	6274284	K00262:18:H7LNLBBXX:5:1108:25144:16155	0	+	mmu-miR-30b-5p		Yes	Yes		Rb1cc1	Rb1cc1:exon; Rb1cc1:3UTR	AAGTTTTACAGAGTGAAAGCTGTGTCATGGAATAAGAAAGTATAGCCACAGAAGAAA	UGUAAACAUCCUACACUCAGCU	chr1:6274230-6274287(+)	.(((((.((...(((.&.)))...)).)))))	........)))...)).)))))	-11	17,32	8,22	chr1_6274230-6274287(+)_mmu-miR-30b-5p_ss.png	1
chr1	6275271	6275312	K00262:18:H7LNLBBXX:5:1112:19309:40332	0	+	mmu-miR-152-3p		Yes	Yes		Rb1cc1	Rb1cc1:exon; Rb1cc1:3UTR	ATGTTGTTTGTATCCTATGTAACAGGGTGAAGTGGTGTTCTGTGGAA	UCAGUGCAUGACAGAACUUGG	chr1:6275268-6275315(+)	.((((.....((.((((.(((.&.))).)))).))....)))).	.))).)))).))....)))).	-13	22,43	1,21	chr1_6275268-6275315(+)_mmu-miR-152-3p_ss.png	1
chr1	7170320	7170363	K00262:18:H7LNLBBXX:5:2210:20527:13148	0	+	mmu-miR-92a-3p		Yes	Yes		Pcmtd1	Pcmtd1:3UTR; Pcmtd1:exon	TTCTAGACATATTCCGGGCAACGTATGAGTGCAATACTAATTCAAGATA	UAUUGCACUUGUCCCGGCCUG	chr1:7170317-7170366(+)	.(((((...(.((((((((((((.&)))))))))))))...)))))	)))))))))))))...)))))	-21	14,37	1,21	chr1_7170317-7170366(+)_mmu-miR-92a-3p_ss.png	2
chr1	7170322	7170363	K00262:18:H7LNLBBXX:5:2109:8592:12867	0	+	mmu-miR-92a-3p		Yes	Yes		Pcmtd1	Pcmtd1:3UTR; Pcmtd1:exon	CTAGACATATTCCGGGCAACGTATGAGTGCAATACTAATTCAAGATA	UAUUGCACUUGUCCCGGCCUG	chr1:7170319-7170366(+)	.(((((...(.((((((((((((.&)))))))))))))...)))))	)))))))))))))...)))))	-21	12,35	1,21	chr1_7170319-7170366(+)_mmu-miR-92a-3p_ss.png	2
chr1	7170323	7170363	K00262:18:H7LNLBBXX:5:1114:25784:44377	0	+	mmu-miR-92a-3p		Yes	Yes		Pcmtd1	Pcmtd1:3UTR; Pcmtd1:exon	TAGACATATTCCGGGCAACGTATGAGTGCAATACTAATTCAAGATA	UAUUGCACUUGUCCCGGCCUG	chr1:7170320-7170366(+)	.(((((...(.((((((((((((.&)))))))))))))...)))))	)))))))))))))...)))))	-21	11,34	1,21	chr1_7170320-7170366(+)_mmu-miR-92a-3p_ss.png	1
chr1	7170545	7170570	K00262:18:H7LNLBBXX:5:1203:22597:33053	0	+	mmu-miR-200b-3p		Yes	Yes		Pcmtd1	Pcmtd1:3UTR; Pcmtd1:exon	GGGCCCTTTGTGTTCTCAGTATTTAAAGATA	UAAUACUGCCUGGUAAUGAUGA	chr1:7170542-7170573(+)	((((.............((((((.&.)))))))))).	.))))))))))...........	-6	1,24	1,12	chr1_7170542-7170573(+)_mmu-miR-200b-3p_ss.png	1
chr1	7170816	7170870	K00262:18:H7LNLBBXX:5:2222:7882:27461	0	+	mmu-miR-27a-3p		Yes	Yes		Pcmtd1	Pcmtd1:3UTR; Pcmtd1:exon	TTTGACAAGGTAGGCCACACTGGCCTCATCTGCTCTGAATCTTTCTAATATAAATAGTCA	UUCACAGUGGCUAAGUUCCGC	chr1:7170813-7170873(+)	.((..((((((..(((.&.)))..)))))).....)).	.)))..)))))).....))..	-11	8,24	1,20	chr1_7170813-7170873(+)_mmu-miR-27a-3p_ss.png	1
chr1	9669077	9669139	K00262:18:H7LNLBBXX:5:1203:14894:23223	0	-	mmu-miR-193a-3p		Yes	Yes		Mybl1	Mybl1:exon; Mybl1:3UTR	TAGATATTTATATATACAGGGTGTCTAGAAGCCAGTGTTGTTTCTTGCCATTACAGCTAACATAGTAA	AACUGGCCUACAAAGUCCCAGU	chr1:9669074-9669142(-)	.(((.........((((((.&.)))))).........))).	.)))))).........)))...	-15	18,37	1,20	chr1_9669074-9669142(-)_mmu-miR-193a-3p_ss.png	1
chr1	9669086	9669119	K00262:18:H7LNLBBXX:5:1121:20232:40069	0	-	mmu-miR-31-5p		Yes	Yes		Mybl1	Mybl1:exon; Mybl1:3UTR	GTGTCTAGAAGCCAGTGTTGTTTCTTGCCATTACAGCTA	AGGCAAGAUGCUGGCAUAGCUG	chr1:9669083-9669122(-)	.(((((((.....(((((((.&.)))))))))))))).	.)))))))))))))).......	-21	10,30	1,16	chr1_9669083-9669122(-)_mmu-miR-31-5p_ss.png	1
chr1	9669086	9669139	K00262:18:H7LNLBBXX:5:1103:29609:13201	0	-	mmu-miR-10a-5p		Yes	Yes		Mybl1	Mybl1:exon; Mybl1:3UTR	TAGATATTTATATATACAGGGTGTCTAGAAGCCAGTGTTGTTTCTTGCCATTACAGCTA	UACCCUGUAGAUCCGAAUUUGUG	chr1:9669083-9669142(-)	.((((.....(((((((((.&))))))))).....)))).	))))))))).....)))).....	-13	5,24	1,19	chr1_9669083-9669142(-)_mmu-miR-10a-5p_ss.png	1
chr1	9669086	9669151	K00262:18:H7LNLBBXX:5:1124:22353:37835	0	-	mmu-miR-31-5p		Yes	Yes		Mybl1	Mybl1:exon; Mybl1:3UTR	AAAGCTTAAATGTAGATATTTATATATACAGGGTGTCTAGAAGCCAGTGTTGTTTCTTGCCATTACAGCTA	AGGCAAGAUGCUGGCAUAGCUG	chr1:9669083-9669154(-)	.(((((((.....(((((((.&.)))))))))))))).	.)))))))))))))).......	-21	42,62	1,16	chr1_9669083-9669154(-)_mmu-miR-31-5p_ss.png	1
chr1	9669092	9669139	K00262:18:H7LNLBBXX:5:2213:14316:43533	0	-	mmu-miR-10a-5p		Yes	Yes		Mybl1	Mybl1:exon; Mybl1:3UTR	TAGATATTTATATATACAGGGTGTCTAGAAGCCAGTGTTGTTTCTTGCCATTA	UACCCUGUAGAUCCGAAUUUGUG	chr1:9669089-9669142(-)	.((((.....(((((((((.&))))))))).....)))).	))))))))).....)))).....	-13	5,24	1,19	chr1_9669089-9669142(-)_mmu-miR-10a-5p_ss.png	1
chr1	9669118	9669152	K00262:18:H7LNLBBXX:5:2221:15371:27848	0	-	mmu-miR-31-5p		Yes	Yes		Mybl1	Mybl1:exon; Mybl1:3UTR	TAAAGCTTAAATGTAGATATTTATATATACAGGGTGTCTA	AGGCAAGAUGCUGGCAUAGCUG	chr1:9669115-9669155(-)	.((((...((((((.(((((............(((((.&))))))))))))).))))))).	))))))))))))).))))))).	-9	3,40	1,22	chr1_9669115-9669155(-)_mmu-miR-31-5p_ss.png	1
chr1	9669120	9669150	K00262:18:H7LNLBBXX:5:2207:31751:31400	0	-	mmu-miR-31-5p		Yes	Yes		Mybl1	Mybl1:exon; Mybl1:3UTR	AAGCTTAAATGTAGATATTTATATATACAGGGTGTC	AGGCAAGAUGCUGGCAUAGCUG	chr1:9669117-9669153(-)	.((((...((((((.(((((.&.)))))))).))))))).	.....)))))))).))))))).	-8	1,21	5,22	chr1_9669117-9669153(-)_mmu-miR-31-5p_ss.png	1
chr1	9669206	9669250	K00262:18:H7LNLBBXX:5:1214:26118:16542	0	-	mmu-miR-200b-3p		Yes	Yes		Mybl1	Mybl1:exon; Mybl1:3UTR	AGAGCTGAGAATTTTGTTGAATGTATTGTACAGTATATAGGAGCAAGAAA	UAAUACUGCCUGGUAAUGAUGA	chr1:9669203-9669253(-)	.((((((.&.)))))).	..))))))..............	-6	30,37	2,9	chr1_9669203-9669253(-)_mmu-miR-200b-3p_ss.png	1
chr1	9898862	9898906	K00262:18:H7LNLBBXX:5:1102:15574:16629	0	+	mmu-miR-27a-3p		Yes	Yes		Sgk3	Sgk3:3UTR; Sgk3:exon	CGCCCCTCCTTCGGAAGACTTATTTTTGTGAACACTTTGACATTCAGAAA	UUCACAGUGGCUAAGUUCCGC	chr1:9898859-9898909(+)	.((((..(((((((.(((((((.&))))))).)).))))))))).	))))))).)).))))))))).	-14	11,33	1,21	chr1_9898859-9898909(+)_mmu-miR-27a-3p_ss.png	1
chr1	9899975	9900024	K00262:18:H7LNLBBXX:5:1118:25033:14660	0	+	mmu-miR-27a-3p		Yes	Yes		Sgk3	Sgk3:3UTR; Sgk3:exon	ATGAATGCTAATAAGAGTTCTCCTTTTCTCTGAAGTACACACATGTCTCTTGGTG	UUCACAGUGGCUAAGUUCCGC	chr1:9899972-9900027(+)	.((((((.&.)))))).	.........))))))......	-5	48,55	9,16	chr1_9899972-9900027(+)_mmu-miR-27a-3p_ss.png	1
chr1	10138304	10138336	K00262:18:H7LNLBBXX:5:1102:1580:16471	0	-	mmu-miR-27b-3p		Yes	Yes		Arfgef1	Arfgef1:exon; Arfgef1:3UTR	GAGACACCGGAAATCATCATCTTTCTGTGAAAATGTAC	UUCACAGUGGCUAAGUUCUGC	chr1:10138301-10138339(-)	.(((((....(((.....(((((((.&)))))))))).....))))).	)))))))))).....))))).	-11	7,32	1,21	chr1_10138301-10138339(-)_mmu-miR-27b-3p_ss.png	1
chr1	10138304	10138336	K00262:18:H7LNLBBXX:5:1101:9739:5358	0	-	mmu-miR-27a-3p		Yes	Yes		Arfgef1	Arfgef1:exon; Arfgef1:3UTR	GAGACACCGGAAATCATCATCTTTCTGTGAAAATGTAC	UUCACAGUGGCUAAGUUCCGC	chr1:10138301-10138339(-)	.(((((....(((.....(((((((.&)))))))))).....))))).	)))))))))).....))))).	-13	7,32	1,21	chr1_10138301-10138339(-)_mmu-miR-27a-3p_ss.png	1
chr1	10138304	10138345	K00262:18:H7LNLBBXX:5:1114:22069:15012	0	-	mmu-miR-96-5p		Yes	Yes		Arfgef1	Arfgef1:exon; Arfgef1:3UTR	AGGCTATCTGAGACACCGGAAATCATCATCTTTCTGTGAAAATGTAC	UUUGGCACUAGCACAUUUUUGCU	chr1:10138301-10138348(-)	.((((((((((.&.)))))))))).	............)))))))))).	-9	35,46	12,23	chr1_10138301-10138348(-)_mmu-miR-96-5p_ss.png	1
chr1	10138330	10138378	K00262:18:H7LNLBBXX:5:1109:28026:41018	0	-	mmu-miR-19b-3p		Yes	Yes		Arfgef1	Arfgef1:exon; Arfgef1:3UTR	TGGTATTCTTACTCTGAAGATTTTTGCACACTCAGGCTATCTGAGACACCGGAA	UGUGCAAAUCCAUGCAAAACUGA	chr1:10138327-10138381(-)	.((......((((((((.&))))))))......)).	))))))))......)).......	-10	14,31	1,17	chr1_10138327-10138381(-)_mmu-miR-19b-3p_ss.png	1
chr1	10138346	10138402	K00262:18:H7LNLBBXX:5:2120:23470:14168	0	-	mmu-miR-205-5p		Yes	Yes		Arfgef1	Arfgef1:exon; Arfgef1:3UTR	ATGGTAAAAGATATTTAGCAACTATGGTATTCTTACTCTGAAGATTTTTGCACACTCAGGCT	UCCUUCAUUCCACCGGAGUCUG	chr1:10138343-10138405(-)	.((((((.&.)))))).	.............))))))...	-7	34,41	13,20	chr1_10138343-10138405(-)_mmu-miR-205-5p_ss.png	2
chr1	12859194	12859228	K00262:18:H7LNLBBXX:5:2213:3254:31646	0	+	mmu-miR-26a-5p		Yes	Yes		Sulf1	Sulf1:exon; Sulf1:3UTR	ACGTTAAGTCCAGAGAGAAAACTTGAATGGGATAATGACA	UUCAAGUAAUCCAGGAUAGGCU	chr1:12859191-12859231(+)	.(((..((((.(.((....(((((((.&)))))))..))).)))).))).	)))))))..))).)))).))).	-11	2,28	1,22	chr1_12859191-12859231(+)_mmu-miR-26a-5p_ss.png	1
chr1	12859868	12859896	K00262:18:H7LNLBBXX:5:1118:17746:10968	0	+	mmu-miR-200c-3p		Yes	Yes		Sulf1	Sulf1:exon; Sulf1:3UTR	TTTTGGTACTAAAACAGTATTATCTTTTGAATAT	UAAUACUGCCGGGUAAUGAUGGA	chr1:12859865-12859899(+)	.((((....((((((((.&))))))))...)))).	))))))))...))))........	-10	6,23	1,16	chr1_12859865-12859899(+)_mmu-miR-200c-3p_ss.png	1
chr1	12859870	12859911	K00262:18:H7LNLBBXX:5:1217:19380:42882	0	+	mmu-miR-200b-3p		Yes	Yes		Sulf1	Sulf1:exon; Sulf1:3UTR	TTGGTACTAAAACAGTATTATCTTTTGAATATAGTAGGGACATGAGT	UAAUACUGCCUGGUAAUGAUGA	chr1:12859867-12859914(+)	.(((((...((((((((.&))))))))..))))).	))))))))..))))).......	-10	4,21	1,16	chr1_12859867-12859914(+)_mmu-miR-200b-3p_ss.png	2
chr1	12859931	12859957	K00262:18:H7LNLBBXX:5:1210:10277:12972	0	+	mmu-miR-24-3p		Yes	Yes		Sulf1	Sulf1:exon; Sulf1:3UTR	CAGTCAAAATGGCTAGAATTGTGCCTTTGTAA	UGGCUCAGUUCAGCAGGAACAG	chr1:12859928-12859960(+)	.(((.((((((.(((.&.))).))))))))).	.))).)))))))))........	-16	11,26	1,15	chr1_12859928-12859960(+)_mmu-miR-24-3p_ss.png	1
chr1	12859992	12860033	K00262:18:H7LNLBBXX:5:2227:19553:2738	0	+	mmu-miR-20a-5p		Yes	Yes		Sulf1	Sulf1:exon; Sulf1:3UTR	CTGTCAACATATCTTCTCTGCCTGCATAGTGAAGTTTGAATTTGTTT	UAAAGUGCUUAUAGUGCAGGUAG	chr1:12859989-12860036(+)	.((((((((((.(((.(((.&.)))))).))))))))))	......)))))).))))))))))	-18	17,36	6,23	chr1_12859989-12860036(+)_mmu-miR-20a-5p_ss.png	1
chr1	12859992	12860046	K00262:18:H7LNLBBXX:5:1106:15138:4549	0	+	mmu-miR-17-5p		Yes	Yes		Sulf1	Sulf1:exon; Sulf1:3UTR	CTGTCAACATATCTTCTCTGCCTGCATAGTGAAGTTTGAATTTGTTTCTAACCACTGGAA	CAAAGUGCUUACAGUGCAGGUAG	chr1:12859989-12860049(+)	.((((((((((.(((((.((((.&)))).)..)))).))))))))))	)))).)..)))).))))))))))	-20	17,39	1,23	chr1_12859989-12860049(+)_mmu-miR-17-5p_ss.png	1
chr1	12860177	12860210	K00262:18:H7LNLBBXX:5:1123:24403:19619	0	+	mmu-miR-141-3p		Yes	Yes		Sulf1	Sulf1:exon; Sulf1:3UTR	TAGGAAGGACAAAGGAATAGACCCCCGGCAAGGACACAC	UAACACUGUCUGGUAAAGAUGG	chr1:12860174-12860213(+)	.((.((((.&.)))).)).	......)))).)).........	-6	23,31	6,14	chr1_12860174-12860213(+)_mmu-miR-141-3p_ss.png	1
chr1	13139174	13139203	K00262:18:H7LNLBBXX:5:2206:10683:15926	0	-	mmu-miR-21a-5p		Yes	Yes		Ncoa2	Ncoa2:exon; Ncoa2:3UTR	TTTGATGTTAAATAATGCTATTGTAAATAAAGAAT	UAGCUUAUCAGACUGAUGUUGA	chr1:13139171-13139206(-)	.(((..((((.((((.&))))))))..))).	))))))))..))).........	-7	6,21	1,14	chr1_13139171-13139206(-)_mmu-miR-21a-5p_ss.png	1
chr1	13139344	13139403	K00262:18:H7LNLBBXX:5:2225:11677:12234	0	-	mmu-miR-21a-5p		Yes	Yes		Ncoa2	Ncoa2:exon; Ncoa2:3UTR	ATGGTTCTTCAGGAGAAAGCTTACAGTGTTTCAGGTTGTGATTTATTTTCAAAACAGAGTTGACT	UAGCUUAUCAGACUGAUGUUGA	chr1:13139341-13139406(-)	.((((..(((((((.&.))))).))...)))).	.))))).))...))))......	-9	8,22	1,17	chr1_13139341-13139406(-)_mmu-miR-21a-5p_ss.png	1
chr1	13139573	13139598	K00262:18:H7LNLBBXX:5:1111:11556:4251	0	-	mmu-miR-21a-5p		Yes	Yes		Ncoa2	Ncoa2:exon; Ncoa2:3UTR	TTTGAATAAGTAAGTCATCGCTTACCCGTAT	UAGCUUAUCAGACUGAUGUUGA	chr1:13139570-13139601(-)	((((.((((((.&.)))))))))).	..))))))))))..........	-6	1,12	2,13	chr1_13139570-13139601(-)_mmu-miR-21a-5p_ss.png	1
chr1	13142471	13142526	K00262:18:H7LNLBBXX:5:1112:29691:8348	0	-	mmu-miR-24-3p		Yes	Yes		Ncoa2	Ncoa2:exon; Ncoa2:3UTR	CTGTTCACTGCATTCACCGTAGTGCAACTTAGATCTCCTGCAGAGTAACTGTCCCCAGGCC	UGGCUCAGUUCAGCAGGAACAG	chr1:13142468-13142529(-)	.((((((.((...((((..((.&.))..)))))).)))))).	.))..)))))).))))))....	-17	35,56	1,19	chr1_13142468-13142529(-)_mmu-miR-24-3p_ss.png	1
chr1	13565403	13565450	K00262:18:H7LNLBBXX:5:1204:15382:18546	0	-	mmu-miR-31-3p		Yes	Yes		Tram1	Tram1:exon; Tram1:3UTR	ATGATTCTTAATGGGCTTGTTGTAAGTTTGATATGCATAGCATCTTAATGAGA	UGCUAUGCCAACAUAUUGCCAUC	chr1:13565400-13565453(-)	.((((...(((((............((((((((.&))))))))))))).....)))).	))))))))))))).....)))).	-17	10,43	1,23	chr1_13565400-13565453(-)_mmu-miR-31-3p_ss.png	1
chr1	13565403	13565450	K00262:18:H7LNLBBXX:5:1116:15605:3213	0	-	mmu-miR-205-5p		Yes	Yes		Tram1	Tram1:exon; Tram1:3UTR	ATGATTCTTAATGGGCTTGTTGTAAGTTTGATATGCATAGCATCTTAATGAGA	UCCUUCAUUCCACCGGAGUCUG	chr1:13565400-13565453(-)	.((((((...((((..((..(.&.)..)).))))..)))))).	..)..)).))))..))))))..	-9	2,23	2,21	chr1_13565400-13565453(-)_mmu-miR-205-5p_ss.png	1
chr1	13565455	13565500	K00262:18:H7LNLBBXX:5:1208:2128:27584	0	-	mmu-miR-31-3p		Yes	Yes		Tram1	Tram1:exon; Tram1:3UTR	TTGTGAAGAGGAATATTCAACTTACATAGCCCTTTTTGATATGTTAAGTAA	UGCUAUGCCAACAUAUUGCCAUC	chr1:13565452-13565503(-)	.(((((((........((((((.&.)))))).....))))).)).	.)))))).....))))).))...	-9	9,31	1,21	chr1_13565452-13565503(-)_mmu-miR-31-3p_ss.png	1
chr1	13566200	13566231	K00262:18:H7LNLBBXX:5:1108:17360:17860	0	-	mmu-miR-423-3p		Yes	Yes		Tram1	Tram1:exon; Tram1:3UTR	CAGTTTATGCTCTTTGATTTCTGCTGTTGTCCTGTTC	AGCUCGGUCUGAGGCCCCUCAGU	chr1:13566197-13566234(-)	.((.(((.((((...(((.&)))..)))).))))).	)))..)))).)))))........	-8	8,26	1,16	chr1_13566197-13566234(-)_mmu-miR-423-3p_ss.png	1
chr1	15843136	15843174	K00262:18:H7LNLBBXX:5:2106:10135:8822	0	+	mmu-miR-30e-5p		Yes	Yes		Terf1	Terf1:exon; Terf1:3UTR	TGGATCACTACACTTTGTTTACAATTTCCTGGTCAGTAATGATA	UGUAAACAUCCUUGACUGGAAG	chr1:15843133-15843177(+)	.((((.((((((..(((.&.)))..)))))))))).	......)))..)))))))))).	-11	25,42	6,22	chr1_15843133-15843177(+)_mmu-miR-30e-5p_ss.png	1
chr1	16570363	16570410	K00262:18:H7LNLBBXX:5:2104:17848:17087	0	-	mmu-miR-24-3p		Yes	Yes		Ube2w	Ube2w:exon; Ube2w:3UTR	ATTATACTCTGTTACTTCCTGCTAGCCATCAGCATGAGCCCTATTGCCTAAAC	UGGCUCAGUUCAGCAGGAACAG	chr1:16570360-16570413(-)	.((((....((((((((((........((((((.&.))))))))).)))))))))))	.))))))))).)))))))))))	-22	8,41	1,22	chr1_16570360-16570413(-)_mmu-miR-24-3p_ss.png	1
chr1	16570952	16570983	K00262:18:H7LNLBBXX:5:1211:29883:1226	0	-	mmu-miR-92a-3p		Yes	Yes		Ube2w	Ube2w:exon; Ube2w:3UTR	AAGTTCCAGGTCCTCGTGTATTGTGCAATAACAGTGA	UAUUGCACUUGUCCCGGCCUG	chr1:16570949-16570986(-)	.((((((...(.(....((((((((.&))))))))....)).))))))	))))))))....)).))))))	-17	6,31	1,21	chr1_16570949-16570986(-)_mmu-miR-92a-3p_ss.png	2
chr1	16570952	16570984	K00262:18:H7LNLBBXX:5:2108:17432:43937	0	-	mmu-miR-92a-3p		Yes	Yes		Ube2w	Ube2w:exon; Ube2w:3UTR	AAAGTTCCAGGTCCTCGTGTATTGTGCAATAACAGTGA	UAUUGCACUUGUCCCGGCCUG	chr1:16570949-16570987(-)	.((((((...(.(....((((((((.&))))))))....)).))))))	))))))))....)).))))))	-17	7,32	1,21	chr1_16570949-16570987(-)_mmu-miR-92a-3p_ss.png	1
chr1	16571165	16571225	K00262:18:H7LNLBBXX:5:2212:12266:37871	0	-	mmu-miR-106b-5p		Yes	Yes		Ube2w	Ube2w:exon; Ube2w:3UTR	AGAAATGAGCACTTTGATCATTCAGTCTTTGAACTTTAACCTTTGACTGGAAGTGACCTATAGGCA	UAAAGUGCUGACAGUGCAGAU	chr1:16571162-16571228(-)	.(((((........((((((((((.&))))).))))).))))).	))))).))))).)))))....	-12	8,32	1,18	chr1_16571162-16571228(-)_mmu-miR-106b-5p_ss.png	1
chr1	16677443	16677480	K00262:18:H7LNLBBXX:5:2221:22313:3442	0	+	mmu-miR-125a-5p		Yes	Yes		Tmem70	Tmem70:3UTR; Tmem70:exon	GTGCTTAAATGTCATGTATTTTCAGGGTATAATAAGATTGCCT	UCCCUGAGACCCUUUAACCUGUGA	chr1:16677440-16677483(+)	.((((((((.&.)))))))).	.))))))))...............	-11	19,28	1,10	chr1_16677440-16677483(+)_mmu-miR-125a-5p_ss.png	2
chr1	17630858	17630901	K00262:18:H7LNLBBXX:5:1102:31933:16102	0	+	mmu-miR-222-3p		Yes	Yes		Pi15	Pi15:exon; Pi15:3UTR	CTGTACTTGCAGACCATAGCAAATGTAGCTTTTAAACCTGACTGTGTTA	AGCUACAUCUGGCUACUGGGUCU	chr1:17630855-17630904(+)	.(((((.((((..((((((((.&))))))))...))))...)))))	))))))))...))))...)))))	-20	10,31	1,23	chr1_17630855-17630904(+)_mmu-miR-222-3p_ss.png	1
chr1	20803132	20803191	K00262:18:H7LNLBBXX:5:2106:19015:1982	0	-	mmu-miR-17-5p		Yes	Yes		Mcm3	Mcm3:exon; Mcm3:3UTR	GTGTTTTTACCCCCACCCCCAGGCACTTTAGTCCAGGAAGCTTTGAGGTCTGTTGGGCCAAGAGT	CAAAGUGCUUACAGUGCAGGUAG	chr1:20803129-20803194(-)	.((((..(((....(((((((((.&.)))))))))...)))..)))).	.)))))))))...)))..)))).	-17	7,30	1,23	chr1_20803129-20803194(-)_mmu-miR-17-5p_ss.png	1
chr1	23845637	23845692	K00262:18:H7LNLBBXX:5:1113:8856:7943	0	-	mmu-miR-29b-3p		Yes	Yes		Smap1	Smap1:exon; Smap1:3UTR	GTGTTTACATTTTATGGTGCCTAGTATTGACAAAATGTTATTTCCCTATATTAAACAGATG	UAGCACCAUUUGAAAUCAGUGUU	chr1:23845634-23845695(-)	.((((((((((((.&.)))))))..))))).	..)))))))..))))).......	-11	8,21	2,17	chr1_23845634-23845695(-)_mmu-miR-29b-3p_ss.png	1
chr1	23845877	23845900	>K00262:18:H7LNLBBXX:5:1218:28158:20603	0	-	mmu-miR-30b-5p		Yes	Yes		Smap1	Smap1:exon; Smap1:3UTR	GTTAGTGAACGGAGATAAACCTGGATGCT	UGUAAACAUCCUACACUCAGCU	chr1:23845874-23845903(-)	(((((((...............(((((.&.)))))..)))).))).	......)))))..)))).))).	-8	1,28	6,22	chr1_23845874-23845903(-)_mmu-miR-30b-5p_ss.png	1
chr1	23995970	23996033	K00262:18:H7LNLBBXX:5:1120:25246:45520	0	-	mmu-miR-205-5p		Yes	Yes		1110058L19Rik	1110058L19Rik:3UTR; 1110058L19Rik:exon	GAGAGCATCAAGTCTTTGCCACGATCTTTTTGTCATTTATTTAATCAGTTGCTTATAAAATACATGTGT	UCCUUCAUUCCACCGGAGUCUG	chr1:23995967-23996036(-)	.((.(((((.&.))))).)).	.............))))).)).	-5	10,19	13,22	chr1_23995967-23996036(-)_mmu-miR-205-5p_ss.png	1
chr1	23996059	23996089	K00262:18:H7LNLBBXX:5:1221:9364:27145	0	-	mmu-let-7a-5p		Yes	Yes		1110058L19Rik	1110058L19Rik:3UTR; 1110058L19Rik:exon	ACGCTTCCATTAGCATCTTAACCTCACCTTAAGTGT	UGAGGUAGUAGGUUGUAUAGUU	chr1:23996056-23996092(-)	.(((....(((((((((((((.&)))))).).))))))....)))	)))))).).))))))....)))	-12	11,32	1,22	chr1_23996056-23996092(-)_mmu-let-7a-5p_ss.png	1
chr1	24011810	24011863	K00262:18:H7LNLBBXX:5:1113:27093:12779	0	-	mmu-miR-15a-5p		Yes	Yes		Fam135a	Fam135a:exon; Fam135a:3UTR	AAGTAAAATAATGGCTGCTAAAATGTATTTTTGAAATCAACTTCTTTAATCCTAAGATA	UAGCAGCACAUAAUGGUUUGUG	chr1:24011807-24011866(-)	.((((((((((.&))))))).))).	))))))).)))...........	-13	10,21	1,12	chr1_24011807-24011866(-)_mmu-miR-15a-5p_ss.png	1
chr1	24011911	24011956	K00262:18:H7LNLBBXX:5:1125:14783:36288	0	-	mmu-miR-200c-3p		Yes	Yes		Fam135a	Fam135a:exon; Fam135a:3UTR	TGTTATTGCTAGCATAGTATTTTAAATTCTCTAATTTGGGGCTTTTGGTGG	UAAUACUGCCGGGUAAUGAUGGA	chr1:24011908-24011959(-)	.(((((((((.((..((((((.&.))))))))..))))))))).	.))))))))..)))))))))...	-13	1,22	1,21	chr1_24011908-24011959(-)_mmu-miR-200c-3p_ss.png	1
chr1	24012250	24012272	>K00262:18:H7LNLBBXX:5:1103:10145:29378	0	-	mmu-let-7c-5p		Yes	Yes		Fam135a	Fam135a:exon; Fam135a:3UTR	GAGACTTACCAATTACCTCATTCAGCAG	UGAGGUAGUAGGUUGUAUGGUU	chr1:24012247-24012275(-)	.((..(((.(((((((((.&))))))))).))).)).	))))))))).))).))......	-16	3,21	1,17	chr1_24012247-24012275(-)_mmu-let-7c-5p_ss.png	1
chr1	24260638	24260684	K00262:18:H7LNLBBXX:5:2102:15676:1191	0	-	mmu-miR-141-3p		Yes	Yes		Col19a1	Col19a1:3UTR; Col19a1:exon	CTTGTTATCTGCATCTACTTTGTAAAGATTCATGGTGTTTTCTATCCTGGCT	UAACACUGUCUGGUAAAGAUGG	chr1:24260635-24260687(-)	.((((((((......((((....((((((.&.)))))))))))))..))))).	.)))))))))))))..))))).	-10	11,40	1,22	chr1_24260635-24260687(-)_mmu-miR-141-3p_ss.png	2
chr1	24261270	24261318	K00262:18:H7LNLBBXX:5:1106:2960:8523	0	-	mmu-miR-17-5p		Yes	Yes		Col19a1	Col19a1:3UTR; Col19a1:exon	AAGTCTGGTGAACAATTCAGTCACACATTGGCCTTTGCACTTTATTTTTGGAAA	CAAAGUGCUUACAGUGCAGGUAG	chr1:24261267-24261321(-)	.(((((......(((((((.&.)))))))...))))).	.)))))))...))))).......	-12	25,44	1,17	chr1_24261267-24261321(-)_mmu-miR-17-5p_ss.png	1
chr1	24261881	24261942	K00262:18:H7LNLBBXX:5:1128:9283:9104	0	-	mmu-miR-92a-3p		Yes	Yes		Col19a1	Col19a1:3UTR; Col19a1:exon	TTTGTACTTCAGATATGCTTTAAATACAAAATAATTACAGGCCAAAGTGGCAATGTTAAAACTGTTT	UAUUGCACUUGUCCCGGCCUG	chr1:24261878-24261945(-)	.((((((.((((.((((((.&)))))))))).....))))))	)))))))))).....))))))	-17	37,56	1,21	chr1_24261878-24261945(-)_mmu-miR-92a-3p_ss.png	1
chr1	24263909	24263962	K00262:18:H7LNLBBXX:5:2105:1722:8383	0	-	mmu-miR-652-3p		Yes	Yes		Col19a1	Col19a1:3UTR; Col19a1:exon	AAGAATCAACTTGACCCTATACCCAAGTCTGTGAGTCTCCGATGGTGAACTAAAAGTGG	AAUGGCGCCACUAGGGUUGUG	chr1:24263906-24263965(-)	.(((((((...........(((.(((.&.)))..)))))))))).	...)))..))))))))))...	-12	12,38	3,19	chr1_24263906-24263965(-)_mmu-miR-652-3p_ss.png	1
chr1	24763066	24763116	K00262:18:H7LNLBBXX:5:1120:4249:23417	0	+	mmu-miR-23a-3p		Yes	Yes		Lmbrd1	Lmbrd1:exon; Lmbrd1:3UTR	AAGTCACTTTGTCTTGTGCCTTAGGGTCTCTGGAATAATGTGAAACTTTTAAGTAG	AUCACAUUGCCAGGGAUUUCC	chr1:24763063-24763119(+)	.((((((((((..((((((((.&.)))))))))))))))))).	.))))))))))))))))))..	-20	23,44	1,20	chr1_24763063-24763119(+)_mmu-miR-23a-3p_ss.png	1
chr1	24763080	24763119	K00262:18:H7LNLBBXX:5:1213:19918:36288	0	+	mmu-miR-23b-3p		Yes	Yes		Lmbrd1	Lmbrd1:exon; Lmbrd1:3UTR	TGTGCCTTAGGGTCTCTGGAATAATGTGAAACTTTTAAGTAGCTT	AUCACAUUGCCAGGGAUUACC	chr1:24763077-24763122(+)	.(((((((((..((((((((.&.))))))))))))))))).	.)))))))))))))))))...	-20	10,30	1,19	chr1_24763077-24763122(+)_mmu-miR-23b-3p_ss.png	1
chr1	30802344	30802366	>K00262:18:H7LNLBBXX:5:1118:3630:30609	0	-	mmu-miR-19b-3p		Yes	Yes		Phf3	Phf3:exon; Phf3:3UTR	CCGTTTAAATAAAGTATTTTCAACGTTT	UGUGCAAAUCCAUGCAAAACUGA	chr1:30802341-30802369(-)	.((((.&.)))).	.))))..................	-2	13,18	1,6	chr1_30802341-30802369(-)_mmu-miR-19b-3p_ss.png	1
chr1	30803134	30803184	K00262:18:H7LNLBBXX:5:1101:25256:35761	0	-	mmu-miR-101b-3p		Yes	Yes		Phf3	Phf3:exon; Phf3:3UTR	GTGTTTTGCTATCCTTTTTACTGTAAAATGTAAATATTTTAAGGGATATTTTGATT	GUACAGUACUGUGAUAGCU	chr1:30803131-30803187(-)	.((((((.....(((((((.&.)))))))....)))))).	.)))))))....)))))).	-15	7,26	1,19	chr1_30803131-30803187(-)_mmu-miR-101b-3p_ss.png	1
chr1	30803474	30803527	K00262:18:H7LNLBBXX:5:2223:14783:18880	0	-	mmu-miR-181d-5p		Yes	Yes		Phf3	Phf3:exon; Phf3:3UTR	TGGTAAATATGGTTAACTATGAAATATATTTCCTGCCTCTAGTGAATGTCCTTTCTATA	AACAUUCAUUGUUGUCGGUGGGU	chr1:30803471-30803530(-)	.((((((..((((((((((.&.)))))))))).....)))))).	.)))))))))).....)))))).	-16	31,50	1,23	chr1_30803471-30803530(-)_mmu-miR-181d-5p_ss.png	1
chr1	34307601	34307638	K00262:18:H7LNLBBXX:5:1216:15412:48280	0	+	mmu-miR-423-3p		Yes	Yes		Dst	Dst:exon; Dst:3UTR	TGGCTCCAACCAGCCCTTCCCCGAGCATTTACTATTTAAGCGA	AGCUCGGUCUGAGGCCCCUCAGU	chr1:34307598-34307641(+)	.(((.....((((((.&.)))))).....))).	.)))))).....)))........	-16	12,27	1,16	chr1_34307598-34307641(+)_mmu-miR-423-3p_ss.png	1
chr1	34307646	34307681	K00262:18:H7LNLBBXX:5:1213:7172:46100	0	+	mmu-miR-27a-3p		Yes	Yes		Dst	Dst:exon; Dst:3UTR	GATGTAAAATACGATGTAGAAATTACTGTGAAATATTGCAG	UUCACAGUGGCUAAGUUCCGC	chr1:34307643-34307684(+)	.(((.(((...((((((((((.&))))))))))))).))).	))))))))))))).)))....	-12	12,33	1,18	chr1_34307643-34307684(+)_mmu-miR-27a-3p_ss.png	1
chr1	34307656	34307681	K00262:18:H7LNLBBXX:5:1222:27509:11319	0	+	mmu-miR-27a-3p		Yes	Yes		Dst	Dst:exon; Dst:3UTR	ACGATGTAGAAATTACTGTGAAATATTGCAG	UUCACAGUGGCUAAGUUCCGC	chr1:34307653-34307684(+)	.(((.(((...((((((((((.&))))))))))))).))).	))))))))))))).)))....	-12	2,23	1,18	chr1_34307653-34307684(+)_mmu-miR-27a-3p_ss.png	1
chr1	34307656	34307692	K00262:18:H7LNLBBXX:5:1128:10267:10036	0	+	mmu-miR-27b-3p		Yes	Yes		Dst	Dst:exon; Dst:3UTR	ACGATGTAGAAATTACTGTGAAATATTGCAGGAGGCAAGTTT	UUCACAGUGGCUAAGUUCUGC	chr1:34307653-34307695(+)	.((((((.((((((((((.&)))))))))).....))))))	)))))))))).....))))))	-14	5,23	1,21	chr1_34307653-34307695(+)_mmu-miR-27b-3p_ss.png	1
chr1	34307659	34307681	>K00262:18:H7LNLBBXX:5:1103:27894:7838	0	+	mmu-miR-27a-3p		Yes	Yes		Dst	Dst:exon; Dst:3UTR	ATGTAGAAATTACTGTGAAATATTGCAG	UUCACAGUGGCUAAGUUCCGC	chr1:34307656-34307684(+)	.((((((((((.&)))))))))).	))))))))))...........	-11	9,20	1,11	chr1_34307656-34307684(+)_mmu-miR-27a-3p_ss.png	1
chr1	34307659	34307685	K00262:18:H7LNLBBXX:5:1102:27600:25263	0	+	mmu-miR-27a-3p		Yes	Yes		Dst	Dst:exon; Dst:3UTR	ATGTAGAAATTACTGTGAAATATTGCAGGAGG	UUCACAGUGGCUAAGUUCCGC	chr1:34307656-34307688(+)	.((((((((((.&)))))))))).	))))))))))...........	-11	9,20	1,11	chr1_34307656-34307688(+)_mmu-miR-27a-3p_ss.png	1
chr1	34813278	34813324	K00262:18:H7LNLBBXX:5:1224:22526:37255	0	-	mmu-let-7e-5p		Yes	Yes		Fam168b	Fam168b:exon; Fam168b:3UTR	TAGATGGGCTCAGATTTAAAATCCTTAAAAGCACGTTTATTGTAACCAGAAT	UGAGGUAGGAGGUUGUAUAGUU	chr1:34813275-34813327(-)	.((((.(((...........(((((.&)))))...))).)))).	)))))...))).))))......	-7	3,28	1,17	chr1_34813275-34813327(-)_mmu-let-7e-5p_ss.png	1
chr1	34813886	34813943	K00262:18:H7LNLBBXX:5:1224:24667:31013	0	-	mmu-miR-125a-5p		Yes	Yes		Fam168b	Fam168b:exon; Fam168b:3UTR	CTGAGTTGCTTACTCCTGCCCTGTCTTCTGTGTTTGGTGGAGTGATGATGTGGTCTCAGTAGG	UCCCUGAGACCCUUUAACCUGUGA	chr1:34813883-34813946(-)	.(((((((.........((((((((.&.))))))))))))).)).	...))))))))))))).)).....	-16	35,60	3,20	chr1_34813883-34813946(-)_mmu-miR-125a-5p_ss.png	1
chr1	34814115	34814169	K00262:18:H7LNLBBXX:5:1103:10825:14871	0	-	mmu-miR-200c-3p		Yes	Yes		Fam168b	Fam168b:exon; Fam168b:3UTR	TGAATATTGGAGTTTAGTATTACTGTGGGGCCACCTTCTCTCAGCAGCTGGCATCTGTAC	UAAUACUGCCGGGUAAUGAUGGA	chr1:34814112-34814172(-)	.(((.(((..(.((((((.&.)))))).)..))).)))	......)))))).)..))).)))	-15	36,54	6,23	chr1_34814112-34814172(-)_mmu-miR-200c-3p_ss.png	1
chr1	34815483	34815537	K00262:18:H7LNLBBXX:5:2217:25804:2387	0	-	mmu-miR-466i-5p		Yes	Yes		Fam168b	Fam168b:exon; Fam168b:3UTR	GTGTGCTTGGATGTGCGCGTGCATGGGGAGAGGGGTAGCACCAGCAAGCACACCCTGCAC	UGUGUGUGUGUGUGUGUGUG	chr1:34815480-34815540(-)	.((((..(((.((((((...((((&.)))))))))).))))))).	.)))))))))).))))))).	-16	37,60	1,20	chr1_34815480-34815540(-)_mmu-miR-466i-5p_ss.png	1
chr1	34815630	34815670	K00262:18:H7LNLBBXX:5:1213:19776:17227	0	-	mmu-miR-205-5p		Yes	Yes		Fam168b	Fam168b:exon; Fam168b:3UTR	GTGTGAACAGAAGATTCCTCATTCCTTATGTCTATGAACATAGAAA	UCCUUCAUUCCACCGGAGUCUG	chr1:34815627-34815673(-)	.(((((((.&.))))))).	..............))))))).	-10	11,19	14,22	chr1_34815627-34815673(-)_mmu-miR-205-5p_ss.png	1
chr1	34877672	34877703	K00262:18:H7LNLBBXX:5:1112:8146:39312	0	+	mmu-miR-31-5p		Yes	Yes		Plekhb2	Plekhb2:exon; Plekhb2:3UTR	CTTGTTATTCTTCTGTTTGCTTTTCCTGGGGATGATT	AGGCAAGAUGCUGGCAUAGCUG	chr1:34877669-34877706(+)	.(((((.((....((((((.&.)))))).....)).))))).	.)))))).....)).)))))..	-9	3,22	1,21	chr1_34877669-34877706(+)_mmu-miR-31-5p_ss.png	1
chr1	34877856	34877898	K00262:18:H7LNLBBXX:5:1105:27326:21940	0	+	mmu-miR-484		Yes	Yes		Plekhb2	Plekhb2:exon; Plekhb2:3UTR	TTGTAAAGAAAGTATGGTGAGGGGAATTGAGGAGAGCCTTGTTTGAAT	UCAGGCUCAGUCCCCUCCCGAU	chr1:34877853-34877901(+)	.((.(((((((........((((((.&.))))))..))))))))).	..))))))..)))))))))...	-25	15,40	2,20	chr1_34877853-34877901(+)_mmu-miR-484_ss.png	1
chr1	34879291	34879344	K00262:18:H7LNLBBXX:5:2108:23571:16840	0	+	mmu-miR-222-3p		Yes	Yes		Plekhb2	Plekhb2:exon; Plekhb2:3UTR	CTGGCTTAGGTCATTAGTGCCCACAGTAGCCTTCTGGAGTGTAGCAAGTTCCTGCGTTT	AGCUACAUCUGGCUACUGGGUCU	chr1:34879288-34879347(+)	.((.((((((((....(((.((((((.&.))))))))))))))))))).	.)))))))))))))))))))...	-26	20,46	1,21	chr1_34879288-34879347(+)_mmu-miR-222-3p_ss.png	1
chr1	36506876	36506916	K00262:18:H7LNLBBXX:5:1104:1681:27725	0	+	mmu-miR-423-5p		Yes	Yes		Cnnm4	Cnnm4:3UTR; Cnnm4:exon	GTTTTAAGCTAGGCTCATTGCTCCTCTTTTAAAATATCATTTGGGG	UGAGGGGCAGAGAGCGAGACUUU	chr1:36506873-36506919(+)	.(((((..((((.(((((((((.&.))))))))).)))).)).))).	.))))))))).)))).)).))).	-24	5,27	1,23	chr1_36506873-36506919(+)_mmu-miR-423-5p_ss.png	1
chr1	36508025	36508063	K00262:18:H7LNLBBXX:5:1104:26281:48755	0	+	mmu-let-7c-5p		Yes	Yes		Cnnm4	Cnnm4:3UTR; Cnnm4:exon	GTCCTATACCCCTGGCCAACCTGAGGTCTCTTCCACTCACAGAA	UGAGGUAGUAGGUUGUAUGGUU	chr1:36508022-36508066(+)	.((....(((((((...((((.&.))))...)))))))...)).	.))))...)))))))...))..	-14	10,31	1,21	chr1_36508022-36508066(+)_mmu-let-7c-5p_ss.png	1
chr1	36526243	36526270	K00262:18:H7LNLBBXX:5:1108:25033:10721	0	+	mmu-miR-188-5p		Yes	Yes		Cnnm3	Cnnm3:exon; Cnnm3:3UTR	ATAGATTGGGGTGGGAAGGGCGGATTTCTGGAA	CAUCCCUUGCAUGGUGGAGGG	chr1:36526240-36526273(+)	.((((((.&)))))).	))))))...............	-10	7,14	1,7	chr1_36526240-36526273(+)_mmu-miR-188-5p_ss.png	1
chr1	36548694	36548729	K00262:18:H7LNLBBXX:5:1124:30117:45590	0	-	mmu-miR-27a-3p		Yes	Yes		Sema4c	Sema4c:exon; Sema4c:3UTR	TTGTGTCCCCACATATTTATTTGTTGTAAATATTTGAGTAT	UUCACAGUGGCUAAGUUCCGC	chr1:36548691-36548732(-)	.((((.&.)))).	......))))...........	-5	8,13	6,11	chr1_36548691-36548732(-)_mmu-miR-27a-3p_ss.png	1
chr1	36548694	36548762	K00262:18:H7LNLBBXX:5:2222:10571:39963	0	-	mmu-miR-205-5p		Yes	Yes		Sema4c	Sema4c:exon; Sema4c:3UTR	CTGCTCTGGGAAAAGGGCTAACAGTGTAACTTATTGTGTCCCCACATATTTATTTGTTGTAAATATTTGAGTAT	UCCUUCAUUCCACCGGAGUCUG	chr1:36548691-36548765(-)	.((((((((((((((.&.))))..))))..)))))).	.))))..))))..))))))...	-14	2,17	1,20	chr1_36548691-36548765(-)_mmu-miR-205-5p_ss.png	1
chr1	36549025	36549049	>K00262:18:H7LNLBBXX:5:1104:13768:21658	0	-	mmu-miR-205-5p		Yes	Yes		Sema4c	Sema4c:exon; Sema4c:3UTR	ATGTACATACGGGGAAGGGAAGGACAGGGT	UCCUUCAUUCCACCGGAGUCUG	chr1:36549022-36549052(-)	.(((((((..((((((.&)))))).)))).))).	)))))).)))).))).......	-18	9,25	1,16	chr1_36549022-36549052(-)_mmu-miR-205-5p_ss.png	1
chr1	36549363	36549421	K00262:18:H7LNLBBXX:5:2113:8501:24173	0	-	mmu-miR-17-5p		Yes	Yes		Sema4c	Sema4c:exon; Sema4c:3UTR	CAGACACTGCCCAGCATTTGCCCGGCCGTGAGGACCTGCTCAGCATGGGCACTGCCACTTGGTG	CAAAGUGCUUACAGUGCAGGUAG	chr1:36549360-36549424(-)	.((((((.(....((((((((.&.))))))))..).)))))).	...))))))))..).))))))..	-19	33,54	3,22	chr1_36549360-36549424(-)_mmu-miR-17-5p_ss.png	1
chr1	36549467	36549492	K00262:18:H7LNLBBXX:5:1106:28432:24560	0	-	mmu-miR-26a-5p		Yes	Yes		Sema4c	Sema4c:exon; Sema4c:3UTR	GTGCACTCTTAACTTTTGCACAGGCACCAGC	UUCAAGUAAUCCAGGAUAGGCU	chr1:36549464-36549495(-)	.((.((.((.....((((.&.)))).....)).)))).	.....)))).....)).)))).	-4	2,20	5,22	chr1_36549464-36549495(-)_mmu-miR-26a-5p_ss.png	1
chr1	37410183	37410209	K00262:18:H7LNLBBXX:5:1116:21197:41809	0	+	mmu-miR-23b-3p		Yes	Yes		Inpp4a	Inpp4a:3UTR; Inpp4a:exon	CCGTTTCTGTTTTATAATATGAATCACTGTAA	AUCACAUUGCCAGGGAUUACC	chr1:37410180-37410212(+)	.(((((((.&.))))))).	..........)))))))....	-5	2,10	10,18	chr1_37410180-37410212(+)_mmu-miR-23b-3p_ss.png	1
chr1	37417387	37417438	K00262:18:H7LNLBBXX:5:2102:11982:45361	0	-	mmu-miR-200c-3p		Yes	Yes		6330578E17Rik	6330578E17Rik:exon; 6330578E17Rik:3UTR	TTGAATTTTTGGTCATCACATCTACAAAAGCATTGATTCCAAGGGAGCTGACTGTAG	UAAUACUGCCGGGUAAUGAUGGA	chr1:37417384-37417441(-)	.((((.(((((..((.((.&.)).)).)).))))))).	.....)).)).)).)))))))..	-9	30,48	5,22	chr1_37417384-37417441(-)_mmu-miR-200c-3p_ss.png	1
chr1	37417745	37417807	K00262:18:H7LNLBBXX:5:2211:19035:20762	0	-	mmu-miR-27a-3p		Yes	Yes		6330578E17Rik	6330578E17Rik:exon; 6330578E17Rik:3UTR	TTGTTCCCACCCTGGAGCTCCTGACTATGCTGTGAACGTGTATATACAAATACCCCTAGGACCCGCTT	UUCACAGUGGCUAAGUUCCGC	chr1:37417742-37417810(-)	.(((((((...(.((..((((((((.&)))))))))))..))))))).	)))))))))))..))))))).	-17	12,37	1,21	chr1_37417742-37417810(-)_mmu-miR-27a-3p_ss.png	1
chr1	37417745	37417810	K00262:18:H7LNLBBXX:5:1117:25530:44253	0	-	mmu-miR-27a-3p		Yes	Yes		6330578E17Rik	6330578E17Rik:exon; 6330578E17Rik:3UTR	CGGTTGTTCCCACCCTGGAGCTCCTGACTATGCTGTGAACGTGTATATACAAATACCCCTAGGACCCGCTT	UUCACAGUGGCUAAGUUCCGC	chr1:37417742-37417813(-)	.(((((((...(.((..((((((((.&)))))))))))..))))))).	)))))))))))..))))))).	-17	15,40	1,21	chr1_37417742-37417813(-)_mmu-miR-27a-3p_ss.png	1
chr1	37417751	37417810	K00262:18:H7LNLBBXX:5:2210:12987:41440	0	-	mmu-miR-27a-3p		Yes	Yes		6330578E17Rik	6330578E17Rik:exon; 6330578E17Rik:3UTR	CGGTTGTTCCCACCCTGGAGCTCCTGACTATGCTGTGAACGTGTATATACAAATACCCCTAGGAC	UUCACAGUGGCUAAGUUCCGC	chr1:37417748-37417813(-)	.(((((((...(.((..((((((((.&)))))))))))..))))))).	)))))))))))..))))))).	-17	15,40	1,21	chr1_37417748-37417813(-)_mmu-miR-27a-3p_ss.png	4
chr1	37417754	37417808	K00262:18:H7LNLBBXX:5:1113:29092:20744	0	-	mmu-miR-744-5p		Yes	Yes		6330578E17Rik	6330578E17Rik:exon; 6330578E17Rik:3UTR	GTTGTTCCCACCCTGGAGCTCCTGACTATGCTGTGAACGTGTATATACAAATACCCCTAG	UGCGGGGCUAGGGCUAACAGCA	chr1:37417751-37417811(-)	((((((....((((..((((((.&.))))))))))..)))))).	...))))))))))..)))))).	-20	1,23	3,22	chr1_37417751-37417811(-)_mmu-miR-744-5p_ss.png	1
chr1	37417770	37417793	>K00262:18:H7LNLBBXX:5:1105:13129:26213	0	-	mmu-miR-27a-3p		Yes	Yes		6330578E17Rik	6330578E17Rik:exon; 6330578E17Rik:3UTR	GAGCTCCTGACTATGCTGTGAACGTGTAT	UUCACAGUGGCUAAGUUCCGC	chr1:37417767-37417796(-)	(((((...(.((..((((((((.&)))))))))))..))))).	)))))))))))..)))))...	-13	1,23	1,19	chr1_37417767-37417796(-)_mmu-miR-27a-3p_ss.png	1
chr1	37439396	37439427	K00262:18:H7LNLBBXX:5:1209:13037:43075	0	-	mmu-miR-203-3p		Yes	Yes		Mgat4a	Mgat4a:exon; Mgat4a:3UTR	GTGCTACAACTGTCCATGTGTATTTCAAATAAAGAAG	GUGAAAUGUUUAGGACCACUAG	chr1:37439393-37439430(-)	(((........((((.((.((((((((.&.)))))))).))))))))).	.)))))))).)))))))))...	-9	1,28	1,20	chr1_37439393-37439430(-)_mmu-miR-203-3p_ss.png	1
chr1	37439419	37439475	K00262:18:H7LNLBBXX:5:2104:10013:26265	0	-	mmu-miR-24-3p		Yes	Yes		Mgat4a	Mgat4a:exon; Mgat4a:3UTR	TTGAAACCTAATAATGTCCTGTTGACTGTGCCTTTCATAATTGTCTCTGTGCTACAACTGTC	UGGCUCAGUUCAGCAGGAACAG	chr1:37439416-37439478(-)	.((((((((((((((.(((.&.))).)))).)))))))).)).	.))).)))).)))))))).)).	-24	14,33	1,22	chr1_37439416-37439478(-)_mmu-miR-24-3p_ss.png	1
chr1	38052916	38052961	K00262:18:H7LNLBBXX:5:1217:27306:4145	0	-	mmu-miR-183-5p		Yes	Yes		Rev1	Rev1:exon; Rev1:3UTR	TTTGTACATTTCTTTTCAAAAAAGTGCCAAATTTGTCAGTATTGCATGTAA	UAUGGCACUGGUAGAAUUCACU	chr1:38052913-38052964(-)	.(((.....(((((((.&.)))))))....))).	..)))))))....)))......	-12	14,30	2,17	chr1_38052913-38052964(-)_mmu-miR-183-5p_ss.png	2
chr1	38052929	38052960	K00262:18:H7LNLBBXX:5:1227:22983:17614	0	-	mmu-miR-182-5p		Yes	Yes		Rev1	Rev1:exon; Rev1:3UTR	TTGTACATTTCTTTTCAAAAAAGTGCCAAATTTGTCA	UUUGGCAAUGGUAGAACUCACACCG	chr1:38052926-38052963(-)	.(((((...((((((&.))))))))))).	..)))))))))))............	-9	23,37	2,14	chr1_38052926-38052963(-)_mmu-miR-182-5p_ss.png	1
chr1	38052971	38052999	K00262:18:H7LNLBBXX:5:1121:21927:16172	0	-	mmu-miR-203-3p		Yes	Yes		Rev1	Rev1:exon; Rev1:3UTR	GAGTTTTCATAATTCTACATTTCTTTTTAAGCAA	GUGAAAUGUUUAGGACCACUAG	chr1:38052968-38053002(-)	.(((((((((((.&.)))))))..)))).	..)))))))..)))).......	-7	12,24	2,16	chr1_38052968-38053002(-)_mmu-miR-203-3p_ss.png	1
chr1	38996548	38996593	K00262:18:H7LNLBBXX:5:2221:24880:4655	0	+	mmu-miR-200c-3p		Yes	Yes		Pdcl3	Pdcl3:exon; Pdcl3:3UTR	ATGAAACTGTTCAGTATTTTTTGACATGTAACTCTATAGAAAGGAATGTGG	UAAUACUGCCGGGUAAUGAUGGA	chr1:38996545-38996596(+)	.(((...(((((((.&.)))))))...))).	.)))))))...))).........	-8	5,19	1,15	chr1_38996545-38996596(+)_mmu-miR-200c-3p_ss.png	1
chr1	39551464	39551500	K00262:18:H7LNLBBXX:5:1115:29802:33545	0	-	mmu-miR-27b-3p		Yes	Yes		Rnf149	Rnf149:exon; Rnf149:3UTR	AGAGATTTTAAGCCGATTCAATACTGTGACCTTTTATCCTTC	UUCACAGUGGCUAAGUUCUGC	chr1:39551461-39551503(-)	.(((.(((.((((........(((((((.&.)))))))))))))).))).	.)))))))))))))).)))..	-15	2,30	1,20	chr1_39551461-39551503(-)_mmu-miR-27b-3p_ss.png	1
chr1	40025283	40025313	K00262:18:H7LNLBBXX:5:2203:11201:44675	0	+	mmu-miR-205-5p		Yes	Yes		Map4k4	Map4k4:exon; Map4k4:3UTR	GTGCAGGTTTAAGAAGTTAATATTTATAAAATGTGA	UCCUUCAUUCCACCGGAGUCUG	chr1:40025280-40025316(+)	.(((..((((((.&.)))).))..))).	..)))).))..)))........	-5	5,17	2,15	chr1_40025280-40025316(+)_mmu-miR-205-5p_ss.png	1
chr1	40025659	40025698	K00262:18:H7LNLBBXX:5:2118:16681:30538	0	+	mmu-let-7e-5p		Yes	Yes		Map4k4	Map4k4:exon; Map4k4:3UTR	GGGTTTTGTTTCATTTTGTTTTGTTTTTTGCCTACCTCACTGTTT	UGAGGUAGGAGGUUGUAUAGUU	chr1:40025656-40025701(+)	.(((((((((.&))))))))).	))))))))).............	-16	30,40	1,10	chr1_40025656-40025701(+)_mmu-let-7e-5p_ss.png	1
chr1	40314462	40314527	K00262:18:H7LNLBBXX:5:1104:10115:36851	0	+	mmu-miR-31-5p		Yes	Yes		Il1r1	Il1r1:exon; Il1r1:3UTR	CTGCCTACTCTCAGACTTGGCCAGCCCTCTTGCCTGTCATCCCAACCCTGCTGCTTCTCTGTAAAAGGTTG	AGGCAAGAUGCUGGCAUAGCUG	chr1:40314459-40314530(+)	.(((.((..((((((..((((((((.&)))))))).))))))..)))))	)))))))).))))))..)))))	-29	11,36	1,22	chr1_40314459-40314530(+)_mmu-miR-31-5p_ss.png	1
chr1	40314503	40314530	K00262:18:H7LNLBBXX:5:1108:8308:27707	0	+	mmu-miR-6963-3p		Yes	Yes		Il1r1	Il1r1:exon; Il1r1:3UTR	CCAACCCTGCTGCTTCTCTGTAAAAGGTTGTTT	UGCCUCUUGCCUCCAUCCCACAG	chr1:40314500-40314533(+)	.(((.((.......((((.((((.&.)))).))))........)))))	.)))).))))........)))))	-7	6,29	1,23	chr1_40314500-40314533(+)_mmu-miR-6963-3p_ss.png	1
chr1	40315832	40315862	K00262:18:H7LNLBBXX:5:1213:10683:42618	0	+	mmu-miR-141-3p		Yes	Yes		Il1r1	Il1r1:exon; Il1r1:3UTR	TTTCACCGTACTTTCTGATGGTGTTTTTAAAAGGCC	UAACACUGUCUGGUAAAGAUGG	chr1:40315829-40315865(+)	.((((.(((((((((((((((.&.))))))))).)).))))))))	.))))))))).)).))))))))	-16	5,26	1,22	chr1_40315829-40315865(+)_mmu-miR-141-3p_ss.png	1
chr1	40316065	40316120	K00262:18:H7LNLBBXX:5:1104:29244:17456	0	+	mmu-miR-31-5p		Yes	Yes		Il1r1	Il1r1:exon; Il1r1:3UTR	TTGATTTTATAATTCTGCAGCAGATGCCAAATGTTATCTATCACAAACCACAAAATTTATG	AGGCAAGAUGCUGGCAUAGCUG	chr1:40316062-40316123(+)	.((((..((((((...(.(((((.&.)))))))))))).))))	.....)))))))))))).))))	-15	17,40	5,22	chr1_40316062-40316123(+)_mmu-miR-31-5p_ss.png	2
chr1	43048426	43048448	>K00262:18:H7LNLBBXX:5:1103:30827:33527	0	-	mmu-miR-31-5p		Yes	Yes		Tgfbrap1	Tgfbrap1:exon; Tgfbrap1:3UTR	CTGTCATTGTCACAGACAAACTGCAGCT	AGGCAAGAUGCUGGCAUAGCUG	chr1:43048423-43048451(-)	.((((((((((.&.))))).....))))).	.))))).....)))))......	-7	1,12	1,17	chr1_43048423-43048451(-)_mmu-miR-31-5p_ss.png	1
chr1	43048657	43048678	>K00262:18:H7LNLBBXX:5:2124:5152:20937	0	-	mmu-miR-20a-5p		Yes	Yes		Tgfbrap1	Tgfbrap1:exon; Tgfbrap1:3UTR	CAGTAAACCAGTGAGCCTTCCAGGAGA	UAAAGUGCUUAUAGUGCAGGUAG	chr1:43048654-43048681(-)	.(((.....(((((((((.&.))).))))))..))).	..))).))))))..)))......	-8	2,20	2,18	chr1_43048654-43048681(-)_mmu-miR-20a-5p_ss.png	1
chr1	44107037	44107083	K00262:18:H7LNLBBXX:5:1112:12804:6976	0	-	mmu-miR-29b-3p		Yes	Yes		Kdelc1	Kdelc1:exon; Kdelc1:3UTR	GAAGCAAAATATCTTCTGTTCAAATCATGGTGCTCTGAGGACACTTTACTAT	UAGCACCAUUUGAAAUCAGUGUU	chr1:44107034-44107086(-)	.((((((((...((((((((.&.)))))))))))))..))).	.)))))))))))))..)))....	-15	15,35	1,20	chr1_44107034-44107086(-)_mmu-miR-29b-3p_ss.png	1
chr1	44107050	44107083	K00262:18:H7LNLBBXX:5:2221:27204:7662	0	-	mmu-miR-29b-3p		Yes	Yes		Kdelc1	Kdelc1:exon; Kdelc1:3UTR	GAAGCAAAATATCTTCTGTTCAAATCATGGTGCTCTGAG	UAGCACCAUUUGAAAUCAGUGUU	chr1:44107047-44107086(-)	.((((((((...((((((((.&.)))))))))))))..))).	.)))))))))))))..)))....	-15	15,35	1,20	chr1_44107047-44107086(-)_mmu-miR-29b-3p_ss.png	1
chr1	46808828	46808898	K00262:18:H7LNLBBXX:5:1210:13047:11477	0	-	mmu-miR-342-3p		Yes	Yes		Slc39a10	Slc39a10:exon; Slc39a10:3UTR	CCTGAAATGGAGCGGTCAGTGTTTGGGTGCCTGCTCTTACACCACTGGGGCAGTGATGTGTGAGAAGTCTAAGTCA	UCUCACACAGAAAUCGCACCCGU	chr1:46808825-46808901(-)	.((((((.((..(((((((((.&)))))))))...)).)).)))).	)))))))))...)).)).)))).	-23	45,66	1,23	chr1_46808825-46808901(-)_mmu-miR-342-3p_ss.png	1
chr1	46809359	46809387	K00262:18:H7LNLBBXX:5:1114:19745:18933	0	-	mmu-miR-141-3p		Yes	Yes		Slc39a10	Slc39a10:exon; Slc39a10:3UTR	TTTGTATATATTTGCATAGTGTTCAAACTTGCAG	UAACACUGUCUGGUAAAGAUGG	chr1:46809356-46809390(-)	.(((.(((((((((((((.&.))))))))...))))).))).	.))))))))...))))).))).	-9	6,24	1,22	chr1_46809356-46809390(-)_mmu-miR-141-3p_ss.png	1
chr1	46809942	46809966	K00262:18:H7LNLBBXX:5:1102:25794:12779	0	-	mmu-miR-23a-3p		Yes	Yes		Slc39a10	Slc39a10:exon; Slc39a10:3UTR	TTGACATCCAGTTCTGACCATTCCCAGCAT	AUCACAUUGCCAGGGAUUUCC	chr1:46809939-46809969(-)	.((((.(((.&.)))..)))).	.......)))..)))).....	-8	21,30	7,17	chr1_46809939-46809969(-)_mmu-miR-23a-3p_ss.png	1
chr1	51469850	51469890	K00262:18:H7LNLBBXX:5:1127:15716:13500	0	-	mmu-miR-22-3p		Yes	Yes		Obfc2a	Obfc2a:3UTR; Obfc2a:exon	TTGTATTCATCTTCAGCTTGACTGCTCCCTAACTCTGTACCTGTCA	AAGCUGCCAGUUGAAGAACUGU	chr1:51469847-51469893(-)	.(((((((((.(.(.(((.&.))).)).))))))))).	.))).)).))))))))).....	-15	9,27	1,18	chr1_51469847-51469893(-)_mmu-miR-22-3p_ss.png	1
chr1	51470831	51470881	K00262:18:H7LNLBBXX:5:2123:20994:32631	0	-	mmu-miR-27a-3p		Yes	Yes		Obfc2a	Obfc2a:3UTR; Obfc2a:exon	TGGAACTTGTCTTAAACTTGAATATTGCCACCTGAAGCAATAACCACCCCAAGCCA	UUCACAGUGGCUAAGUUCCGC	chr1:51470828-51470884(-)	.((((((((.................(((((.((((.&))))..))))))))))))).	))))..)))))))))))))..	-17	1,37	1,20	chr1_51470828-51470884(-)_mmu-miR-27a-3p_ss.png	1
chr1	51470906	51470949	K00262:18:H7LNLBBXX:5:1113:18802:4321	0	-	mmu-miR-361-5p		Yes	Yes		Obfc2a	Obfc2a:3UTR; Obfc2a:exon	CAGCTTATATATAGCCTCTGTGAGTCTGGCTTCTGCATAAACTTTGTAA	UUAUCAGAAUCUCCAGGGGUAC	chr1:51470903-51470952(-)	.(((((((.((((((((.&.)))))..)))))))))).	...)))))..))))))))))..	-18	13,30	3,21	chr1_51470903-51470952(-)_mmu-miR-361-5p_ss.png	1
chr1	51470971	51471012	K00262:18:H7LNLBBXX:5:1110:14803:7521	0	-	mmu-miR-26a-5p		Yes	Yes		Obfc2a	Obfc2a:3UTR; Obfc2a:exon	AAGAACTTACTGGGTATCACTTGAAAACCTGTCCCTGTTTCGAGGGT	UUCAAGUAAUCCAGGAUAGGCU	chr1:51470968-51471015(-)	.((..((((((...(((((((.&))))))).))))))...)).	))))))).))))))...))...	-15	5,26	1,20	chr1_51470968-51471015(-)_mmu-miR-26a-5p_ss.png	1
chr1	51470971	51471013	K00262:18:H7LNLBBXX:5:2219:17066:4479	0	-	mmu-miR-26a-5p		Yes	Yes		Obfc2a	Obfc2a:3UTR; Obfc2a:exon	CAAGAACTTACTGGGTATCACTTGAAAACCTGTCCCTGTTTCGAGGGT	UUCAAGUAAUCCAGGAUAGGCU	chr1:51470968-51471016(-)	.((..((((((...(((((((.&))))))).))))))...)).	))))))).))))))...))...	-15	6,27	1,20	chr1_51470968-51471016(-)_mmu-miR-26a-5p_ss.png	1
chr1	51470978	51471012	K00262:18:H7LNLBBXX:5:2125:20253:30257	0	-	mmu-miR-26a-5p		Yes	Yes		Obfc2a	Obfc2a:3UTR; Obfc2a:exon	AAGAACTTACTGGGTATCACTTGAAAACCTGTCCCTGTTT	UUCAAGUAAUCCAGGAUAGGCU	chr1:51470975-51471015(-)	.((..((((((...(((((((.&))))))).))))))...)).	))))))).))))))...))...	-15	5,26	1,20	chr1_51470975-51471015(-)_mmu-miR-26a-5p_ss.png	1
chr1	51470984	51471016	K00262:18:H7LNLBBXX:5:1128:27265:10053	0	-	mmu-miR-26a-5p		Yes	Yes		Obfc2a	Obfc2a:3UTR; Obfc2a:exon	GAGCAAGAACTTACTGGGTATCACTTGAAAACCTGTCC	UUCAAGUAAUCCAGGAUAGGCU	chr1:51470981-51471019(-)	.((..((((((...(((((((.&))))))).))))))...)).	))))))).))))))...))...	-15	9,30	1,20	chr1_51470981-51471019(-)_mmu-miR-26a-5p_ss.png	1
chr1	51470984	51471027	K00262:18:H7LNLBBXX:5:2128:17908:25175	0	-	mmu-miR-26a-5p		Yes	Yes		Obfc2a	Obfc2a:3UTR; Obfc2a:exon	ATTTATTTTTTGAGCAAGAACTTACTGGGTATCACTTGAAAACCTGTCC	UUCAAGUAAUCCAGGAUAGGCU	chr1:51470981-51471030(-)	.((..((((((...(((((((.&))))))).))))))...)).	))))))).))))))...))...	-15	20,41	1,20	chr1_51470981-51471030(-)_mmu-miR-26a-5p_ss.png	1
chr1	51471132	51471156	>K00262:18:H7LNLBBXX:5:2118:19745:47594	0	-	mmu-miR-99b-5p		Yes	Yes		Obfc2a	Obfc2a:3UTR; Obfc2a:exon	AACTTTGTCTCTTACGGGTTTCCTTTTATA	CACCCGUAGAACCGACCUUGCG	chr1:51471129-51471159(-)	.(((((.(((((((.&.)))))))))...))).	.)))))))))...)))......	-13	6,20	1,17	chr1_51471129-51471159(-)_mmu-miR-99b-5p_ss.png	1
chr1	51471132	51471175	K00262:18:H7LNLBBXX:5:1102:30340:48966	0	-	mmu-miR-27a-3p		Yes	Yes		Obfc2a	Obfc2a:3UTR; Obfc2a:exon	ATTTATTCTTAACTGTGAAAACTTTGTCTCTTACGGGTTTCCTTTTATA	UUCACAGUGGCUAAGUUCCGC	chr1:51471129-51471178(-)	.((((((((((((.&))))))))...)))).	))))))))...))))......	-11	7,20	1,16	chr1_51471129-51471178(-)_mmu-miR-27a-3p_ss.png	1
chr1	51471132	51471196	K00262:18:H7LNLBBXX:5:2201:30259:12919	0	-	mmu-miR-467a-5p		Yes	Yes		Obfc2a	Obfc2a:3UTR; Obfc2a:exon	TTGAACACTTAGTGCACTTTTATTTATTCTTAACTGTGAAAACTTTGTCTCTTACGGGTTTCCTTTTATA	UAAGUGCCUGCAUGUAUAUGCG	chr1:51471129-51471199(-)	.(((..(((.((((((.&.)))))))))..))).	.)))))))))..))).......	-11	4,20	1,16	chr1_51471129-51471199(-)_mmu-miR-467a-5p_ss.png	1
chr1	51471141	51471197	K00262:18:H7LNLBBXX:5:1115:14072:23241	0	-	mmu-miR-106b-5p		Yes	Yes		Obfc2a	Obfc2a:3UTR; Obfc2a:exon	CTTGAACACTTAGTGCACTTTTATTTATTCTTAACTGTGAAAACTTTGTCTCTTACGGGTTT	UAAAGUGCUGACAGUGCAGAU	chr1:51471138-51471200(-)	.(((..(((((.(..((((((.&))))))..).)))))..))).	))))))..).)))))..))).	-13	28,49	1,21	chr1_51471138-51471200(-)_mmu-miR-106b-5p_ss.png	1
chr1	51471152	51471196	K00262:18:H7LNLBBXX:5:1117:28321:41809	0	-	mmu-miR-27a-3p		Yes	Yes		Obfc2a	Obfc2a:3UTR; Obfc2a:exon	TTGAACACTTAGTGCACTTTTATTTATTCTTAACTGTGAAAACTTTGTCT	UUCACAGUGGCUAAGUUCCGC	chr1:51471149-51471199(-)	.(((((((...................((((((((.&)))))))).))))))).	)))))))).))))))).....	-13	6,41	1,17	chr1_51471149-51471199(-)_mmu-miR-27a-3p_ss.png	2
chr1	51471152	51471196	K00262:18:H7LNLBBXX:5:2105:20618:4655	0	-	mmu-miR-106b-5p		Yes	Yes		Obfc2a	Obfc2a:3UTR; Obfc2a:exon	TTGAACACTTAGTGCACTTTTATTTATTCTTAACTGTGAAAACTTTGTCT	UAAAGUGCUGACAGUGCAGAU	chr1:51471149-51471199(-)	.(((..(((((.(..((((((.&))))))..).)))))..))).	))))))..).)))))..))).	-13	27,48	1,21	chr1_51471149-51471199(-)_mmu-miR-106b-5p_ss.png	1
chr1	51471152	51471196	K00262:18:H7LNLBBXX:5:2228:26179:4796	0	-	mmu-miR-467a-5p		Yes	Yes		Obfc2a	Obfc2a:3UTR; Obfc2a:exon	TTGAACACTTAGTGCACTTTTATTTATTCTTAACTGTGAAAACTTTGTCT	UAAGUGCCUGCAUGUAUAUGCG	chr1:51471149-51471199(-)	.(((..(((.((((((.&.)))))))))..))).	.)))))))))..))).......	-11	4,20	1,16	chr1_51471149-51471199(-)_mmu-miR-467a-5p_ss.png	1
chr1	51471152	51471201	K00262:18:H7LNLBBXX:5:1121:27296:28217	0	-	mmu-miR-467a-5p		Yes	Yes		Obfc2a	Obfc2a:3UTR; Obfc2a:exon	CCTACTTGAACACTTAGTGCACTTTTATTTATTCTTAACTGTGAAAACTTTGTCT	UAAGUGCCUGCAUGUAUAUGCG	chr1:51471149-51471204(-)	.(((..(((.((((((.&.)))))))))..))).	.)))))))))..))).......	-11	9,25	1,16	chr1_51471149-51471204(-)_mmu-miR-467a-5p_ss.png	1
chr1	51471153	51471178	K00262:18:H7LNLBBXX:5:1110:23246:44869	0	-	mmu-miR-27a-3p		Yes	Yes		Obfc2a	Obfc2a:3UTR; Obfc2a:exon	TTTATTTATTCTTAACTGTGAAAACTTTGTC	UUCACAGUGGCUAAGUUCCGC	chr1:51471150-51471181(-)	.((((((((((((.&))))))))...)))).	))))))))...))))......	-11	10,23	1,16	chr1_51471150-51471181(-)_mmu-miR-27a-3p_ss.png	1
chr1	51471155	51471196	K00262:18:H7LNLBBXX:5:1201:5335:23962	0	-	mmu-miR-467a-5p		Yes	Yes		Obfc2a	Obfc2a:3UTR; Obfc2a:exon	TTGAACACTTAGTGCACTTTTATTTATTCTTAACTGTGAAAACTTTG	UAAGUGCCUGCAUGUAUAUGCG	chr1:51471152-51471199(-)	.(((..(((.((((((.&.)))))))))..))).	.)))))))))..))).......	-11	4,20	1,16	chr1_51471152-51471199(-)_mmu-miR-467a-5p_ss.png	1
chr1	51471156	51471201	K00262:18:H7LNLBBXX:5:1110:15311:27215	0	-	mmu-miR-467a-5p		Yes	Yes		Obfc2a	Obfc2a:3UTR; Obfc2a:exon	CCTACTTGAACACTTAGTGCACTTTTATTTATTCTTAACTGTGAAAACTTT	UAAGUGCCUGCAUGUAUAUGCG	chr1:51471153-51471204(-)	.(((..(((.((((((.&.)))))))))..))).	.)))))))))..))).......	-11	9,25	1,16	chr1_51471153-51471204(-)_mmu-miR-467a-5p_ss.png	1
chr1	51471163	51471220	K00262:18:H7LNLBBXX:5:2122:18497:42337	0	-	mmu-miR-17-5p		Yes	Yes		Obfc2a	Obfc2a:3UTR; Obfc2a:exon	TAGTTTTTAAACTACATGACCTACTTGAACACTTAGTGCACTTTTATTTATTCTTAACTGTGA	CAAAGUGCUUACAGUGCAGGUAG	chr1:51471160-51471223(-)	.(((((((..((((....(((((((.&.)))))))....)))))))))))	.)))))))....)))))))))))	-19	20,45	1,23	chr1_51471160-51471223(-)_mmu-miR-17-5p_ss.png	1
chr1	51471163	51471228	K00262:18:H7LNLBBXX:5:2223:19471:15504	0	-	mmu-miR-17-5p		Yes	Yes		Obfc2a	Obfc2a:3UTR; Obfc2a:exon	GACACATGTAGTTTTTAAACTACATGACCTACTTGAACACTTAGTGCACTTTTATTTATTCTTAACTGTGA	CAAAGUGCUUACAGUGCAGGUAG	chr1:51471160-51471231(-)	.(((((((..((((....(((((((.&.)))))))....)))))))))))	.)))))))....)))))))))))	-19	28,53	1,23	chr1_51471160-51471231(-)_mmu-miR-17-5p_ss.png	1
chr1	51471174	51471196	>K00262:18:H7LNLBBXX:5:1104:15757:13500	0	-	mmu-miR-20a-5p		Yes	Yes		Obfc2a	Obfc2a:3UTR; Obfc2a:exon	TTGAACACTTAGTGCACTTTTATTTATT	UAAAGUGCUUAUAGUGCAGGUAG	chr1:51471171-51471199(-)	.((((....(((((((.&.)))))))....)))).	.)))))))....)))).......	-13	5,21	1,17	chr1_51471171-51471199(-)_mmu-miR-20a-5p_ss.png	1
chr1	52163818	52163881	K00262:18:H7LNLBBXX:5:2223:21876:37185	0	-	mmu-let-7b-5p		Yes	Yes		Gls	Gls:exon; Gls:3UTR	ATGAGCCGCTAACTGCTACCATCTGTAAACTCCAAAGATCTGTTTGTTTTGGCTTTACAATCTTAGCTA	UGAGGUAGUAGGUUGUGUGGUU	chr1:52163815-52163884(-)	.(((((((((((((((((.((.&.)))))))))).))).))))))	.)))))))))).))).))))))	-21	3,24	1,22	chr1_52163815-52163884(-)_mmu-let-7b-5p_ss.png	1
chr1	52165083	52165147	K00262:18:H7LNLBBXX:5:2202:6867:16700	0	-	mmu-miR-31-5p		Yes	Yes		Gls	Gls:exon; Gls:3UTR	TCTGCATCAAGATAGCACCCCTTTGTGGGAGGCCCTGAGTATCTTCTCTTCCTCTACTGCCTAACTGTTG	AGGCAAGAUGCUGGCAUAGCUG	chr1:52165080-52165150(-)	.((...(((...(((((((.............(((((.&)))))))))))))))....)).	)))))))))))))))....)).	-16	26,63	1,22	chr1_52165080-52165150(-)_mmu-miR-31-5p_ss.png	1
chr1	52165918	52165970	K00262:18:H7LNLBBXX:5:1113:20466:48667	0	-	mmu-miR-23b-3p		Yes	Yes		Gls	Gls:exon; Gls:3UTR	AGCAGCCTCCCTTCATAATGTGAGCAATAGTTACCTCGTGCATTGTACAATGTGGTGT	AUCACAUUGCCAGGGAUUACC	chr1:52165915-52165973(-)	.(((((...((((((((.&.))))))))..))))).	.))))))))..))))).....	-15	7,24	1,17	chr1_52165915-52165973(-)_mmu-miR-23b-3p_ss.png	1
chr1	52165919	52165968	K00262:18:H7LNLBBXX:5:1101:21471:8453	0	-	mmu-miR-27a-3p		Yes	Yes		Gls	Gls:exon; Gls:3UTR	CAGCCTCCCTTCATAATGTGAGCAATAGTTACCTCGTGCATTGTACAATGTGGTG	UUCACAGUGGCUAAGUUCCGC	chr1:52165916-52165971(-)	.((.((((..(((((((...(((.&.))).))))))).)))))).	..))).))))))).)))))).	-11	16,39	2,21	chr1_52165916-52165971(-)_mmu-miR-27a-3p_ss.png	1
chr1	52166031	52166067	K00262:18:H7LNLBBXX:5:1101:9049:17034	0	-	mmu-miR-200a-3p		Yes	Yes		Gls	Gls:exon; Gls:3UTR	TGTGTATTTACAACATCTGTCACTGCAGTGTTACCGGAGCTT	UAACACUGUCUGGUAACGAUGU	chr1:52166028-52166070(-)	.(((((.((.((((((((((((.&)))))))))..))).)))))))	)))))))))..))).)))))))	-18	12,34	1,22	chr1_52166028-52166070(-)_mmu-miR-200a-3p_ss.png	1
chr1	52185818	52185864	K00262:18:H7LNLBBXX:5:1104:19481:26142	0	-	mmu-miR-467a-5p	Yes	Yes	Yes		Gls	Gls:intron; Gls:exon; Gls:3UTR	TTGTTAATTTTTGGCACTTCCTATATATAATTCTAGTAATGCTTGAATGTAC	UAAGUGCCUGCAUGUAUAUGCG	chr1:52185815-52185867(-)	.(((((((.&.))))))).	.)))))))..............	-11	12,20	1,9	chr1_52185815-52185867(-)_mmu-miR-467a-5p_ss.png	1
chr1	52186167	52186203	K00262:18:H7LNLBBXX:5:1220:28006:45027	0	-	mmu-miR-200c-3p	Yes	Yes	Yes		Gls	Gls:intron; Gls:exon; Gls:3UTR	GGGCTAACTTAAGTATTACTATTTGTATTTAAATAATTACAT	UAAUACUGCCGGGUAAUGAUGGA	chr1:52186164-52186206(-)	.(((.......(((((((.&)))))))))).	)))))))))).............	-8	1,19	1,11	chr1_52186164-52186206(-)_mmu-miR-200c-3p_ss.png	1
chr1	52187533	52187574	K00262:18:H7LNLBBXX:5:2104:17452:35743	0	-	mmu-miR-200c-3p	Yes	Yes	Yes		Gls	Gls:intron; Gls:exon; Gls:3UTR	TTGTTTATCTTTCCAAACTAAGTATTTATTCAAGTATTCTATTGTTA	UAAUACUGCCGGGUAAUGAUGGA	chr1:52187530-52187577(-)	.((((((.((((......((((((.&.))))))....)).)).))))))	.))))))....)).)).))))))	-8	3,27	1,23	chr1_52187530-52187577(-)_mmu-miR-200c-3p_ss.png	1
chr1	52187533	52187575	K00262:18:H7LNLBBXX:5:2215:8430:39312	0	-	mmu-miR-200c-3p	Yes	Yes	Yes		Gls	Gls:intron; Gls:exon; Gls:3UTR	CTTGTTTATCTTTCCAAACTAAGTATTTATTCAAGTATTCTATTGTTA	UAAUACUGCCGGGUAAUGAUGGA	chr1:52187530-52187578(-)	.((((((.((((......((((((.&.))))))....)).)).))))))	.))))))....)).)).))))))	-8	4,28	1,23	chr1_52187530-52187578(-)_mmu-miR-200c-3p_ss.png	1
chr1	52457481	52457516	K00262:18:H7LNLBBXX:5:1217:22678:17263	0	-	mmu-miR-203-3p		Yes	Yes		Nab1	Nab1:3UTR; Nab1:exon	ATGTTATAACTAGTGGGGTGTTCTTCATTTCATTTAAGATA	GUGAAAUGUUUAGGACCACUAG	chr1:52457478-52457519(-)	.(((((((....((((.((((((((.&))))))))...)))))))))))	))))))))...)))))))))))	-17	9,34	1,22	chr1_52457478-52457519(-)_mmu-miR-203-3p_ss.png	1
chr1	52458857	52458894	K00262:18:H7LNLBBXX:5:1103:11373:44201	0	-	mmu-miR-26a-5p		Yes	Yes		Nab1	Nab1:3UTR; Nab1:exon	GTTGATACCTTGTGGTCTAATAGATGTGGATACCATTCATTTT	UUCAAGUAAUCCAGGAUAGGCU	chr1:52458854-52458897(-)	.((((((.....(.(((((((.&.))).)))).).))))))	.....))).)))).).))))))	-9	13,34	5,22	chr1_52458854-52458897(-)_mmu-miR-26a-5p_ss.png	1
chr1	52459014	52459041	K00262:18:H7LNLBBXX:5:1208:3772:4760	0	-	mmu-miR-25-3p		Yes	Yes		Nab1	Nab1:3UTR; Nab1:exon	GGGAATCAAGAGAGCATTGCAATGTAACAGACA	CAUUGCACUUGUCUCGGUCUGA	chr1:52459011-52459044(-)	.(((.....((((.((.(((((((.&)))))))..))))))..))).	)))))))..))))))..)))..	-14	1,25	1,21	chr1_52459011-52459044(-)_mmu-miR-25-3p_ss.png	1
chr1	52650591	52650619	K00262:18:H7LNLBBXX:5:1111:30756:44517	0	+	mmu-miR-27a-3p		Yes	Yes		Tmem194b	Tmem194b:exon; Tmem194b:3UTR	TTGTTTTGTTTTAATAACTGTGATTAAAAAGAAA	UUCACAGUGGCUAAGUUCCGC	chr1:52650588-52650622(+)	.(((((((.&.))))))).	.))))))).............	-9	16,24	1,9	chr1_52650588-52650622(+)_mmu-miR-27a-3p_ss.png	1
chr1	52650709	52650764	K00262:18:H7LNLBBXX:5:1218:4655:12339	0	+	mmu-miR-205-5p		Yes	Yes		Tmem194b	Tmem194b:exon; Tmem194b:3UTR	ATTGAAATTGAAAGTATGAAAGCATTTGTGACATTTTGTGATTTATTTTTTAAAACTGATT	UCCUUCAUUCCACCGGAGUCUG	chr1:52650706-52650767(+)	.(((.(((.(((.&.))).)))))).	..........))).))))))..	-6	29,41	10,21	chr1_52650706-52650767(+)_mmu-miR-205-5p_ss.png	1
chr1	52657386	52657439	K00262:18:H7LNLBBXX:5:1109:30259:16014	0	-	mmu-miR-21a-5p		Yes	Yes		Mfsd6	Mfsd6:exon; Mfsd6:3UTR	AAAGACAACTCACCAGATTCCTAAGTGTTAAGCTAAAGAGTACTATTTACAAACAGCAG	UAGCUUAUCAGACUGAUGUUGA	chr1:52657383-52657442(-)	.(((((((.............((.(((((((.&))))))).))...))).)))).	))))))).))...))).)))).	-11	5,36	1,22	chr1_52657383-52657442(-)_mmu-miR-21a-5p_ss.png	1
chr1	52657595	52657634	K00262:18:H7LNLBBXX:5:1113:26453:10088	0	-	mmu-miR-421-3p		Yes	Yes		Mfsd6	Mfsd6:exon; Mfsd6:3UTR	GAGCTTTAAAATGTCTTTGATGCAATGGGCTGTGAGAATGAGCAG	AUCAACAGACAUUAAUUGGGCGC	chr1:52657592-52657637(-)	.((((...((((((((((((.&))))).)))))))....)))).	))))).)))))))....))))..	-14	2,22	1,22	chr1_52657592-52657637(-)_mmu-miR-421-3p_ss.png	1
chr1	53756306	53756334	K00262:18:H7LNLBBXX:5:1226:25489:35567	0	-	mmu-miR-21a-5p		Yes	Yes		Stk17b	Stk17b:3UTR; Stk17b:exon	AACAACCTGTAAATTCTTGAAATTGTTACTAAAA	UAGCUUAUCAGACUGAUGUUGA	chr1:53756303-53756337(-)	.((((..((....((.(((....((((.&))))...)))))...)))))).	))))...)))))...)))))).	-3	2,29	1,22	chr1_53756303-53756337(-)_mmu-miR-21a-5p_ss.png	1
chr1	53756344	53756391	K00262:18:H7LNLBBXX:5:1211:9506:48034	0	-	mmu-miR-182-5p		Yes	Yes		Stk17b	Stk17b:3UTR; Stk17b:exon	TCAGACTCCGTTGCCAAAACAAATTAAAAGCCTGTGTATTGAAGTGGGTGTTA	UUUGGCAAUGGUAGAACUCACACCG	chr1:53756341-53756394(-)	.(((((((((((((.&))))))))))).)).	))))))))))).))...........	-17	5,19	1,15	chr1_53756341-53756394(-)_mmu-miR-182-5p_ss.png	1
chr1	53756374	53756403	K00262:18:H7LNLBBXX:5:1119:3468:40877	0	-	mmu-miR-205-5p		Yes	Yes		Stk17b	Stk17b:3UTR; Stk17b:exon	TATGCTACTCTATCAGACTCCGTTGCCAAAACAAA	UCCUUCAUUCCACCGGAGUCUG	chr1:53756371-53756406(-)	.(((((((((.((.&.)).)))))))))	..........)).)))))))))	-16	13,26	10,22	chr1_53756371-53756406(-)_mmu-miR-205-5p_ss.png	1
chr1	53756561	53756596	K00262:18:H7LNLBBXX:5:1108:25307:8840	0	-	mmu-miR-141-3p		Yes	Yes		Stk17b	Stk17b:3UTR; Stk17b:exon	CATGCAGCTATCTTTGGGCTCCTTTTGTGTGTGTTCTGCTG	UAACACUGUCUGGUAAAGAUGG	chr1:53756558-53756599(-)	.(((((((((....((....((((.&.)))).....)))))))))))	..)))).....)))))))))))	-12	7,31	2,22	chr1_53756558-53756599(-)_mmu-miR-141-3p_ss.png	1
chr1	54473092	54473113	>K00262:18:H7LNLBBXX:5:1111:13484:16454	0	-	mmu-miR-125b-5p		Yes	Yes		Pgap1	Pgap1:exon; Pgap1:3UTR	TTGCCTTCAGTCTCCGCTCAGGTATTA	UCCCUGAGACCCUAACUUGUGA	chr1:54473089-54473116(-)	.(((.....((((((.&.))))))......))).	..))))))......))).....	-10	8,23	2,18	chr1_54473089-54473116(-)_mmu-miR-125b-5p_ss.png	1
chr1	54473772	54473810	K00262:18:H7LNLBBXX:5:1111:14620:3512	0	-	mmu-miR-203-3p		Yes	Yes		Pgap1	Pgap1:exon; Pgap1:3UTR	GAGTATAATTTCCATTAAAGTCCAAATTACTCATTTTATAGTAT	GUGAAAUGUUUAGGACCACUAG	chr1:54473769-54473813(-)	.((((....((..((((((((.&))))))))..)))))).	))))))))..))))))......	-10	19,40	1,17	chr1_54473769-54473813(-)_mmu-miR-203-3p_ss.png	1
chr1	54473964	54473985	>K00262:18:H7LNLBBXX:5:2122:5710:47295	0	-	mmu-miR-181d-5p		Yes	Yes		Pgap1	Pgap1:exon; Pgap1:3UTR	AGGATTTCCCAGTGACTAAACTCCAAT	AACAUUCAUUGUUGUCGGUGGGU	chr1:54473961-54473988(-)	.((((.((((.&.)))).)))).	.............)))).)))).	-13	7,17	13,23	chr1_54473961-54473988(-)_mmu-miR-181d-5p_ss.png	1
chr1	54987187	54987210	>K00262:18:H7LNLBBXX:5:1210:3599:31962	0	-	mmu-miR-378a-3p		Yes	Yes		Sf3b1	Sf3b1:exon; Sf3b1:3UTR	ATGATTTTTAAATAACTTTTGTTTTTTTG	ACUGGACUUGGAGUCAGAAGG	chr1:54987184-54987213(-)	.((((((((((.&.)))).)))))).	.........)))).)))))).	-5	15,26	9,21	chr1_54987184-54987213(-)_mmu-miR-378a-3p_ss.png	1
chr1	55152754	55152816	K00262:18:H7LNLBBXX:5:2223:9303:33545	0	+	mmu-miR-20a-3p		Yes	Yes		Mob4	Mob4:exon; Mob4:3UTR	ACCAATTTTAGAAGAGGAAGTTCAGAACTCAGTTTCTGGGGAAAGTGAAGCATGAAGGAATCACGTAG	ACUGCAUUACGAGCACUUAAAG	chr1:55152751-55152819(+)	.(((((...((((.(((.&.))).))))...).)))).	..))).))))...).))))...	-8	36,53	2,20	chr1_55152751-55152819(+)_mmu-miR-20a-3p_ss.png	1
chr1	55152761	55152816	K00262:18:H7LNLBBXX:5:1127:7791:26670	0	+	mmu-miR-205-5p		Yes	Yes		Mob4	Mob4:exon; Mob4:3UTR	TTAGAAGAGGAAGTTCAGAACTCAGTTTCTGGGGAAAGTGAAGCATGAAGGAATCACGTAG	UCCUUCAUUCCACCGGAGUCUG	chr1:55152758-55152819(+)	.(((.(((((((((.........((((((((.&))))))))))).)))))).)))	))))))))))).)))))).)))	-22	22,53	1,22	chr1_55152758-55152819(+)_mmu-miR-205-5p_ss.png	1
chr1	55152767	55152816	K00262:18:H7LNLBBXX:5:1117:18132:28586	0	+	mmu-miR-205-5p		Yes	Yes		Mob4	Mob4:exon; Mob4:3UTR	GAGGAAGTTCAGAACTCAGTTTCTGGGGAAAGTGAAGCATGAAGGAATCACGTAG	UCCUUCAUUCCACCGGAGUCUG	chr1:55152764-55152819(+)	.(((.(((((((((.........((((((((.&))))))))))).)))))).)))	))))))))))).)))))).)))	-22	16,47	1,22	chr1_55152764-55152819(+)_mmu-miR-205-5p_ss.png	1
chr1	55152768	55152816	K00262:18:H7LNLBBXX:5:2108:14275:38433	0	+	mmu-miR-205-5p		Yes	Yes		Mob4	Mob4:exon; Mob4:3UTR	AGGAAGTTCAGAACTCAGTTTCTGGGGAAAGTGAAGCATGAAGGAATCACGTAG	UCCUUCAUUCCACCGGAGUCUG	chr1:55152765-55152819(+)	.(((.(((((((((.........((((((((.&))))))))))).)))))).)))	))))))))))).)))))).)))	-22	15,46	1,22	chr1_55152765-55152819(+)_mmu-miR-205-5p_ss.png	2
chr1	55152776	55152816	K00262:18:H7LNLBBXX:5:1202:14448:20621	0	+	mmu-miR-205-5p		Yes	Yes		Mob4	Mob4:exon; Mob4:3UTR	CAGAACTCAGTTTCTGGGGAAAGTGAAGCATGAAGGAATCACGTAG	UCCUUCAUUCCACCGGAGUCUG	chr1:55152773-55152819(+)	.(((.(((((((((.........((((((((.&))))))))))).)))))).)))	))))))))))).)))))).)))	-22	7,38	1,22	chr1_55152773-55152819(+)_mmu-miR-205-5p_ss.png	1
chr1	55152830	55152874	K00262:18:H7LNLBBXX:5:1105:2382:8154	0	+	mmu-miR-101b-3p		Yes	Yes		Mob4	Mob4:exon; Mob4:3UTR	ACTGATCACATAATTAACAATGATGTACTGTATATATATCATTTTAGACA	GUACAGUACUGUGAUAGCU	chr1:55152827-55152877(+)	.((.((((((..............(((((((((.&))))))))))))))))).	)))))))))))))))))..	-15	1,34	1,18	chr1_55152827-55152877(+)_mmu-miR-101b-3p_ss.png	1
chr1	55153427	55153451	>K00262:18:H7LNLBBXX:5:1225:3559:11601	0	+	mmu-miR-31-5p		Yes	Yes		Mob4	Mob4:exon; Mob4:3UTR	TGGATTATTAAGTCCATGGTGACAGTGACA	AGGCAAGAUGCUGGCAUAGCUG	chr1:55153424-55153454(+)	.(((.((((.&.)))).))).	.........)))).))).....	-6	18,27	9,18	chr1_55153424-55153454(+)_mmu-miR-31-5p_ss.png	1
chr1	55153588	55153621	K00262:18:H7LNLBBXX:5:1126:28777:26142	0	+	mmu-miR-182-3p		Yes	Yes		Mob4	Mob4:exon; Mob4:3UTR	ATTGCTTACAAAGCATACCTCATACTAGCAGTGATGTTA	GUGGUUCUAGACUUGCCAACU	chr1:55153585-55153624(+)	.(((...((...((((.&.))))...))...))).	.))))...))...))).....	-5	12,28	1,17	chr1_55153585-55153624(+)_mmu-miR-182-3p_ss.png	1
chr1	55153751	55153779	K00262:18:H7LNLBBXX:5:1101:25296:48315	0	+	mmu-miR-200c-3p		Yes	Yes		Mob4	Mob4:exon; Mob4:3UTR	TTTTCACCTAACCCTAGGCAGCATTAAATAGATA	UAAUACUGCCGGGUAAUGAUGGA	chr1:55153748-55153782(+)	.((((..(((((.((((.&)))).))))))))).	)))).))))))))).........	-15	10,27	1,15	chr1_55153748-55153782(+)_mmu-miR-200c-3p_ss.png	1
chr1	55154343	55154371	K00262:18:H7LNLBBXX:5:1219:22475:8822	0	+	mmu-miR-23b-3p		Yes	Yes		Mob4	Mob4:exon; Mob4:3UTR	TTGTTTGTTTTTCTAATTATTTGAAGAAATGATT	AUCACAUUGCCAGGGAUUACC	chr1:55154340-55154374(+)	.(((((..(((..((..((((.&))))..))..))).))))).	))))..))..))).)))))..	-4	13,34	1,20	chr1_55154340-55154374(+)_mmu-miR-23b-3p_ss.png	1
chr1	56794120	56794141	>K00262:18:H7LNLBBXX:5:1109:29122:22696	0	-	mmu-miR-23a-3p		Yes	Yes		Satb2	Satb2:exon; Satb2:3UTR	TGCAGTATCAATAATGTGAATAAGGAT	AUCACAUUGCCAGGGAUUUCC	chr1:56794117-56794144(-)	.((((((((.&.)))))))).	.))))))))............	-8	11,20	1,10	chr1_56794117-56794144(-)_mmu-miR-23a-3p_ss.png	1
chr1	56794281	56794332	K00262:18:H7LNLBBXX:5:2116:29214:19584	0	-	mmu-miR-31-5p		Yes	Yes		Satb2	Satb2:exon; Satb2:3UTR	GGGCATTTTAGCCTGTGGTCTTGCCAGATCTTTGCGAATTACAATGCATATATGTCT	AGGCAAGAUGCUGGCAUAGCUG	chr1:56794278-56794335(-)	.(((..(((((((((.((((.&.))))))).))))))..))).	..))))))).))))))..))).	-20	16,36	2,22	chr1_56794278-56794335(-)_mmu-miR-31-5p_ss.png	1
chr1	56794613	56794671	K00262:18:H7LNLBBXX:5:1120:28686:26828	0	-	mmu-miR-31-5p		Yes	Yes		Satb2	Satb2:exon; Satb2:3UTR	TTGCAAAAGGATGGCTGTTTGCAACTGAGGCCTGGGCCCGCCCGTCCCCTTTCTGTAGATGCTG	AGGCAAGAUGCUGGCAUAGCUG	chr1:56794610-56794674(-)	.((((((..(((.((...((((.&)))).)).)))....)))))).	)))).)).)))....)))))).	-15	12,34	1,22	chr1_56794610-56794674(-)_mmu-miR-31-5p_ss.png	1
chr1	56796498	56796537	K00262:18:H7LNLBBXX:5:1109:26798:38785	0	-	mmu-miR-205-5p		Yes	Yes		Satb2	Satb2:exon; Satb2:3UTR	TAATTCTAGTCACGGGCGACCCTGCCGTCATTCCTGCCAACTTAT	UCCUUCAUUCCACCGGAGUCUG	chr1:56796495-56796540(-)	.(((((..((.&.)).)))))	..............)).)))))	-7	12,22	14,22	chr1_56796495-56796540(-)_mmu-miR-205-5p_ss.png	1
chr1	57385111	57385162	K00262:18:H7LNLBBXX:5:2218:18020:19918	0	+	mmu-miR-141-3p		Yes	Yes		1700066M21Rik	1700066M21Rik:3UTR; 1700066M21Rik:exon	ACATGTTAAAGTGGATGTTGATCAGATGGACACTAAACCATCATCACCTCTGCAGAC	UAACACUGUCUGGUAAAGAUGG	chr1:57385108-57385165(+)	.(((((...(((...((((.&.))))..)))...)))))	.....))))..)))...)))))	-12	37,56	5,22	chr1_57385108-57385165(+)_mmu-miR-141-3p_ss.png	1
chr1	57385113	57385162	K00262:18:H7LNLBBXX:5:1109:15047:5376	0	+	mmu-miR-141-3p		Yes	Yes		1700066M21Rik	1700066M21Rik:3UTR; 1700066M21Rik:exon	ATGTTAAAGTGGATGTTGATCAGATGGACACTAAACCATCATCACCTCTGCAGAC	UAACACUGUCUGGUAAAGAUGG	chr1:57385110-57385165(+)	.(((((...(((...((((.&.))))..)))...)))))	.....))))..)))...)))))	-12	35,54	5,22	chr1_57385110-57385165(+)_mmu-miR-141-3p_ss.png	3
chr1	57385142	57385162	>K00262:18:H7LNLBBXX:5:1122:12002:23206	0	+	mmu-miR-141-3p		Yes	Yes		1700066M21Rik	1700066M21Rik:3UTR; 1700066M21Rik:exon	ACTAAACCATCATCACCTCTGCAGAC	UAACACUGUCUGGUAAAGAUGG	chr1:57385139-57385165(+)	.(((((...(((...((((.&.))))..)))...)))))	.....))))..)))...)))))	-12	6,25	5,22	chr1_57385139-57385165(+)_mmu-miR-141-3p_ss.png	1
chr1	57415729	57415766	K00262:18:H7LNLBBXX:5:2221:18903:22291	0	+	mmu-miR-27a-3p		Yes	Yes		9430016H08Rik	9430016H08Rik:exon; 9430016H08Rik:3UTR	TAGAATAATCTTTCTTGGAAAAAAAAATCAGGGCGTGAACTCT	UUCACAGUGGCUAAGUUCCGC	chr1:57415726-57415769(+)	.(((.(((((.&.))))))))	.............))))))))	-9	32,42	13,21	chr1_57415726-57415769(+)_mmu-miR-27a-3p_ss.png	1
chr1	57415729	57415793	K00262:18:H7LNLBBXX:5:1117:21247:48157	0	+	mmu-miR-27a-3p		Yes	Yes		9430016H08Rik	9430016H08Rik:exon; 9430016H08Rik:3UTR	TAGAATAATCTTTCTTGGAAAAAAAAATCAGGGCGTGAACTCTTAATAATTGCTGTGAAAAACTAAGGAA	UUCACAGUGGCUAAGUUCCGC	chr1:57415726-57415796(+)	.(((.(((((.....((.((((((((((.&)))))))))).))))))))))	)))))))))).))))))))))	-18	32,60	1,21	chr1_57415726-57415796(+)_mmu-miR-27a-3p_ss.png	1
chr1	57415762	57415793	K00262:18:H7LNLBBXX:5:2219:10825:4954	0	+	mmu-miR-23a-3p		Yes	Yes		9430016H08Rik	9430016H08Rik:exon; 9430016H08Rik:3UTR	CGTGAACTCTTAATAATTGCTGTGAAAAACTAAGGAA	AUCACAUUGCCAGGGAUUUCC	chr1:57415759-57415796(+)	.(((.((((.......(((((((.&.)))))..))..)))).))).	.)))))..))..)))).))).	-6	3,26	1,21	chr1_57415759-57415796(+)_mmu-miR-23a-3p_ss.png	1
chr1	57415763	57415793	K00262:18:H7LNLBBXX:5:1108:7009:18036	0	+	mmu-miR-23a-3p		Yes	Yes		9430016H08Rik	9430016H08Rik:exon; 9430016H08Rik:3UTR	GTGAACTCTTAATAATTGCTGTGAAAAACTAAGGAA	AUCACAUUGCCAGGGAUUUCC	chr1:57415760-57415796(+)	.(((.((((.......(((((((.&.)))))..))..)))).))).	.)))))..))..)))).))).	-6	2,25	1,21	chr1_57415760-57415796(+)_mmu-miR-23a-3p_ss.png	1
chr1	57415763	57415797	K00262:18:H7LNLBBXX:5:2105:21014:22502	0	+	mmu-miR-27a-3p		Yes	Yes		9430016H08Rik	9430016H08Rik:exon; 9430016H08Rik:3UTR	GTGAACTCTTAATAATTGCTGTGAAAAACTAAGGAAGACA	UUCACAGUGGCUAAGUUCCGC	chr1:57415760-57415800(+)	(.(((((.....((.((((((((((.&)))))))))).)))))))).	)))))))))).))))))))..	-13	1,26	1,20	chr1_57415760-57415800(+)_mmu-miR-27a-3p_ss.png	1
chr1	58406259	58406293	K00262:18:H7LNLBBXX:5:1125:25063:4690	0	+	mmu-miR-652-3p		Yes	Yes		Bzw1	Bzw1:exon; Bzw1:3UTR	TAGTGGACATTGCCCATTTTGAAGGTGCCATTCTTAGAAG	AAUGGCGCCACUAGGGUUGUG	chr1:58406256-58406296(+)	.(((.((((........(((((((((.&)))))))))....)))).)))	)))))))))....)))).)))	-19	7,33	1,21	chr1_58406256-58406296(+)_mmu-miR-652-3p_ss.png	1
chr1	58523031	58523079	K00262:18:H7LNLBBXX:5:1102:23043:38855	0	-	mmu-miR-103-3p		Yes	Yes		Fam126b	Fam126b:exon; Fam126b:3UTR	TTGAATGGATCGATGCTGTTGATTGTTGAAATGTGAAATGTGTCACTGTTGAAC	AGCAGCAUUGUACAGGGCUAUGA	chr1:58523028-58523082(-)	.((...((((((((((.&))))))))))..)).	))))))))))..)).........	-14	5,21	1,15	chr1_58523028-58523082(-)_mmu-miR-103-3p_ss.png	1
chr1	58523042	58523087	K00262:18:H7LNLBBXX:5:1124:4777:33053	0	-	mmu-miR-27a-3p		Yes	Yes		Fam126b	Fam126b:exon; Fam126b:3UTR	TTGTCTTATTGAATGGATCGATGCTGTTGATTGTTGAAATGTGAAATGTGT	UUCACAGUGGCUAAGUUCCGC	chr1:58523039-58523090(-)	.((((.(...(((....((((.((((.&)))))))))))...).)))).	)))))))))))...).)))).	-11	13,39	1,21	chr1_58523039-58523090(-)_mmu-miR-27a-3p_ss.png	1
chr1	58523358	58523414	K00262:18:H7LNLBBXX:5:1121:19624:46997	0	-	mmu-miR-27a-3p		Yes	Yes		Fam126b	Fam126b:exon; Fam126b:3UTR	GGCTTTATGTACTGTGATTTCTGTAACAGGCAAACAGAACATCCCATTTTCATTATTTGTTT	UUCACAGUGGCUAAGUUCCGC	chr1:58523355-58523417(-)	((.((((..((((((((.&.))))))))..))))..)).	.))))))))..))))..))..	-13	1,18	1,20	chr1_58523355-58523417(-)_mmu-miR-27a-3p_ss.png	2
chr1	58525199	58525246	K00262:18:H7LNLBBXX:5:2110:7507:21254	0	-	mmu-miR-23b-3p		Yes	Yes		Fam126b	Fam126b:exon; Fam126b:3UTR	TGGTTTCCAAAAATAAGTGACTGAAAACTAGCTACTGGCAGCTTAACCTCTTA	AUCACAUUGCCAGGGAUUACC	chr1:58525196-58525249(-)	.(((.(((..........................(((((((.&.))))))))))..)))	......))))))))))..)))	-11	1,42	6,21	chr1_58525196-58525249(-)_mmu-miR-23b-3p_ss.png	1
chr1	58529243	58529280	K00262:18:H7LNLBBXX:5:1217:3275:23628	0	-	mmu-miR-21a-5p		Yes	Yes		Fam126b	Fam126b:exon; Fam126b:3UTR	CGGGTTTGTTCACATAATCTATGAACTATGAAGATAACTGGAT	UAGCUUAUCAGACUGAUGUUGA	chr1:58529240-58529283(-)	.((((((..(((((((.(((.&))).)))).)))...)))).))	))).)))).)))...)))).))	-5	9,29	1,22	chr1_58529240-58529283(-)_mmu-miR-21a-5p_ss.png	1
chr1	58529253	58529311	K00262:18:H7LNLBBXX:5:2119:22526:41299	0	-	mmu-miR-99b-5p		Yes	Yes		Fam126b	Fam126b:exon; Fam126b:3UTR	ATGATTCTTTGGCTTTTGTTTAAAAACAAAACGGGTTTGTTCACATAATCTATGAACTATGAAG	CACCCGUAGAACCGACCUUGCG	chr1:58529250-58529314(-)	.(((((.((((((.&.)).)))).))))).	.....)).)))).)))))....	-11	32,45	5,19	chr1_58529250-58529314(-)_mmu-miR-99b-5p_ss.png	1
chr1	58529296	58529348	K00262:18:H7LNLBBXX:5:1117:11393:14730	0	-	mmu-miR-99b-5p		Yes	Yes		Fam126b	Fam126b:exon; Fam126b:3UTR	GAGATGTCGAGGAAATGGTGTATAAGATCCCTATGAAATGATTCTTTGGCTTTTGTTT	CACCCGUAGAACCGACCUUGCG	chr1:58529293-58529351(-)	.(.(((((...((((.......................(((.(((.&.))).))))))).)))))).	...))).))))))).)))))).	-10	5,50	3,22	chr1_58529293-58529351(-)_mmu-miR-99b-5p_ss.png	1
chr1	58529311	58529350	K00262:18:H7LNLBBXX:5:2206:9130:35426	0	-	mmu-miR-27a-3p		Yes	Yes		Fam126b	Fam126b:exon; Fam126b:3UTR	AGGAGATGTCGAGGAAATGGTGTATAAGATCCCTATGAAATGATT	UUCACAGUGGCUAAGUUCCGC	chr1:58529308-58529353(-)	.((((..((((..(((.&)))....))))....)))).	)))....))))....))))..	-7	1,17	1,20	chr1_58529308-58529353(-)_mmu-miR-27a-3p_ss.png	1
chr1	58529484	58529515	K00262:18:H7LNLBBXX:5:2118:1590:24648	0	-	mmu-let-7e-5p		Yes	Yes		Fam126b	Fam126b:exon; Fam126b:3UTR	CAGCAATAAGGTTTTCCTTTCCTTTCTTTTAACCTCT	UGAGGUAGGAGGUUGUAUAGUU	chr1:58529481-58529518(-)	.(((((......(((((.............(((((.&.))))))))))))))).	.)))))))))))))))......	-11	2,37	1,17	chr1_58529481-58529518(-)_mmu-let-7e-5p_ss.png	1
chr1	58754258	58754294	K00262:18:H7LNLBBXX:5:2123:21633:26002	0	+	mmu-miR-203-3p		Yes	Yes		Cflar	Cflar:exon; Cflar:3UTR	GTGTATAGTGGTTCAAGATTTGACACTGAATGTAACTTGAGA	GUGAAAUGUUUAGGACCACUAG	chr1:58754255-58754297(+)	.(((((((((((.((((.((.&)).)))).))..))))))))).	)).)))).))..))))))))).	-18	5,25	1,22	chr1_58754255-58754297(+)_mmu-miR-203-3p_ss.png	1
chr1	58754768	58754790	>K00262:18:H7LNLBBXX:5:1124:19786:17104	0	+	mmu-miR-27a-3p		Yes	Yes		Cflar	Cflar:exon; Cflar:3UTR	CAGCATCCATATCATCTGTGAACTGCCA	UUCACAGUGGCUAAGUUCCGC	chr1:58754765-58754793(+)	.(((.(((((((.&)))))))))).	))))))))))...........	-9	11,23	1,11	chr1_58754765-58754793(+)_mmu-miR-27a-3p_ss.png	1
chr1	58754768	58754824	K00262:18:H7LNLBBXX:5:1218:7720:22889	0	+	mmu-miR-27a-3p		Yes	Yes		Cflar	Cflar:exon; Cflar:3UTR	CAGCATCCATATCATCTGTGAACTGCCAGAGCCTGTGAAGGGGCGGGTCCTGTAGAACTAAG	UUCACAGUGGCUAAGUUCCGC	chr1:58754765-58754827(+)	.((.(((((((((....(((((((.&)))))))))))..))))))).	)))))))))))..))))))).	-18	16,40	1,21	chr1_58754765-58754827(+)_mmu-miR-27a-3p_ss.png	1
chr1	58755100	58755150	K00262:18:H7LNLBBXX:5:1220:7669:48896	0	+	mmu-miR-205-5p		Yes	Yes		Cflar	Cflar:exon; Cflar:3UTR	AAGGAAGCTGGAGACATGAGTGGGGTTGGGTGCATGATATAGAATTCACAAAGAAT	UCCUUCAUUCCACCGGAGUCUG	chr1:58755097-58755153(+)	.((((.((.(((((((.(((.&.)))..)))))))))..)))).	.)))..)))))))))..)))).	-16	11,31	1,22	chr1_58755097-58755153(+)_mmu-miR-205-5p_ss.png	1
chr1	58755446	58755475	K00262:18:H7LNLBBXX:5:2122:30269:33123	0	+	mmu-miR-15b-5p		Yes	Yes		Cflar	Cflar:exon; Cflar:3UTR	TGGTATAATTTTATTAGCTGCTATAAAACATGGTT	UAGCAGCACAUCAUGGUUUACA	chr1:58755443-58755478(+)	.(((((((.&))))))).	)))))))...............	-11	16,24	1,8	chr1_58755443-58755478(+)_mmu-miR-15b-5p_ss.png	2
chr1	58756606	58756640	K00262:18:H7LNLBBXX:5:1222:28706:37906	0	+	mmu-miR-3470a		Yes	Yes		Cflar	Cflar:exon; Cflar:3UTR	CTGACCTCGAACTAACTCTCTCTCTCTCTCTCTCTCTCTC	UCACUUUGUAGACCAGGCUGG	chr1:58756603-58756643(+)	(((..((((((.&.)))).))..))).	....)))).))..))).....	-5	1,12	4,17	chr1_58756603-58756643(+)_mmu-miR-3470a_ss.png	1
chr1	58756606	58756642	K00262:18:H7LNLBBXX:5:2218:30787:8101	0	+	mmu-miR-3470a		Yes	Yes		Cflar	Cflar:exon; Cflar:3UTR	CTGACCTCGAACTAACTCTCTCTCTCTCTCTCTCTCTCTCGT	UCACUUUGUAGACCAGGCUGG	chr1:58756603-58756645(+)	(((..((((((.&.)))).))..))).	....)))).))..))).....	-5	1,12	4,17	chr1_58756603-58756645(+)_mmu-miR-3470a_ss.png	2
chr1	58756606	58756644	K00262:18:H7LNLBBXX:5:2210:5375:27619	0	+	mmu-miR-3470a		Yes	Yes		Cflar	Cflar:exon; Cflar:3UTR	CTGACCTCGAACTAACTCTCTCTCTCTCTCTCTCTCTCTCGTTT	UCACUUUGUAGACCAGGCUGG	chr1:58756603-58756647(+)	(((..((((((.&.)))).))..))).	....)))).))..))).....	-5	1,12	4,17	chr1_58756603-58756647(+)_mmu-miR-3470a_ss.png	1
chr1	58756606	58756648	K00262:18:H7LNLBBXX:5:1124:9323:30134	0	+	mmu-miR-3470a		Yes	Yes		Cflar	Cflar:exon; Cflar:3UTR	CTGACCTCGAACTAACTCTCTCTCTCTCTCTCTCTCTCTCGTTTGTTT	UCACUUUGUAGACCAGGCUGG	chr1:58756603-58756651(+)	(((..((((((.&.)))).))..))).	....)))).))..))).....	-5	1,12	4,17	chr1_58756603-58756651(+)_mmu-miR-3470a_ss.png	5
chr1	58756606	58756650	K00262:18:H7LNLBBXX:5:2215:21947:8189	0	+	mmu-miR-3470a		Yes	Yes		Cflar	Cflar:exon; Cflar:3UTR	CTGACCTCGAACTAACTCTCTCTCTCTCTCTCTCTCTCTCGTTTGTTTGC	UCACUUUGUAGACCAGGCUGG	chr1:58756603-58756653(+)	.((((((((((&.)))))).)))).	.......)))))).))))...	-6	40,50	7,19	chr1_58756603-58756653(+)_mmu-miR-3470a_ss.png	1
chr1	58757530	58757566	K00262:18:H7LNLBBXX:5:1124:6137:24788	0	+	mmu-miR-148a-3p		Yes	Yes		Cflar	Cflar:exon; Cflar:3UTR	ATACTCATAATATAGTTCTTTAAGGCACTGATCTTTAAGTGA	UCAGUGCACUACAGAACUUUGU	chr1:58757527-58757569(+)	.(((.((((((.((..(((((((.&)))))))..)).)))))).)))	)))))))..)).)))))).)))	-19	9,32	1,22	chr1_58757527-58757569(+)_mmu-miR-148a-3p_ss.png	1
chr1	58757535	58757566	K00262:18:H7LNLBBXX:5:2114:8450:46240	0	+	mmu-miR-152-3p		Yes	Yes		Cflar	Cflar:exon; Cflar:3UTR	CATAATATAGTTCTTTAAGGCACTGATCTTTAAGTGA	UCAGUGCAUGACAGAACUUGG	chr1:58757532-58757569(+)	.((((((.....(((((((.&))))))).....)))))).	))))))).....))))))...	-17	8,27	1,19	chr1_58757532-58757569(+)_mmu-miR-152-3p_ss.png	1
chr1	58901164	58901195	K00262:18:H7LNLBBXX:5:2102:8998:13253	0	-	mmu-miR-450b-5p		Yes	Yes		Trak2	Trak2:3UTR; Trak2:exon	CTGTTCCATGGGACTATCTGCAAAATATAACAAGAAC	UUUUGCAGUAUGUUCCUGAAUA	chr1:58901161-58901198(-)	.(((((...(((((...((((((((.&))))))))...))))).)))))	))))))))...))))).)))))	-18	1,26	1,22	chr1_58901161-58901198(-)_mmu-miR-450b-5p_ss.png	1
chr1	58902474	58902522	K00262:18:H7LNLBBXX:5:1104:17046:9825	0	-	mmu-miR-125a-5p		Yes	Yes		Trak2	Trak2:3UTR; Trak2:exon	TTGCACAAAAATTCTCAGGCACATTAAATTATAAACTGAAGTAAAACCCAGGTG	UCCCUGAGACCCUUUAACCUGUGA	chr1:58902471-58902525(-)	.(((((((..(((((((.&.)))))))...)))....)))).	..)))))))...)))....)))).	-11	3,20	2,24	chr1_58902471-58902525(-)_mmu-miR-125a-5p_ss.png	1
chr1	58902510	58902553	K00262:18:H7LNLBBXX:5:1121:28544:30063	0	-	mmu-miR-205-5p		Yes	Yes		Trak2	Trak2:3UTR; Trak2:exon	ATGCATATTTTTAATGAAAGATGACATGTATTTGCACAAAAATTCTCAG	UCCUUCAUUCCACCGGAGUCUG	chr1:58902507-58902556(-)	.((((..(.&.)..)))).	..............)..)))).	-5	18,26	14,22	chr1_58902507-58902556(-)_mmu-miR-205-5p_ss.png	1
chr1	58902515	58902536	>K00262:18:H7LNLBBXX:5:1114:23236:17983	0	-	mmu-miR-125a-5p		Yes	Yes		Trak2	Trak2:3UTR; Trak2:exon	AAGATGACATGTATTTGCACAAAAATT	UCCCUGAGACCCUUUAACCUGUGA	chr1:58902512-58902539(-)	.((((.&.)))).	...................)))).	-4	17,22	19,24	chr1_58902512-58902539(-)_mmu-miR-125a-5p_ss.png	1
chr1	58902824	58902882	K00262:18:H7LNLBBXX:5:2121:26656:8119	0	-	mmu-miR-21a-5p		Yes	Yes		Trak2	Trak2:3UTR; Trak2:exon	ATGATTACTAAATCTTCAGTTTTTTTAAGCTTGTATTTTTGTACAACACAACAAAAAAATGTAA	UAGCUUAUCAGACUGAUGUUGA	chr1:58902821-58902885(-)	.(((((((...((((((.&.))))))..))))))).	.))))))..)))))))......	-13	15,32	1,17	chr1_58902821-58902885(-)_mmu-miR-21a-5p_ss.png	2
chr1	58903128	58903182	K00262:18:H7LNLBBXX:5:2215:25459:43216	0	-	mmu-miR-18a-5p		Yes	Yes		Trak2	Trak2:3UTR; Trak2:exon	TGCTAAACTGCTAGCACCTTTGTCCCTAGAGAACACAAGCCGGAAGCGCCTGCCTAGGAA	UAAGGUGCAUCUAGUGCAGAUAG	chr1:58903125-58903185(-)	.((((...........................((.(((.((((((.&.)))))).))).)))))).	..)))))).))).))))))....	-16	7,52	2,20	chr1_58903125-58903185(-)_mmu-miR-18a-5p_ss.png	1
chr1	58903128	58903183	K00262:18:H7LNLBBXX:5:1110:8927:12005	0	-	mmu-miR-18a-5p		Yes	Yes		Trak2	Trak2:3UTR; Trak2:exon	ATGCTAAACTGCTAGCACCTTTGTCCCTAGAGAACACAAGCCGGAAGCGCCTGCCTAGGAA	UAAGGUGCAUCUAGUGCAGAUAG	chr1:58903125-58903186(-)	.((((...........................((.(((.((((((.&.)))))).))).)))))).	..)))))).))).))))))....	-16	8,53	2,20	chr1_58903125-58903186(-)_mmu-miR-18a-5p_ss.png	1
chr1	58994486	58994539	K00262:18:H7LNLBBXX:5:1102:18051:28833	0	+	mmu-miR-26b-5p		Yes	Yes		Stradb	Stradb:3UTR; Stradb:exon	CTGCTTGTCTTCGGTCCTGTTAGGTACAAATGACAAATCTATACTTGAAAATACAGTTG	UUCAAGUAAUUCAGGAUAGGU	chr1:58994483-58994542(+)	.(((((((((.(((..........................((((((((.&))))))))))).)))))))))	))))))))))).)))))))))	-13	2,50	1,21	chr1_58994483-58994542(+)_mmu-miR-26b-5p_ss.png	1
chr1	59484774	59484834	K00262:18:H7LNLBBXX:5:1212:10450:11688	0	+	mmu-miR-320-3p		Yes	Yes		Fzd7	Fzd7:exon; Fzd7:3UTR	AAGCTACCTGCCCCCTCCACTGAGCTTTAACCTGGAAGTGAGAAGTTATTTGGAGGTGAGAAGAGA	AAAAGCUGGGUUGAGAGGGCGA	chr1:59484771-59484837(+)	.(((((.(((.(((.((((((.&.)))))).))).))).))))).	.)))))).))).))).))))).	-25	8,29	1,22	chr1_59484771-59484837(+)_mmu-miR-320-3p_ss.png	1
chr1	59486780	59486834	K00262:18:H7LNLBBXX:5:1122:2615:1490	0	+	mmu-miR-200b-3p		Yes	Yes		Fzd7	Fzd7:exon; Fzd7:3UTR	TTTGTAAAATAGAGACAGTGCAGTATGTATATTTTGTAAATCTCCCATTTTTGTAAGAAA	UAAUACUGCCUGGUAAUGAUGA	chr1:59486777-59486837(+)	.(((.(((((((.&.)))))))))).	..))))))))))..........	-14	15,27	2,13	chr1_59486777-59486837(+)_mmu-miR-200b-3p_ss.png	1
chr1	59486869	59486904	K00262:18:H7LNLBBXX:5:2111:8258:47348	0	+	mmu-miR-30b-5p		Yes	Yes		Fzd7	Fzd7:exon; Fzd7:3UTR	TGGATTTTTGTTTTGTTTACCTTTAAAGATCTACAATGAAG	UGUAAACAUCCUACACUCAGCU	chr1:59486866-59486907(+)	.(((..(((((((.&.)))))))....))).	.)))))))....))).......	-7	8,21	1,16	chr1_59486866-59486907(+)_mmu-miR-30b-5p_ss.png	1
chr1	60331523	60331564	K00262:18:H7LNLBBXX:5:1109:16873:8260	0	+	mmu-miR-21a-5p		Yes	Yes		Nbeal1	Nbeal1:exon; Nbeal1:3UTR	TTGGCCATTACATTAAAAACATCAGTTTACTCATGAAGCTCCTGGTT	UAGCUUAUCAGACUGAUGUUGA	chr1:60331520-60331567(+)	.(((((((((((.......(((((.&.)))))...))))))))))).	.)))))...)))))))))))..	-16	17,41	1,21	chr1_60331520-60331567(+)_mmu-miR-21a-5p_ss.png	1
chr1	60333898	60333930	K00262:18:H7LNLBBXX:5:1107:5812:2000	0	+	mmu-miR-1187		Yes	Yes		Nbeal1	Nbeal1:exon; Nbeal1:3UTR	GTACACATTTATGTAATTGCTATATATGCTTAAAGAGT	UAUGUGUGUGUGUAUGUGUGUAA	chr1:60333895-60333933(+)	.(((((((.(((.........((((((((.&.))))))))))).))))))).	...))))))))))).))))))).	-12	1,30	3,23	chr1_60333895-60333933(+)_mmu-miR-1187_ss.png	1
chr1	60333898	60333951	K00262:18:H7LNLBBXX:5:1105:11799:25351	0	+	mmu-miR-1187		Yes	Yes		Nbeal1	Nbeal1:exon; Nbeal1:3UTR	GTACACATTTATGTAATTGCTATATATGCTTAAAGAGTAAAACCATGAGTATTCTGTTA	UAUGUGUGUGUGUAUGUGUGUAA	chr1:60333895-60333954(+)	.(((((((.(((.........((((((((.&.))))))))))).))))))).	...))))))))))).))))))).	-12	1,30	3,23	chr1_60333895-60333954(+)_mmu-miR-1187_ss.png	1
chr1	60478926	60478959	K00262:18:H7LNLBBXX:5:1205:32248:17561	0	+	mmu-miR-221-3p		Yes	Yes		Abi2	Abi2:3UTR; Abi2:exon	AAGACGTTTGGAAACCCAGCAAACAACTAGCTTTTGTAG	AGCUACAUUGUCUGCUGGGUUUC	chr1:60478923-60478962(+)	.(((((((((((.((((.(((((.&)))))..)))).)))))))))))	)))))..)))).)))))))))))	-26	10,33	1,23	chr1_60478923-60478962(+)_mmu-miR-221-3p_ss.png	1
chr1	60483196	60483227	K00262:18:H7LNLBBXX:5:1124:17817:18898	0	-	mmu-miR-467e-5p		Yes	Yes		Raph1	Raph1:3UTR; Raph1:exon	TGTGGCATACATACACTTAAATAAATAAAAGTAGATT	AUAAGUGUGAGCAUGUAUAUGU	chr1:60483193-60483230(-)	.((((.(.((((((((.&.)))))))).).)))).	.)))))))).).))))......	-12	4,20	1,17	chr1_60483193-60483230(-)_mmu-miR-467e-5p_ss.png	1
chr1	60484123	60484160	K00262:18:H7LNLBBXX:5:1126:11008:43990	0	-	mmu-let-7e-5p		Yes	Yes		Raph1	Raph1:3UTR; Raph1:exon	CCTGTATTTGTAAATAGTCCCTCCTAGAAAATAAGCATCAACT	UGAGGUAGGAGGUUGUAUAGUU	chr1:60484120-60484163(-)	.((((((............(((((((.&.)))))))..)))))).	.....)))))))..))))))..	-12	1,27	5,21	chr1_60484120-60484163(-)_mmu-let-7e-5p_ss.png	1
chr1	60485882	60485904	>K00262:18:H7LNLBBXX:5:1116:25621:32314	0	-	mmu-miR-320-3p		Yes	Yes		Raph1	Raph1:3UTR; Raph1:exon	CAGCTCCAGCTTACATGGCTTTCAGGCC	AAAAGCUGGGUUGAGAGGGCGA	chr1:60485879-60485907(-)	((((.(((((((.&.))))))))))).	..))))))))))).........	-16	1,13	2,14	chr1_60485879-60485907(-)_mmu-miR-320-3p_ss.png	1
chr1	60770760	60770793	K00262:18:H7LNLBBXX:5:1107:22536:42724	0	+	mmu-miR-27a-3p		Yes	Yes		Cd28	Cd28:exon; Cd28:3UTR	TCTATATATTGCTAGTCATGATACTGTGAACAAAAAGGG	UUCACAGUGGCUAAGUUCCGC	chr1:60770757-60770796(+)	.(((((((.....((((((((.&))))))))))))).)).	))))))))))))).)).....	-13	10,31	1,17	chr1_60770757-60770796(+)_mmu-miR-27a-3p_ss.png	1
chr1	60770772	60770794	>K00262:18:H7LNLBBXX:5:1107:29132:23241	0	+	mmu-miR-27a-3p		Yes	Yes		Cd28	Cd28:exon; Cd28:3UTR	TAGTCATGATACTGTGAACAAAAAGGGT	UUCACAGUGGCUAAGUUCCGC	chr1:60770769-60770797(+)	(((((.....((((((((.&))))))))))))).	)))))))))))))........	-13	1,19	1,14	chr1_60770769-60770797(+)_mmu-miR-27a-3p_ss.png	1
chr1	60771983	60772015	K00262:18:H7LNLBBXX:5:1202:20354:33211	0	+	mmu-miR-21a-5p		Yes	Yes		Cd28	Cd28:exon; Cd28:3UTR	CGGGTTAAAAACACTGGGTCAGAGTAAAGCTTTTGCAG	UAGCUUAUCAGACUGAUGUUGA	chr1:60771980-60772018(+)	.((((.(.((((.((...(((((.&.))))).)).)))).))))).	.))))).)).)))).)))))..	-12	9,32	1,21	chr1_60771980-60772018(+)_mmu-miR-21a-5p_ss.png	1
chr1	62815917	62815969	K00262:18:H7LNLBBXX:5:1112:21592:27268	0	+	mmu-miR-31-5p		Yes	Yes		Nrp2	Nrp2:3UTR; Nrp2:exon	GCGCATCTCTTCGGAGTCACAGTTCTGTTTCCTTTGTGGGTTTGTTATGATTATGATT	AGGCAAGAUGCUGGCAUAGCUG	chr1:62815914-62815972(+)	((((((((..((.&.))..))))))..)).	.))..))))))..)).......	-9	1,13	1,16	chr1_62815914-62815972(+)_mmu-miR-31-5p_ss.png	1
chr1	62818541	62818609	K00262:18:H7LNLBBXX:5:1117:4097:15381	0	+	mmu-miR-27a-3p		Yes	Yes		Nrp2	Nrp2:3UTR; Nrp2:exon	TTGACCATTCACTGGCTGAGCCAGATCACGGGAACTCGAGAGCTTTTACTGTGATTCTTCAATGTAAAAAATAA	UUCACAGUGGCUAAGUUCCGC	chr1:62818538-62818612(+)	.((((((....((((...(((((((.&.))))))))))).)))))).	.))))))))))).))))))..	-20	30,55	1,20	chr1_62818538-62818612(+)_mmu-miR-27a-3p_ss.png	1
chr1	62818562	62818619	K00262:18:H7LNLBBXX:5:1116:17553:31488	0	+	mmu-miR-27a-3p		Yes	Yes		Nrp2	Nrp2:3UTR; Nrp2:exon	CAGATCACGGGAACTCGAGAGCTTTTACTGTGATTCTTCAATGTAAAAAATAAAACAATGTCA	UUCACAGUGGCUAAGUUCCGC	chr1:62818559-62818622(+)	.((((((....((((...(((((((.&.))))))))))).)))))).	.))))))))))).))))))..	-20	9,34	1,20	chr1_62818559-62818622(+)_mmu-miR-27a-3p_ss.png	1
chr1	63047931	63047970	K00262:18:H7LNLBBXX:5:2124:27762:41475	0	-	mmu-miR-30c-5p		Yes	Yes		Ino80d	Ino80d:exon; Ino80d:3UTR	TTTGTTTAAGGGTTTTTGTATACAAAAGTTTACATTTTTATGTAT	UGUAAACAUCCUACACUCUCAGC	chr1:63047928-63047973(-)	.(((((..............(((((((.&)))))))))))).	))))))))))))...........	-8	8,35	1,13	chr1_63047928-63047973(-)_mmu-miR-30c-5p_ss.png	1
chr1	63050626	63050651	K00262:18:H7LNLBBXX:5:1128:5446:1297	0	-	mmu-miR-7669-3p		Yes	Yes		Ino80d	Ino80d:exon; Ino80d:3UTR	TGCTGAATGTGAACTTGCCTTGTCAATGGAA	GAGCUGGGUGUGGUGGCACAUGC	chr1:63050623-63050654(-)	.(((((.(((.((((.((.&.)).))))..)))..))))).	..)).))))..)))..)))))..	-12	6,24	2,22	chr1_63050623-63050654(-)_mmu-miR-7669-3p_ss.png	1
chr1	63051708	63051749	K00262:18:H7LNLBBXX:5:1105:30553:1367	0	-	mmu-miR-30c-5p		Yes	Yes		Ino80d	Ino80d:exon; Ino80d:3UTR	ATATGATTTATTTAGCTGAGGGTACTAGAGTTATTTTCCCATTGTTT	UGUAAACAUCCUACACUCUCAGC	chr1:63051705-63051752(-)	.(((((((((....(((((.&.))).))....)))))))))	....))).))....)))))))))	-15	14,33	4,23	chr1_63051705-63051752(-)_mmu-miR-30c-5p_ss.png	1
chr1	63051720	63051751	K00262:18:H7LNLBBXX:5:2116:20780:45133	0	-	mmu-miR-30c-5p		Yes	Yes		Ino80d	Ino80d:exon; Ino80d:3UTR	AGATATGATTTATTTAGCTGAGGGTACTAGAGTTATT	UGUAAACAUCCUACACUCUCAGC	chr1:63051717-63051754(-)	.(((((((((....(((((.&.))).))....)))))))))	....))).))....)))))))))	-15	16,35	4,23	chr1_63051717-63051754(-)_mmu-miR-30c-5p_ss.png	1
chr1	63052141	63052199	K00262:18:H7LNLBBXX:5:1204:18142:15627	0	-	mmu-miR-674-3p		Yes	Yes		Ino80d	Ino80d:exon; Ino80d:3UTR	TTGTTCATAGAGCTGTTGAGGATCATGTTCTTTAGCACATGATCTGTGGTTTACACTTAAGATG	CACAGCUCCCAUCUCAGAACAA	chr1:63052138-63052202(-)	.(((((...(((.((..(((.......................(((((.&)))))))).)).))).))))).	)))))))).)).))).))))).	-13	1,49	1,22	chr1_63052138-63052202(-)_mmu-miR-674-3p_ss.png	1
chr1	63052215	63052260	K00262:18:H7LNLBBXX:5:1102:17249:39611	0	-	mmu-miR-423-3p		Yes	Yes		Ino80d	Ino80d:exon; Ino80d:3UTR	TATATAAAGAAAAGGATAACCTGGGGCCTCAAAATGTAGAACACCCTTAGA	AGCUCGGUCUGAGGCCCCUCAGU	chr1:63052212-63052263(-)	.(((((((((...((.((.&.))))...))))))))).	..))))...))))))))).....	-21	22,40	2,19	chr1_63052212-63052263(-)_mmu-miR-423-3p_ss.png	1
chr1	63052311	63052345	K00262:18:H7LNLBBXX:5:1102:23054:15029	0	-	mmu-miR-18a-5p		Yes	Yes		Ino80d	Ino80d:exon; Ino80d:3UTR	TTGACAAAACAAACTAGTGACGCACCTTTTTACACTGGAT	UAAGGUGCAUCUAGUGCAGAUAG	chr1:63052308-63052348(-)	.(((((....(((((((.&.)))))))..))))).	.)))))))..)))))........	-15	12,29	1,16	chr1_63052308-63052348(-)_mmu-miR-18a-5p_ss.png	1
chr1	63052827	63052890	K00262:18:H7LNLBBXX:5:1101:27590:21553	0	-	mmu-miR-125a-5p		Yes	Yes		Ino80d	Ino80d:exon; Ino80d:3UTR	ATGCTGACACAGTGGAGAGCTTGACACCTGCTGACAGTGTGTGCCTCTGTTCCAAAGGGTTGAATCAGT	UCCCUGAGACCCUUUAACCUGUGA	chr1:63052824-63052893(-)	.((((.((.............((((((((...((((.&.)))))))))))).)))))).	...)))))))))))).))))))..	-14	33,69	3,23	chr1_63052824-63052893(-)_mmu-miR-125a-5p_ss.png	1
chr1	63054997	63055042	K00262:18:H7LNLBBXX:5:2118:29599:44095	0	-	mmu-miR-21a-5p		Yes	Yes		Ino80d	Ino80d:exon; Ino80d:3UTR	TGAGGATATGAATGTCAGCAACTGTAATCTCTGGTGCCTGAAGGGAAGATG	UAGCUUAUCAGACUGAUGUUGA	chr1:63054994-63055045(-)	.((((((((...........(((((((.(((.&)))..))))))))))))))).	)))..)))))))))))))))..	-12	10,41	1,21	chr1_63054994-63055045(-)_mmu-miR-21a-5p_ss.png	1
chr1	63055012	63055061	K00262:18:H7LNLBBXX:5:1111:27103:4286	0	-	mmu-miR-193a-3p		Yes	Yes		Ino80d	Ino80d:exon; Ino80d:3UTR	AGTGACTGCATATGTGCTCTGAGGATATGAATGTCAGCAACTGTAATCTCTGGTG	AACUGGCCUACAAAGUCCCAGU	chr1:63055009-63055064(-)	.(((.((((.((...(((((.&.)))))...))..))))))).	..)))))...))..))))))).	-13	18,38	2,22	chr1_63055009-63055064(-)_mmu-miR-193a-3p_ss.png	1
chr1	63055062	63055132	K00262:18:H7LNLBBXX:5:1218:2148:18089	0	-	mmu-miR-193a-3p		Yes	Yes		Ino80d	Ino80d:exon; Ino80d:3UTR	AGGTTTCTGGGACCATTTATAAAGGCCAGTTCGTTGTGTTACTGTGATTTACCTTGGAAGTTGCTGCAGTTAGTGA	AACUGGCCUACAAAGUCCCAGU	chr1:63055059-63055135(-)	.(((((((.........(((((((((.&))))))))).....))))))).	))))))))).....))))))).	-25	6,32	1,22	chr1_63055059-63055135(-)_mmu-miR-193a-3p_ss.png	1
chr1	63055087	63055132	K00262:18:H7LNLBBXX:5:1204:12094:13130	0	-	mmu-miR-193a-3p		Yes	Yes		Ino80d	Ino80d:exon; Ino80d:3UTR	AGGTTTCTGGGACCATTTATAAAGGCCAGTTCGTTGTGTTACTGTGATTTA	AACUGGCCUACAAAGUCCCAGU	chr1:63055084-63055135(-)	.(((((((.........(((((((((.&))))))))).....))))))).	))))))))).....))))))).	-25	6,32	1,22	chr1_63055084-63055135(-)_mmu-miR-193a-3p_ss.png	1
chr1	63055089	63055132	K00262:18:H7LNLBBXX:5:1111:27955:18318	0	-	mmu-miR-193a-3p		Yes	Yes		Ino80d	Ino80d:exon; Ino80d:3UTR	AGGTTTCTGGGACCATTTATAAAGGCCAGTTCGTTGTGTTACTGTGATT	AACUGGCCUACAAAGUCCCAGU	chr1:63055086-63055135(-)	.(((((((.........(((((((((.&))))))))).....))))))).	))))))))).....))))))).	-25	6,32	1,22	chr1_63055086-63055135(-)_mmu-miR-193a-3p_ss.png	1
chr1	63055259	63055319	K00262:18:H7LNLBBXX:5:2102:17898:6027	0	-	mmu-miR-205-5p		Yes	Yes		Ino80d	Ino80d:exon; Ino80d:3UTR	GGGTATTAATATGCAAAGAAAAATTCAGCATCTTTTATAATGCTTATATGAGATCATAGCACTTAT	UCCUUCAUUCCACCGGAGUCUG	chr1:63055256-63055322(-)	.(((..(((.....((((.&.)))).....)))..)))	.....)))).....)))..)))	-4	25,43	5,22	chr1_63055256-63055322(-)_mmu-miR-205-5p_ss.png	1
chr1	63055859	63055911	K00262:18:H7LNLBBXX:5:2113:32146:7468	0	-	mmu-miR-222-3p		Yes	Yes		Ino80d	Ino80d:exon; Ino80d:3UTR	TAGAGTCATCATTAGATAACTGTATTCCCAGAAAATGCATTTTGTCTCCAGTGTGCAT	AGCUACAUCUGGCUACUGGGUCU	chr1:63055856-63055914(-)	.(((((................(((((((((.&.)).))).))))...))))).	.)).))).))))...)))))...	-14	26,57	1,21	chr1_63055856-63055914(-)_mmu-miR-222-3p_ss.png	1
chr1	63143662	63143689	K00262:18:H7LNLBBXX:5:1220:21673:45344	0	-	mmu-miR-200c-3p		Yes	Yes		Ndufs1	Ndufs1:3UTR; Ndufs1:exon	ACTTATCAAAAATCCTGGCAGTTTAAAATGTAT	UAAUACUGCCGGGUAAUGAUGGA	chr1:63143659-63143692(-)	.((((((.....(((((((((.&.)))))))))...)))))).	....)))))))))...)))))).	-19	2,23	4,23	chr1_63143659-63143692(-)_mmu-miR-200c-3p_ss.png	1
chr1	63143662	63143693	K00262:18:H7LNLBBXX:5:1215:11505:4127	0	-	mmu-miR-200c-3p		Yes	Yes		Ndufs1	Ndufs1:3UTR; Ndufs1:exon	TTGTACTTATCAAAAATCCTGGCAGTTTAAAATGTAT	UAAUACUGCCGGGUAAUGAUGGA	chr1:63143659-63143696(-)	.((((((.....(((((((((.&.)))))))))...)))))).	....)))))))))...)))))).	-19	6,27	4,23	chr1_63143659-63143696(-)_mmu-miR-200c-3p_ss.png	1
chr1	63753062	63753130	K00262:18:H7LNLBBXX:5:2202:27681:16120	0	+	mmu-miR-27a-3p		Yes	Yes		Fastkd2	Fastkd2:3UTR; Fastkd2:exon	CAGACCCTAGGAGCCCACTGGCCAGATATATTGGCCAAGACCTGCTGACCGTAACCTCTGGCTTCCACATGCAC	UUCACAGUGGCUAAGUUCCGC	chr1:63753059-63753133(+)	.(((((................(((((((....(((.(((.&.)))))))))))))))))).	.))))))))))))))))))..	-16	9,49	1,20	chr1_63753059-63753133(+)_mmu-miR-27a-3p_ss.png	1
chr1	64600723	64600757	K00262:18:H7LNLBBXX:5:2127:5335:46258	0	+	mmu-miR-26a-5p		Yes	Yes		Creb1	Creb1:exon; Creb1:3UTR	ATGCTTTTACGTACTTGAAGTGACTTCAGTCAAAATGTTG	UUCAAGUAAUCCAGGAUAGGCU	chr1:64600720-64600760(+)	.((((.....((((((((.&)))))))).........)))).	)))))))).........)))).	-10	2,20	1,22	chr1_64600720-64600760(+)_mmu-miR-26a-5p_ss.png	1
chr1	64731069	64731131	K00262:18:H7LNLBBXX:5:1108:20253:11583	0	-	mmu-miR-99b-5p		Yes	Yes		Fzd5	Fzd5:exon; Fzd5:3UTR	AGTGACTTTTGATACGGGTTGGTGCAGGTGAATTTATTACTGAGCCAAATGAGGCACATACCGAGTCA	CACCCGUAGAACCGACCUUGCG	chr1:64731066-64731134(-)	.((((((((((.((((.&)))).))...)))))))).	)))).))...))))))))....	-18	15,31	1,19	chr1_64731066-64731134(-)_mmu-miR-99b-5p_ss.png	1
chr1	64731083	64731132	K00262:18:H7LNLBBXX:5:1109:30178:42776	0	-	mmu-miR-99b-5p		Yes	Yes		Fzd5	Fzd5:exon; Fzd5:3UTR	TAGTGACTTTTGATACGGGTTGGTGCAGGTGAATTTATTACTGAGCCAAATGAGG	CACCCGUAGAACCGACCUUGCG	chr1:64731080-64731135(-)	.((((((((((.((((.&)))).))...)))))))).	)))).))...))))))))....	-18	16,32	1,19	chr1_64731080-64731135(-)_mmu-miR-99b-5p_ss.png	1
chr1	64732647	64732680	K00262:18:H7LNLBBXX:5:2122:31121:21905	0	-	mmu-miR-23b-3p		Yes	Yes		Fzd5	Fzd5:exon; Fzd5:3UTR	GTGTATCTAAAAGTTGTGGGGTGGAGCGGATGAAAGTGA	AUCACAUUGCCAGGGAUUACC	chr1:64732644-64732683(-)	(((.((((.....(((.(.((((((.&.)).)))).))))))))))).	.)).)))).))))))))))).	-7	1,26	1,21	chr1_64732644-64732683(-)_mmu-miR-23b-3p_ss.png	1
chr1	64734354	64734381	K00262:18:H7LNLBBXX:5:1104:20506:40789	0	-	mmu-miR-27a-3p		Yes	Yes		Fzd5	Fzd5:exon; Fzd5:3UTR	CAGTGAAAGGCTGCTGTGAGTGGGAAGGTGTGG	UUCACAGUGGCUAAGUUCCGC	chr1:64734351-64734384(-)	.(.(((.((((((((((((.&))))))))))))...)))).	))))))))))))...))))..	-17	2,21	1,20	chr1_64734351-64734384(-)_mmu-miR-27a-3p_ss.png	1
chr1	64734585	64734621	K00262:18:H7LNLBBXX:5:1121:19755:39312	0	-	mmu-miR-19a-3p		Yes	Yes		Fzd5	Fzd5:exon; Fzd5:3UTR	TAGTTTGCATTTCTTACTGCTTTCTTTAGAAGTACCTTGTTT	UGUGCAAAUCUAUGCAAAACUGA	chr1:64734582-64734624(-)	((((((((((.......(((.&.))).....))))))).))).	...))).....))))))).))).	-10	1,21	3,23	chr1_64734582-64734624(-)_mmu-miR-19a-3p_ss.png	1
chr1	64789132	64789161	K00262:18:H7LNLBBXX:5:1121:5375:36868	0	-	mmu-miR-320-3p		Yes	Yes		Plekhm3	Plekhm3:3UTR; Plekhm3:exon	AATGTATAAAGTTCTCTCCCTCTCAATAAATGACA	AAAAGCUGGGUUGAGAGGGCGA	chr1:64789129-64789164(-)	.((.((((((((((.&.)))))))))).))	.........)))))))))).))	-18	14,28	9,22	chr1_64789129-64789164(-)_mmu-miR-320-3p_ss.png	1
chr1	64789281	64789323	K00262:18:H7LNLBBXX:5:2218:13393:47419	0	-	mmu-miR-30d-5p		Yes	Yes		Plekhm3	Plekhm3:3UTR; Plekhm3:exon	GATTGCCTTTTTTGGTTAATTTATCCATATTTTTGTTTACATTATTTT	UGUAAACAUCCCCGACUGGAAG	chr1:64789278-64789326(-)	.((((......((((((((.&))))))))........)))).	))))))))........))))..	-10	23,42	1,21	chr1_64789278-64789326(-)_mmu-miR-30d-5p_ss.png	1
chr1	64789293	64789321	K00262:18:H7LNLBBXX:5:1117:10957:33352	0	-	mmu-miR-30d-5p		Yes	Yes		Plekhm3	Plekhm3:3UTR; Plekhm3:exon	TTGCCTTTTTTGGTTAATTTATCCATATTTTTGT	UGUAAACAUCCCCGACUGGAAG	chr1:64789290-64789324(-)	.((((((((.&.)))))))).	.............)))))))).	-4	7,16	13,22	chr1_64789290-64789324(-)_mmu-miR-30d-5p_ss.png	1
chr1	64794172	64794197	K00262:18:H7LNLBBXX:5:1204:7334:31681	0	-	mmu-miR-181d-5p		Yes	Yes		Plekhm3	Plekhm3:3UTR; Plekhm3:exon	GTTTACTGCACGCATCTTGGAGGACCGGATG	AACAUUCAUUGUUGUCGGUGGGU	chr1:64794169-64794200(-)	.((.((((...((.(((.(((((&.)))))...))).)))))).))	..)))))...))).)))))).))	-12	9,31	2,23	chr1_64794169-64794200(-)_mmu-miR-181d-5p_ss.png	1
chr1	65158781	65158853	K00262:18:H7LNLBBXX:5:1119:27011:12814	0	-	mmu-miR-23a-3p		Yes	Yes		Idh1	Idh1:exon; Idh1:3UTR	TCTGCTCTTTGATTTCTCTTCTCCTGTGACCCAGCCTAAGTATTATCCTACCCCAAGCAGTACATTTCACCCATGGGC	AUCACAUUGCCAGGGAUUUCC	chr1:65158778-65158856(-)	.((..(((((.....(((((.&.))))).....)))))..)).	.))))).....)))))..)).	-11	10,30	1,21	chr1_65158778-65158856(-)_mmu-miR-23a-3p_ss.png	1
chr1	65274411	65274459	K00262:18:H7LNLBBXX:5:1109:11576:6501	0	+	mmu-miR-18a-5p		Yes	Yes		Pikfyve	Pikfyve:exon; Pikfyve:3UTR	ATGCTTTCACATTCTACCTTCTATGCAGGTGACAAGAGCCTTTATTCCTTAGCT	UAAGGUGCAUCUAGUGCAGAUAG	chr1:65274408-65274462(+)	.(((.((((((((.(....(((((.&.))))))))))).))).))).	.))))))))))).))).)))...	-10	19,43	1,21	chr1_65274408-65274462(+)_mmu-miR-18a-5p_ss.png	1
chr1	65274511	65274554	K00262:18:H7LNLBBXX:5:1101:15919:30169	0	+	mmu-miR-467d-5p		Yes	Yes		Pikfyve	Pikfyve:exon; Pikfyve:3UTR	GAGTAATGTGCCAAACAGCACTTAATCTGCATATGTGTTCATAGTCTAG	UAAGUGCGCGCAUGUAUAUGCG	chr1:65274508-65274557(+)	.((((((......(((((((.&))))))))))))).	))))))))))))).........	-14	5,25	1,14	chr1_65274508-65274557(+)_mmu-miR-467d-5p_ss.png	1
chr1	65274918	65274959	K00262:18:H7LNLBBXX:5:1110:6340:21096	0	+	mmu-miR-20a-5p		Yes	Yes		Pikfyve	Pikfyve:exon; Pikfyve:3UTR	CAGAAATCCTGAACTGTGAGCAGATGCTTTCACCCCATAATATGCGA	UAAAGUGCUUAUAGUGCAGGUAG	chr1:65274915-65274962(+)	.((((.((((((((((.&.)))))))))).)))).	.....)))))))))).))))...	-19	7,23	5,21	chr1_65274915-65274962(+)_mmu-miR-20a-5p_ss.png	1
chr1	65275034	65275078	K00262:18:H7LNLBBXX:5:1125:6664:28059	0	+	mmu-miR-21a-5p		Yes	Yes		Pikfyve	Pikfyve:exon; Pikfyve:3UTR	TCAGACTTTATCTAATAGCATGTTAATATTCACAAAGGGCTGGATGGACG	UAGCUUAUCAGACUGAUGUUGA	chr1:65275031-65275081(+)	.((((((((......((((((.&))))))........))))))))	))))))........))))))))	-7	22,43	1,22	chr1_65275031-65275081(+)_mmu-miR-21a-5p_ss.png	1
chr1	65275035	65275068	K00262:18:H7LNLBBXX:5:2221:17391:26916	0	+	mmu-miR-21a-5p		Yes	Yes		Pikfyve	Pikfyve:exon; Pikfyve:3UTR	CAGACTTTATCTAATAGCATGTTAATATTCACAAAGGGC	UAGCUUAUCAGACUGAUGUUGA	chr1:65275032-65275071(+)	.(((.((((((.(((((.&.))).)).))).))).))).	..))).)).))).))).)))..	-6	2,19	2,21	chr1_65275032-65275071(+)_mmu-miR-21a-5p_ss.png	1
chr1	65275733	65275780	K00262:18:H7LNLBBXX:5:1207:11789:27303	0	+	mmu-miR-200a-3p		Yes	Yes		Pikfyve	Pikfyve:exon; Pikfyve:3UTR	AATTAATGTCTGGCTGGTGTTAATGAAGGGGAAACACATAATTGAACTGTTTT	UAACACUGUCUGGUAACGAUGU	chr1:65275730-65275783(+)	.((((.((((((((.&)))))))).)))).	)))))))).)))).........	-10	9,23	1,14	chr1_65275730-65275783(+)_mmu-miR-200a-3p_ss.png	1
chr1	65275817	65275878	K00262:18:H7LNLBBXX:5:2212:7182:8453	0	+	mmu-miR-125a-5p		Yes	Yes		Pikfyve	Pikfyve:exon; Pikfyve:3UTR	TGTGTTTAGCAACTGCTGTGTATATGTGTGTATATATAGTGTTCTCAGTGCTTTGAATTGAATGGCT	UCCCUGAGACCCUUUAACCUGUGA	chr1:65275814-65275881(+)	.(((((.((((((((.&.)))))).......))))))).	...)))))).......))))))).	-9	34,49	3,24	chr1_65275814-65275881(+)_mmu-miR-125a-5p_ss.png	1
chr1	65275843	65275885	K00262:18:H7LNLBBXX:5:1119:2077:23276	0	+	mmu-miR-27a-3p		Yes	Yes		Pikfyve	Pikfyve:exon; Pikfyve:3UTR	TGTGTATATATAGTGTTCTCAGTGCTTTGAATTGAATGGCTGTTGTCC	UUCACAGUGGCUAAGUUCCGC	chr1:65275840-65275888(+)	.((...(((((...((((((((((.&.))))))))))))))).))	...))))))))))))))).))	-10	23,47	3,21	chr1_65275840-65275888(+)_mmu-miR-27a-3p_ss.png	1
chr1	65275844	65275885	K00262:18:H7LNLBBXX:5:2101:29325:5288	0	+	mmu-miR-27a-3p		Yes	Yes		Pikfyve	Pikfyve:exon; Pikfyve:3UTR	GTGTATATATAGTGTTCTCAGTGCTTTGAATTGAATGGCTGTTGTCC	UUCACAGUGGCUAAGUUCCGC	chr1:65275841-65275888(+)	.((...(((((...((((((((((.&.))))))))))))))).))	...))))))))))))))).))	-10	22,46	3,21	chr1_65275841-65275888(+)_mmu-miR-27a-3p_ss.png	1
chr1	65275938	65275979	K00262:18:H7LNLBBXX:5:1104:31771:34600	0	+	mmu-miR-23a-3p		Yes	Yes		Pikfyve	Pikfyve:exon; Pikfyve:3UTR	GTGAATACGAAAGAAATCTCATGCTCAAAATATGAATTCCAAAGTAG	AUCACAUUGCCAGGGAUUUCC	chr1:65275935-65275982(+)	.((((((((..((.&.))..)))))))).	........))..)))))))).	-11	12,25	8,21	chr1_65275935-65275982(+)_mmu-miR-23a-3p_ss.png	1
chr1	65275944	65275975	K00262:18:H7LNLBBXX:5:1210:15585:2650	0	+	mmu-miR-23a-3p		Yes	Yes		Pikfyve	Pikfyve:exon; Pikfyve:3UTR	ACGAAAGAAATCTCATGCTCAAAATATGAATTCCAAA	AUCACAUUGCCAGGGAUUUCC	chr1:65275941-65275978(+)	.((((((((..((.&.))..)))))))).	........))..)))))))).	-11	6,19	8,21	chr1_65275941-65275978(+)_mmu-miR-23a-3p_ss.png	1
chr1	65275944	65275976	K00262:18:H7LNLBBXX:5:1114:7882:45467	0	+	mmu-miR-23a-3p		Yes	Yes		Pikfyve	Pikfyve:exon; Pikfyve:3UTR	ACGAAAGAAATCTCATGCTCAAAATATGAATTCCAAAG	AUCACAUUGCCAGGGAUUUCC	chr1:65275941-65275979(+)	.((((((((..((.&.))..)))))))).	........))..)))))))).	-11	6,19	8,21	chr1_65275941-65275979(+)_mmu-miR-23a-3p_ss.png	1
chr1	65275944	65275979	K00262:18:H7LNLBBXX:5:1202:14823:2844	0	+	mmu-miR-23a-3p		Yes	Yes		Pikfyve	Pikfyve:exon; Pikfyve:3UTR	ACGAAAGAAATCTCATGCTCAAAATATGAATTCCAAAGTAG	AUCACAUUGCCAGGGAUUUCC	chr1:65275941-65275982(+)	.((((((((..((.&.))..)))))))).	........))..)))))))).	-11	6,19	8,21	chr1_65275941-65275982(+)_mmu-miR-23a-3p_ss.png	1
chr1	65276022	65276071	K00262:18:H7LNLBBXX:5:1201:22871:34055	0	+	mmu-miR-26b-5p		Yes	Yes		Pikfyve	Pikfyve:exon; Pikfyve:3UTR	TGTGTATAAAAATCTTGTTCACAAATATGAAACTTTTTGATGACGTAAAATTTTG	UUCAAGUAAUUCAGGAUAGGU	chr1:65276019-65276074(+)	.(((((((.......((((....(((((.&.)))))...))))))))))).	.)))))...))))))))))).	-7	13,41	1,21	chr1_65276019-65276074(+)_mmu-miR-26b-5p_ss.png	1
chr1	65276314	65276359	K00262:18:H7LNLBBXX:5:1116:9435:17350	0	+	mmu-miR-23a-3p		Yes	Yes		Pikfyve	Pikfyve:exon; Pikfyve:3UTR	TCTGTAGAAGTGCCAAGGAGGTGATCTGCCTGTGGCAAGTCATCTAAGTTT	AUCACAUUGCCAGGGAUUUCC	chr1:65276311-65276362(+)	.((((((.......((.((((((((.&.)).)))))).))))))))	...)).)))))).))))))))	-14	16,41	3,21	chr1_65276311-65276362(+)_mmu-miR-23a-3p_ss.png	1
chr1	65276396	65276467	K00262:18:H7LNLBBXX:5:1101:2270:35884	0	+	mmu-miR-200c-3p		Yes	Yes		Pikfyve	Pikfyve:exon; Pikfyve:3UTR	GAGTCTTCCTAGGACACCCAGTTTCTAAAGTGACTTACGCAGTATTCAAACCTTCTGTGCAATGCCTTTTTTTGGTT	UAAUACUGCCGGGUAAUGAUGGA	chr1:65276393-65276470(+)	.((((..((.((((..((((((((.&.)))))))).)))).))..))))	.)))))))).)))).))..))))	-14	23,47	1,23	chr1_65276393-65276470(+)_mmu-miR-200c-3p_ss.png	1
chr1	65276414	65276467	K00262:18:H7LNLBBXX:5:1101:18335:16067	0	+	mmu-miR-200b-3p		Yes	Yes		Pikfyve	Pikfyve:exon; Pikfyve:3UTR	CAGTTTCTAAAGTGACTTACGCAGTATTCAAACCTTCTGTGCAATGCCTTTTTTTGGTT	UAAUACUGCCUGGUAAUGAUGA	chr1:65276411-65276470(+)	.(((...((((((((.&.))))))))..))).	.))))))))..)))........	-10	14,29	1,15	chr1_65276411-65276470(+)_mmu-miR-200b-3p_ss.png	1
chr1	65276417	65276467	K00262:18:H7LNLBBXX:5:1127:26778:17685	0	+	mmu-miR-200c-3p		Yes	Yes		Pikfyve	Pikfyve:exon; Pikfyve:3UTR	TTTCTAAAGTGACTTACGCAGTATTCAAACCTTCTGTGCAATGCCTTTTTTTGGTT	UAAUACUGCCGGGUAAUGAUGGA	chr1:65276414-65276470(+)	.((((..((.((((..((((((((.&.)))))))).)))).))..))))	.)))))))).)))).))..))))	-14	2,26	1,23	chr1_65276414-65276470(+)_mmu-miR-200c-3p_ss.png	2
chr1	65276470	65276509	K00262:18:H7LNLBBXX:5:2228:22993:40069	0	+	mmu-miR-374b-5p		Yes	Yes		Pikfyve	Pikfyve:exon; Pikfyve:3UTR	GTTGTTTTTGTAACGGGTGCAGTGTATTATAGGAAAAAAAAGGAA	AUAUAAUACAACCUGCUAAGUG	chr1:65276467-65276512(+)	.((....(((((((((((((.&.)))))))))..))))...)).	.)))))))))..))))...)).	-13	12,32	1,22	chr1_65276467-65276512(+)_mmu-miR-374b-5p_ss.png	1
chr1	65276725	65276781	K00262:18:H7LNLBBXX:5:1114:12063:5903	0	+	mmu-miR-20a-5p		Yes	Yes		Pikfyve	Pikfyve:exon; Pikfyve:3UTR	AAGATAACTACCATAGCTTCTTAGAGACTTGTACTGTAAATAAAGAGGACCTTCAATAAACT	UAAAGUGCUUAUAGUGCAGGUAG	chr1:65276722-65276784(+)	.(((((((((((((.&.))))))))))))).	........)))))))))))))..	-16	26,40	8,22	chr1_65276722-65276784(+)_mmu-miR-20a-5p_ss.png	1
chr1	65278319	65278345	K00262:18:H7LNLBBXX:5:2128:23419:48825	0	+	mmu-let-7a-5p		Yes	Yes		Pikfyve	Pikfyve:exon; Pikfyve:3UTR	GTGATTATCCAAGTTACCTCATATAAATGATT	UGAGGUAGUAGGUUGUAUAGUU	chr1:65278316-65278348(+)	.((((((.(((.((((((((.&)))))))...).))).))))))	)))))))...).))).))))))	-13	2,22	1,22	chr1_65278316-65278348(+)_mmu-let-7a-5p_ss.png	1
chr1	66439732	66439772	K00262:18:H7LNLBBXX:5:1205:15412:34776	0	+	mmu-miR-200c-3p		Yes	Yes		Mtap2	Mtap2:exon; Mtap2:3UTR	CAGTTTCACACCCCCATTCCATCTGTTTGATACAGTATTATAGATA	UAAUACUGCCGGGUAAUGAUGGA	chr1:66439729-66439775(+)	.((((((.........((((((((.&)))))))).........))))))	)))))))).........))))))	-15	17,41	1,23	chr1_66439729-66439775(+)_mmu-miR-200c-3p_ss.png	1
chr1	66439811	66439836	K00262:18:H7LNLBBXX:5:1222:8978:27180	0	+	mmu-miR-26a-5p		Yes	Yes		Mtap2	Mtap2:exon; Mtap2:3UTR	GTGATACTTCCTCATATACTTGAATATGATA	UUCAAGUAAUCCAGGAUAGGCU	chr1:66439808-66439839(+)	.((((((....((((((((.&))))))))....)))).)).	))))))))....)))).))...	-12	6,25	1,20	chr1_66439808-66439839(+)_mmu-miR-26a-5p_ss.png	1
chr1	66831365	66831388	>K00262:18:H7LNLBBXX:5:1217:10967:32420	0	-	mmu-miR-26a-5p		Yes	Yes		Acadl	Acadl:exon; Acadl:3UTR	CGGATTCTAATCTACTTGAGATAAAGTGT	UUCAAGUAAUCCAGGAUAGGCU	chr1:66831362-66831391(-)	.(((((....((((((((.&))))))))....))))).	))))))))....))))).....	-10	3,21	1,18	chr1_66831362-66831391(-)_mmu-miR-26a-5p_ss.png	2
chr1	66831400	66831451	K00262:18:H7LNLBBXX:5:1111:26352:24929	0	-	mmu-miR-26a-5p		Yes	Yes		Acadl	Acadl:exon; Acadl:3UTR	CAGATCGTCAGTGACAGCTAGACATCTGCCTACATCCTGGAATCCTATTACATGCAG	UUCAAGUAAUCCAGGAUAGGCU	chr1:66831397-66831454(-)	.(((((..(((((((......((((.&.)))))))))))))))).	.....)))))))))))))))).	-19	27,52	5,22	chr1_66831397-66831454(-)_mmu-miR-26a-5p_ss.png	1
chr1	69537154	69537176	>K00262:18:H7LNLBBXX:5:1211:16782:46715	0	-	mmu-miR-205-5p		Yes	Yes		Ikzf2	Ikzf2:3UTR; Ikzf2:exon	AGGATTGGAGCACACTGTTATCAAGGCA	UCCUUCAUUCCACCGGAGUCUG	chr1:69537151-69537179(-)	.(((.(((((.&.))))).))).	..))))).)))...........	-9	1,11	2,12	chr1_69537151-69537179(-)_mmu-miR-205-5p_ss.png	1
chr1	69537808	69537853	K00262:18:H7LNLBBXX:5:2212:15331:26582	0	-	mmu-miR-429-3p		Yes	Yes		Ikzf2	Ikzf2:3UTR; Ikzf2:exon	GTGTGTTTACGATCGTCACTTTATCAGCATTCAATCAGTGTTAACAAGTCA	UAAUACUGUCUGGUAAUGCCGU	chr1:69537805-69537856(-)	.(((((((..((((((((.&))))))))..)))..)))).	))))))))..)))..))))...	-13	26,44	1,20	chr1_69537805-69537856(-)_mmu-miR-429-3p_ss.png	1
chr1	71028356	71028405	K00262:18:H7LNLBBXX:5:1123:4980:3512	0	-	mmu-miR-671-5p		Yes	Yes		Bard1	Bard1:exon; Bard1:3UTR	ACGTTTTAATCTCTTGCCTCACCTCCTCTCGGTTTCCCTTCTTTCCTACTAGTAT	AGGAAGCCCUGGAGGGGCUGGAG	chr1:71028353-71028408(-)	.((((.(((...(((((....(((((((.&.)))))))..)))))))).))))	.)))))))..)))))))).))))	-27	10,38	1,23	chr1_71028353-71028408(-)_mmu-miR-671-5p_ss.png	1
chr1	71585840	71585877	K00262:18:H7LNLBBXX:5:1114:23663:5991	0	-	mmu-miR-205-5p		Yes	Yes		Fn1	Fn1:3UTR; Fn1:exon	AATGCTAGTACCCAAGACCTTGAGCAGGAAAGTCACCCAGACA	UCCUUCAUUCCACCGGAGUCUG	chr1:71585837-71585880(-)	.(((((((((..((((.&))))))).......)).)))).	))))))).......)).)))).	-8	14,30	1,22	chr1_71585837-71585880(-)_mmu-miR-205-5p_ss.png	1
chr1	74353561	74353590	K00262:18:H7LNLBBXX:5:1204:16853:2563	0	+	mmu-miR-27a-3p		Yes	Yes		Pnkd	Pnkd:3UTR; Pnkd:exon	TTGTCTCCCCTTCTAGACTGTGAATCCTTAAGGGC	UUCACAGUGGCUAAGUUCCGC	chr1:74353558-74353593(+)	.(((....((((((((.&))))))))....))).	))))))))....)))......	-11	9,25	1,16	chr1_74353558-74353593(+)_mmu-miR-27a-3p_ss.png	1
chr1	74438781	74438838	K00262:18:H7LNLBBXX:5:2114:20994:34670	0	-	mmu-miR-669f-5p		Yes	Yes		Usp37	Usp37:exon; Usp37:3UTR	GGGAAGCTAGTTACACTAAAAACAGTTTATTTTCCTTGCAAGAGGTATTTCTGTAGCCTGATT	AGUUGUGUGUGCAUGUGCAUGUGU	chr1:74438778-74438841(-)	.((..(((((((....(((.&.)))..))))).))..)).	.)))..))))).))..))......	-9	5,24	1,19	chr1_74438778-74438841(-)_mmu-miR-669f-5p_ss.png	1
chr1	74804127	74804148	>K00262:18:H7LNLBBXX:5:2227:16366:34459	0	+	mmu-miR-92a-3p		Yes	Yes		Wnt10a	Wnt10a:exon; Wnt10a:3UTR	GAGTCTACAGGCTGATTAAGGGACATG	UAUUGCACUUGUCCCGGCCUG	chr1:74804124-74804151(+)	.((((((......((((((.&.))))))))))))	.........))))))))))))	-18	7,26	9,21	chr1_74804124-74804151(+)_mmu-miR-92a-3p_ss.png	1
chr1	74804127	74804179	K00262:18:H7LNLBBXX:5:2221:2392:12146	0	+	mmu-miR-141-3p		Yes	Yes		Wnt10a	Wnt10a:exon; Wnt10a:3UTR	GAGTCTACAGGCTGATTAAGGGACATGGACAATAAACCAGTAAACACACAAACAAGGT	UAACACUGUCUGGUAAAGAUGG	chr1:74804124-74804182(+)	.(((((.&.))))).	.......)))))..........	-6	7,13	7,13	chr1_74804124-74804182(+)_mmu-miR-141-3p_ss.png	1
chr1	74804128	74804176	K00262:18:H7LNLBBXX:5:1112:28483:21553	0	+	mmu-miR-141-3p		Yes	Yes		Wnt10a	Wnt10a:exon; Wnt10a:3UTR	AGTCTACAGGCTGATTAAGGGACATGGACAATAAACCAGTAAACACACAAACAA	UAACACUGUCUGGUAAAGAUGG	chr1:74804125-74804179(+)	.(((((.&.))))).	.......)))))..........	-6	6,12	7,13	chr1_74804125-74804179(+)_mmu-miR-141-3p_ss.png	1
chr1	75147785	75147825	K00262:18:H7LNLBBXX:5:1110:5568:13570	0	+	mmu-miR-31-5p		Yes	Yes		Fam134a	Fam134a:exon; Fam134a:3UTR	TGTATTAGGGGAGAAGAACAGAACCTACTCGTCTGGACCACAGTTG	AGGCAAGAUGCUGGCAUAGCUG	chr1:75147782-75147828(+)	.(((......(.(((((.(.((.&.))).)))))..)......)))	.))).)))))..)......)))	-8	18,40	1,22	chr1_75147782-75147828(+)_mmu-miR-31-5p_ss.png	1
chr1	75215596	75215626	K00262:18:H7LNLBBXX:5:1105:9242:41212	0	-	mmu-miR-24-3p		Yes	Yes		Tuba4a	Tuba4a:exon; Tuba4a:3UTR	AAGAGTAGACCGCTACTTGGAGCCTGTTCACTGTGT	UGGCUCAGUUCAGCAGGAACAG	chr1:75215593-75215629(-)	.(((((.....(((((.&.))))).....))).)).	.))))).....))).)).....	-14	9,25	1,18	chr1_75215593-75215629(-)_mmu-miR-24-3p_ss.png	1
chr1	77367467	77367509	K00262:18:H7LNLBBXX:5:1211:32055:48597	0	-	mmu-miR-205-5p		Yes	Yes		Epha4	Epha4:exon; Epha4:3UTR	CTGTTGGAATATGCAAGGACTGTGGTTATAATTAGAATGTATAAGGCA	UCCUUCAUUCCACCGGAGUCUG	chr1:77367464-77367512(-)	.(((((.((((........(((((...((((.&.))))))))).)))).))))).	.))))))))).)))).))))).	-15	16,47	1,22	chr1_77367464-77367512(-)_mmu-miR-205-5p_ss.png	1
chr1	77368233	77368282	K00262:18:H7LNLBBXX:5:2207:23754:38046	0	-	mmu-miR-21a-5p		Yes	Yes		Epha4	Epha4:exon; Epha4:3UTR	CACAGAAACTGTGGCCATTTATATAAGCTATAACATCAAATCAGGGAATTAGAAA	UAGCUUAUCAGACUGAUGUUGA	chr1:77368230-77368285(-)	(((((...(((...........((((((((.&))))))))))).))).)).	))))))))))).))).))....	-9	1,31	1,19	chr1_77368230-77368285(-)_mmu-miR-21a-5p_ss.png	1
chr1	77368233	77368283	K00262:18:H7LNLBBXX:5:2108:4939:24648	0	-	mmu-miR-21a-5p		Yes	Yes		Epha4	Epha4:exon; Epha4:3UTR	TCACAGAAACTGTGGCCATTTATATAAGCTATAACATCAAATCAGGGAATTAGAAA	UAGCUUAUCAGACUGAUGUUGA	chr1:77368230-77368286(-)	.(((((...(((...........((((((((.&))))))))))).))).)).	))))))))))).))).))....	-10	1,32	1,19	chr1_77368230-77368286(-)_mmu-miR-21a-5p_ss.png	1
chr1	77368294	77368360	K00262:18:H7LNLBBXX:5:2121:18436:32912	0	-	mmu-miR-31-5p		Yes	Yes		Epha4	Epha4:exon; Epha4:3UTR	TATGTATACCAAACTCCAGCCAGCATACTGCCATTTTACTTAACCTGAGAGGCTGCCTTGCTTATTCTGAGC	AGGCAAGAUGCUGGCAUAGCUG	chr1:77368291-77368363(-)	.((((((((..((((.&.))))..)))))))).	.))))..)))))))).......	-23	18,33	1,16	chr1_77368291-77368363(-)_mmu-miR-31-5p_ss.png	1
chr1	77368675	77368718	K00262:18:H7LNLBBXX:5:1201:21927:31329	0	-	mmu-miR-200b-3p		Yes	Yes		Epha4	Epha4:exon; Epha4:3UTR	TGACCCCAGATGGAGTATAAGTCGCCTTTGTTTCCCTGCATAAATGAAC	UAAUACUGCCUGGUAAUGAUGA	chr1:77368672-77368721(-)	.((((..(.(((((.&.))))).))))).	..))))).))))).........	-10	5,19	2,14	chr1_77368672-77368721(-)_mmu-miR-200b-3p_ss.png	1
chr1	77368712	77368772	K00262:18:H7LNLBBXX:5:1115:13027:21887	0	-	mmu-miR-31-5p		Yes	Yes		Epha4	Epha4:exon; Epha4:3UTR	AAGCCTGACTCGCCGATTTCACAATGGAGAGAGAAGGGGATGGAATCCAATTTGTGACCCCAGATG	AGGCAAGAUGCUGGCAUAGCUG	chr1:77368709-77368775(-)	.(((.(.((.(((.&.))).))...).))).	.))).))...).))).......	-10	2,15	1,16	chr1_77368709-77368775(-)_mmu-miR-31-5p_ss.png	1
chr1	77368978	77369022	K00262:18:H7LNLBBXX:5:1225:13108:23681	0	-	mmu-miR-27a-3p		Yes	Yes		Epha4	Epha4:exon; Epha4:3UTR	ATGCTTAGAACTGCCTGTGAATGTTGTGGAATGCTATACCTGGAGAGTTC	UUCACAGUGGCUAAGUUCCGC	chr1:77368975-77369025(-)	.((...((((((((((((((.&))))))..)))..))))).))	))))))..)))..))))).))	-14	2,22	1,21	chr1_77368975-77369025(-)_mmu-miR-27a-3p_ss.png	1
chr1	77368983	77369017	K00262:18:H7LNLBBXX:5:1112:19207:16489	0	-	mmu-miR-32-5p		Yes	Yes		Epha4	Epha4:exon; Epha4:3UTR	TAGAACTGCCTGTGAATGTTGTGGAATGCTATACCTGGAG	UAUUGCACAUUACUAAGUUGCA	chr1:77368980-77369020(-)	.((((....((((....((((.((((.&)))).))))))))..)))).	)))).))))))))..))))...	-10	3,29	1,20	chr1_77368980-77369020(-)_mmu-miR-32-5p_ss.png	1
chr1	77368983	77369022	K00262:18:H7LNLBBXX:5:1120:28178:33932	0	-	mmu-miR-27a-3p		Yes	Yes		Epha4	Epha4:exon; Epha4:3UTR	ATGCTTAGAACTGCCTGTGAATGTTGTGGAATGCTATACCTGGAG	UUCACAGUGGCUAAGUUCCGC	chr1:77368980-77369025(-)	.((...((((((((((((((.&))))))..)))..))))).))	))))))..)))..))))).))	-14	2,22	1,21	chr1_77368980-77369025(-)_mmu-miR-27a-3p_ss.png	1
chr1	77368992	77369032	K00262:18:H7LNLBBXX:5:1105:16264:8611	0	-	mmu-miR-27a-3p		Yes	Yes		Epha4	Epha4:exon; Epha4:3UTR	GTGTAACCTCATGCTTAGAACTGCCTGTGAATGTTGTGGAATGCTA	UUCACAGUGGCUAAGUUCCGC	chr1:77368989-77369035(-)	.((...((((((((((((((.&))))))..)))..))))).))	))))))..)))..))))).))	-14	12,32	1,21	chr1_77368989-77369035(-)_mmu-miR-27a-3p_ss.png	1
chr1	77369001	77369029	K00262:18:H7LNLBBXX:5:2223:29782:39488	0	-	mmu-miR-1187		Yes	Yes		Epha4	Epha4:exon; Epha4:3UTR	TAACCTCATGCTTAGAACTGCCTGTGAATGTTGT	UAUGUGUGUGUGUAUGUGUGUAA	chr1:77368998-77369032(-)	.(((.(((((.....((.&.))....))))).).)).	.....))....))))).).))..	-6	2,19	5,22	chr1_77368998-77369032(-)_mmu-miR-1187_ss.png	1
chr1	77369006	77369033	K00262:18:H7LNLBBXX:5:1113:9140:4251	0	-	mmu-miR-1187		Yes	Yes		Epha4	Epha4:exon; Epha4:3UTR	TGTGTAACCTCATGCTTAGAACTGCCTGTGAAT	UAUGUGUGUGUGUAUGUGUGUAA	chr1:77369003-77369036(-)	.(((.(((((.....((.&.))....))))).).)).	.....))....))))).).))..	-6	6,23	5,22	chr1_77369003-77369036(-)_mmu-miR-1187_ss.png	1
chr1	77369014	77369038	>K00262:18:H7LNLBBXX:5:1125:11556:40438	0	-	mmu-miR-27a-3p		Yes	Yes		Epha4	Epha4:exon; Epha4:3UTR	GTGTGTGTGTAACCTCATGCTTAGAACTGC	UUCACAGUGGCUAAGUUCCGC	chr1:77369011-77369041(-)	.((((((.((((.&.))))..)))))).	....))))..)))))).....	-10	18,30	4,17	chr1_77369011-77369041(-)_mmu-miR-27a-3p_ss.png	1
chr1	77369319	77369358	K00262:18:H7LNLBBXX:5:1218:19938:22291	0	-	mmu-miR-103-3p		Yes	Yes		Epha4	Epha4:exon; Epha4:3UTR	ACGTATTTCCATATTTCATTCCTGTACGGCCCCGCTGCATCCGTG	AGCAGCAUUGUACAGGGCUAUGA	chr1:77369316-77369361(-)	.((((((((((((((....(((((.&.))))).))))))))))..))))	.))))).))))))))))..))))	-22	15,39	1,23	chr1_77369316-77369361(-)_mmu-miR-103-3p_ss.png	1
chr1	77369374	77369419	K00262:18:H7LNLBBXX:5:1117:3325:42671	0	-	mmu-miR-320-3p		Yes	Yes		Epha4	Epha4:exon; Epha4:3UTR	CTGTCTCGAGGCACCAGCTCTGCAGAGCCCTTGCTCCCAAACTCCTTGTGG	AAAAGCUGGGUUGAGAGGGCGA	chr1:77369371-77369422(-)	((.(((((..((.((((((.&.))))))))))))).)).	...))))))))))))).))...	-18	1,20	3,20	chr1_77369371-77369422(-)_mmu-miR-320-3p_ss.png	1
chr1	77369547	77369580	K00262:18:H7LNLBBXX:5:1208:2169:4198	0	-	mmu-miR-24-3p		Yes	Yes		Epha4	Epha4:exon; Epha4:3UTR	CTTCTGAATGTTTTTCTTTGGCTTCTCTTCTGCCGGTTT	UGGCUCAGUUCAGCAGGAACAG	chr1:77369544-77369583(-)	.(((((((.....(((...((...((((.&))))..))...)))))))))).	))))..))...)))))))))).	-10	8,36	1,22	chr1_77369544-77369583(-)_mmu-miR-24-3p_ss.png	1
chr1	77373522	77373575	K00262:18:H7LNLBBXX:5:2121:20192:40807	0	-	mmu-miR-664-3p		Yes	Yes		Epha4	Epha4:exon; Epha4:3UTR	TGGTGTAAGAGATTGCTGAAACCATGGGGCTTATAATGAATGACCTTGATCATCAGAAT	UAUUCAUUUACUCCCCAGCCUA	chr1:77373519-77373578(-)	.(((....................(((((.....((((((((.&))))))))....)))))))).	))))))))....))))))))..	-14	1,43	1,21	chr1_77373519-77373578(-)_mmu-miR-664-3p_ss.png	1
chr1	77373625	77373671	K00262:18:H7LNLBBXX:5:1224:20050:14889	0	-	mmu-miR-18a-5p		Yes	Yes		Epha4	Epha4:exon; Epha4:3UTR	TGAAGAACTGCACTTTTTTTACTTTGTCTTCGCCCTCTGAAATTAAAGGAAA	UAAGGUGCAUCUAGUGCAGAUAG	chr1:77373622-77373674(-)	.(((((((.....(((((((.&))))))).....))))))).	))))))).....)))))))....	-15	7,27	1,20	chr1_77373622-77373674(-)_mmu-miR-18a-5p_ss.png	1
chr1	77373635	77373698	K00262:18:H7LNLBBXX:5:1205:2067:20199	0	-	mmu-miR-17-5p		Yes	Yes		Epha4	Epha4:exon; Epha4:3UTR	TAGTTTACCTCATCCATGCACTTTAATTGAAGAACTGCACTTTTTTTACTTTGTCTTCGCCCTCTGAAA	CAAAGUGCUUACAGUGCAGGUAG	chr1:77373632-77373701(-)	.(((((((.....(((((((.&))))))).....))))))).	))))))).....)))))))....	-17	34,54	1,20	chr1_77373632-77373701(-)_mmu-miR-17-5p_ss.png	3
chr1	77373635	77373698	K00262:18:H7LNLBBXX:5:2116:25296:29571	0	-	mmu-miR-20a-5p		Yes	Yes		Epha4	Epha4:exon; Epha4:3UTR	TAGTTTACCTCATCCATGCACTTTAATTGAAGAACTGCACTTTTTTTACTTTGTCTTCGCCCTCTGAAA	UAAAGUGCUUAUAGUGCAGGUAG	chr1:77373632-77373701(-)	.((((((((....((((((((.&)))))))).....))).))))).	)))))))).....))).))))).	-17	5,26	1,23	chr1_77373632-77373701(-)_mmu-miR-20a-5p_ss.png	1
chr1	77373635	77373698	K00262:18:H7LNLBBXX:5:1112:5487:36253	0	-	mmu-miR-93-5p		Yes	Yes		Epha4	Epha4:exon; Epha4:3UTR	TAGTTTACCTCATCCATGCACTTTAATTGAAGAACTGCACTTTTTTTACTTTGTCTTCGCCCTCTGAAA	CAAAGUGCUGUUCGUGCAGGUAG	chr1:77373632-77373701(-)	.((.(((((..........((((.(((((((.&.))))))).))))))))))).	.))))))).)))))))))))...	-19	13,44	1,21	chr1_77373632-77373701(-)_mmu-miR-93-5p_ss.png	1
chr1	77373635	77373700	K00262:18:H7LNLBBXX:5:1104:16660:27479	0	-	mmu-miR-93-5p		Yes	Yes		Epha4	Epha4:exon; Epha4:3UTR	AATAGTTTACCTCATCCATGCACTTTAATTGAAGAACTGCACTTTTTTTACTTTGTCTTCGCCCTCTGAAA	CAAAGUGCUGUUCGUGCAGGUAG	chr1:77373632-77373703(-)	.((.(((((..........((((.(((((((.&.))))))).))))))))))).	.))))))).)))))))))))...	-19	15,46	1,21	chr1_77373632-77373703(-)_mmu-miR-93-5p_ss.png	1
chr1	77373635	77373703	K00262:18:H7LNLBBXX:5:1223:10419:29817	0	-	mmu-let-7a-5p		Yes	Yes		Epha4	Epha4:exon; Epha4:3UTR	TCGAATAGTTTACCTCATCCATGCACTTTAATTGAAGAACTGCACTTTTTTTACTTTGTCTTCGCCCTCTGAAA	UGAGGUAGUAGGUUGUAUAGUU	chr1:77373632-77373706(-)	.(((...((((((((.&))))))))...))).	))))))))...)))........	-11	3,18	1,15	chr1_77373632-77373706(-)_mmu-let-7a-5p_ss.png	1
chr1	77373635	77373703	K00262:18:H7LNLBBXX:5:2113:3336:40051	0	-	mmu-miR-20a-5p		Yes	Yes		Epha4	Epha4:exon; Epha4:3UTR	TCGAATAGTTTACCTCATCCATGCACTTTAATTGAAGAACTGCACTTTTTTTACTTTGTCTTCGCCCTCTGAAA	UAAAGUGCUUAUAGUGCAGGUAG	chr1:77373632-77373706(-)	.((((((((....((((((((.&)))))))).....))).))))).	)))))))).....))).))))).	-17	10,31	1,23	chr1_77373632-77373706(-)_mmu-miR-20a-5p_ss.png	1
chr1	77373636	77373698	K00262:18:H7LNLBBXX:5:1114:12002:32736	0	-	mmu-miR-17-5p		Yes	Yes		Epha4	Epha4:exon; Epha4:3UTR	TAGTTTACCTCATCCATGCACTTTAATTGAAGAACTGCACTTTTTTTACTTTGTCTTCGCCCTCTGAA	CAAAGUGCUUACAGUGCAGGUAG	chr1:77373633-77373701(-)	.(((((((.....(((((((.&))))))).....))))))).	))))))).....)))))))....	-17	34,54	1,20	chr1_77373633-77373701(-)_mmu-miR-17-5p_ss.png	1
chr1	77373636	77373700	K00262:18:H7LNLBBXX:5:2207:19898:37378	0	-	mmu-miR-17-5p		Yes	Yes		Epha4	Epha4:exon; Epha4:3UTR	AATAGTTTACCTCATCCATGCACTTTAATTGAAGAACTGCACTTTTTTTACTTTGTCTTCGCCCTCTGAA	CAAAGUGCUUACAGUGCAGGUAG	chr1:77373633-77373703(-)	.(((((((.....(((((((.&))))))).....))))))).	))))))).....)))))))....	-17	36,56	1,20	chr1_77373633-77373703(-)_mmu-miR-17-5p_ss.png	1
chr1	77373640	77373704	K00262:18:H7LNLBBXX:5:1114:26321:39084	0	-	mmu-miR-17-5p		Yes	Yes		Epha4	Epha4:exon; Epha4:3UTR	CTCGAATAGTTTACCTCATCCATGCACTTTAATTGAAGAACTGCACTTTTTTTACTTTGTCTTCGCCCTC	CAAAGUGCUUACAGUGCAGGUAG	chr1:77373637-77373707(-)	.(((((((.....(((((((.&))))))).....))))))).	))))))).....)))))))....	-17	40,60	1,20	chr1_77373637-77373707(-)_mmu-miR-17-5p_ss.png	1
chr1	77373642	77373703	K00262:18:H7LNLBBXX:5:2116:27032:24173	0	-	mmu-miR-17-5p		Yes	Yes		Epha4	Epha4:exon; Epha4:3UTR	TCGAATAGTTTACCTCATCCATGCACTTTAATTGAAGAACTGCACTTTTTTTACTTTGTCTTCGCCC	CAAAGUGCUUACAGUGCAGGUAG	chr1:77373639-77373706(-)	.(((((((.....(((((((.&))))))).....))))))).	))))))).....)))))))....	-17	39,59	1,20	chr1_77373639-77373706(-)_mmu-miR-17-5p_ss.png	1
chr1	77373647	77373703	K00262:18:H7LNLBBXX:5:1122:6776:30081	0	-	mmu-miR-20a-5p		Yes	Yes		Epha4	Epha4:exon; Epha4:3UTR	TCGAATAGTTTACCTCATCCATGCACTTTAATTGAAGAACTGCACTTTTTTTACTTTGTCTT	UAAAGUGCUUAUAGUGCAGGUAG	chr1:77373644-77373706(-)	.((((((((....((((((((.&)))))))).....))).))))).	)))))))).....))).))))).	-17	10,31	1,23	chr1_77373644-77373706(-)_mmu-miR-20a-5p_ss.png	1
chr1	77373648	77373691	K00262:18:H7LNLBBXX:5:1106:2595:1947	0	-	mmu-miR-20a-5p		Yes	Yes		Epha4	Epha4:exon; Epha4:3UTR	CCTCATCCATGCACTTTAATTGAAGAACTGCACTTTTTTTACTTTGTCT	UAAAGUGCUUAUAGUGCAGGUAG	chr1:77373645-77373694(-)	.((.((((((.(((..........(((((((.&.)))))))))).)))))))).	.)))))))))).))))))))...	-17	6,37	1,21	chr1_77373645-77373694(-)_mmu-miR-20a-5p_ss.png	1
chr1	77373648	77373698	K00262:18:H7LNLBBXX:5:2106:1539:18898	0	-	mmu-miR-20a-5p		Yes	Yes		Epha4	Epha4:exon; Epha4:3UTR	TAGTTTACCTCATCCATGCACTTTAATTGAAGAACTGCACTTTTTTTACTTTGTCT	UAAAGUGCUUAUAGUGCAGGUAG	chr1:77373645-77373701(-)	.((((((((....((((((((.&)))))))).....))).))))).	)))))))).....))).))))).	-17	5,26	1,23	chr1_77373645-77373701(-)_mmu-miR-20a-5p_ss.png	2
chr1	77373648	77373698	K00262:18:H7LNLBBXX:5:1111:1397:23294	0	-	mmu-miR-17-5p		Yes	Yes		Epha4	Epha4:exon; Epha4:3UTR	TAGTTTACCTCATCCATGCACTTTAATTGAAGAACTGCACTTTTTTTACTTTGTCT	CAAAGUGCUUACAGUGCAGGUAG	chr1:77373645-77373701(-)	.(((((((.....(((((((.&))))))).....))))))).	))))))).....)))))))....	-17	34,54	1,20	chr1_77373645-77373701(-)_mmu-miR-17-5p_ss.png	2
chr1	77373648	77373698	K00262:18:H7LNLBBXX:5:1102:24616:20023	0	-	mmu-miR-106b-5p		Yes	Yes		Epha4	Epha4:exon; Epha4:3UTR	TAGTTTACCTCATCCATGCACTTTAATTGAAGAACTGCACTTTTTTTACTTTGTCT	UAAAGUGCUGACAGUGCAGAU	chr1:77373645-77373701(-)	.(((((((.((..(((((((.&)))))))..)).))))))).	)))))))..)).)))))))..	-15	34,54	1,20	chr1_77373645-77373701(-)_mmu-miR-106b-5p_ss.png	1
chr1	77373648	77373698	K00262:18:H7LNLBBXX:5:1215:22069:39488	0	-	mmu-miR-93-5p		Yes	Yes		Epha4	Epha4:exon; Epha4:3UTR	TAGTTTACCTCATCCATGCACTTTAATTGAAGAACTGCACTTTTTTTACTTTGTCT	CAAAGUGCUGUUCGUGCAGGUAG	chr1:77373645-77373701(-)	.((.(((((..........((((.(((((((.&.))))))).))))))))))).	.))))))).)))))))))))...	-19	13,44	1,21	chr1_77373645-77373701(-)_mmu-miR-93-5p_ss.png	1
chr1	77373648	77373700	K00262:18:H7LNLBBXX:5:1114:16407:1261	0	-	mmu-miR-17-5p		Yes	Yes		Epha4	Epha4:exon; Epha4:3UTR	AATAGTTTACCTCATCCATGCACTTTAATTGAAGAACTGCACTTTTTTTACTTTGTCT	CAAAGUGCUUACAGUGCAGGUAG	chr1:77373645-77373703(-)	.(((((((.....(((((((.&))))))).....))))))).	))))))).....)))))))....	-17	36,56	1,20	chr1_77373645-77373703(-)_mmu-miR-17-5p_ss.png	2
chr1	77373648	77373702	K00262:18:H7LNLBBXX:5:2208:30097:31031	0	-	mmu-miR-17-5p		Yes	Yes		Epha4	Epha4:exon; Epha4:3UTR	CGAATAGTTTACCTCATCCATGCACTTTAATTGAAGAACTGCACTTTTTTTACTTTGTCT	CAAAGUGCUUACAGUGCAGGUAG	chr1:77373645-77373705(-)	.(((((((.....(((((((.&))))))).....))))))).	))))))).....)))))))....	-17	38,58	1,20	chr1_77373645-77373705(-)_mmu-miR-17-5p_ss.png	1
chr1	77373648	77373703	K00262:18:H7LNLBBXX:5:1108:16985:13904	0	-	mmu-miR-17-5p		Yes	Yes		Epha4	Epha4:exon; Epha4:3UTR	TCGAATAGTTTACCTCATCCATGCACTTTAATTGAAGAACTGCACTTTTTTTACTTTGTCT	CAAAGUGCUUACAGUGCAGGUAG	chr1:77373645-77373706(-)	.(((((((.....(((((((.&))))))).....))))))).	))))))).....)))))))....	-17	39,59	1,20	chr1_77373645-77373706(-)_mmu-miR-17-5p_ss.png	3
chr1	77373648	77373704	K00262:18:H7LNLBBXX:5:2115:6583:48772	0	-	mmu-miR-17-5p		Yes	Yes		Epha4	Epha4:exon; Epha4:3UTR	CTCGAATAGTTTACCTCATCCATGCACTTTAATTGAAGAACTGCACTTTTTTTACTTTGTCT	CAAAGUGCUUACAGUGCAGGUAG	chr1:77373645-77373707(-)	.(((((((.....(((((((.&))))))).....))))))).	))))))).....)))))))....	-17	40,60	1,20	chr1_77373645-77373707(-)_mmu-miR-17-5p_ss.png	1
chr1	77373648	77373704	K00262:18:H7LNLBBXX:5:1111:13758:23259	0	-	mmu-miR-20a-5p		Yes	Yes		Epha4	Epha4:exon; Epha4:3UTR	CTCGAATAGTTTACCTCATCCATGCACTTTAATTGAAGAACTGCACTTTTTTTACTTTGTCT	UAAAGUGCUUAUAGUGCAGGUAG	chr1:77373645-77373707(-)	.((((((((....((((((((.&)))))))).....))).))))).	)))))))).....))).))))).	-17	11,32	1,23	chr1_77373645-77373707(-)_mmu-miR-20a-5p_ss.png	1
chr1	77373651	77373698	K00262:18:H7LNLBBXX:5:2101:4817:3582	0	-	mmu-miR-20a-5p		Yes	Yes		Epha4	Epha4:exon; Epha4:3UTR	TAGTTTACCTCATCCATGCACTTTAATTGAAGAACTGCACTTTTTTTACTTTG	UAAAGUGCUUAUAGUGCAGGUAG	chr1:77373648-77373701(-)	.((((((((....((((((((.&)))))))).....))).))))).	)))))))).....))).))))).	-17	5,26	1,23	chr1_77373648-77373701(-)_mmu-miR-20a-5p_ss.png	1
chr1	77373654	77373704	K00262:18:H7LNLBBXX:5:1215:18061:11759	0	-	mmu-miR-17-5p		Yes	Yes		Epha4	Epha4:exon; Epha4:3UTR	CTCGAATAGTTTACCTCATCCATGCACTTTAATTGAAGAACTGCACTTTTTTTACT	CAAAGUGCUUACAGUGCAGGUAG	chr1:77373651-77373707(-)	.((.((((((.(((..........(((((((.&.)))))))))).)))))))).	.)))))))))).))))))))...	-16	19,50	1,21	chr1_77373651-77373707(-)_mmu-miR-17-5p_ss.png	1
chr1	77373655	77373700	K00262:18:H7LNLBBXX:5:1120:11941:29044	0	-	mmu-miR-17-5p		Yes	Yes		Epha4	Epha4:exon; Epha4:3UTR	AATAGTTTACCTCATCCATGCACTTTAATTGAAGAACTGCACTTTTTTTAC	CAAAGUGCUUACAGUGCAGGUAG	chr1:77373652-77373703(-)	.((.((((((.(((..........(((((((.&.)))))))))).)))))))).	.)))))))))).))))))))...	-16	15,46	1,21	chr1_77373652-77373703(-)_mmu-miR-17-5p_ss.png	1
chr1	77373656	77373700	K00262:18:H7LNLBBXX:5:1217:24779:26037	0	-	mmu-miR-20a-5p		Yes	Yes		Epha4	Epha4:exon; Epha4:3UTR	AATAGTTTACCTCATCCATGCACTTTAATTGAAGAACTGCACTTTTTTTA	UAAAGUGCUUAUAGUGCAGGUAG	chr1:77373653-77373703(-)	.((((((((....((((((((.&)))))))).....))).))))).	)))))))).....))).))))).	-17	7,28	1,23	chr1_77373653-77373703(-)_mmu-miR-20a-5p_ss.png	1
chr1	77373657	77373709	K00262:18:H7LNLBBXX:5:2213:26311:41528	0	-	mmu-miR-17-5p		Yes	Yes		Epha4	Epha4:exon; Epha4:3UTR	AAACTCTCGAATAGTTTACCTCATCCATGCACTTTAATTGAAGAACTGCACTTTTTTT	CAAAGUGCUUACAGUGCAGGUAG	chr1:77373654-77373712(-)	.((.((((((.(((..........(((((((.&.)))))))))).)))))))).	.)))))))))).))))))))...	-16	24,55	1,21	chr1_77373654-77373712(-)_mmu-miR-17-5p_ss.png	1
chr1	77373664	77373698	K00262:18:H7LNLBBXX:5:1201:32694:7961	0	-	mmu-miR-17-5p		Yes	Yes		Epha4	Epha4:exon; Epha4:3UTR	TAGTTTACCTCATCCATGCACTTTAATTGAAGAACTGCAC	CAAAGUGCUUACAGUGCAGGUAG	chr1:77373661-77373701(-)	.((((((((....(((((((.&.))))))).....))).))))).	.))))))).....))).))))).	-16	5,25	1,23	chr1_77373661-77373701(-)_mmu-miR-17-5p_ss.png	2
chr1	77373664	77373699	K00262:18:H7LNLBBXX:5:1113:2544:30837	0	-	mmu-miR-93-5p		Yes	Yes		Epha4	Epha4:exon; Epha4:3UTR	ATAGTTTACCTCATCCATGCACTTTAATTGAAGAACTGCAC	CAAAGUGCUGUUCGUGCAGGUAG	chr1:77373661-77373702(-)	.((((((((.((.(((((((.&.)))))))))...))).))))).	.)))))))))...))).))))).	-16	6,26	1,23	chr1_77373661-77373702(-)_mmu-miR-93-5p_ss.png	1
chr1	77373664	77373703	K00262:18:H7LNLBBXX:5:1106:20557:7046	0	-	mmu-miR-17-5p		Yes	Yes		Epha4	Epha4:exon; Epha4:3UTR	TCGAATAGTTTACCTCATCCATGCACTTTAATTGAAGAACTGCAC	CAAAGUGCUUACAGUGCAGGUAG	chr1:77373661-77373706(-)	.((((((((....(((((((.&.))))))).....))).))))).	.))))))).....))).))))).	-16	10,30	1,23	chr1_77373661-77373706(-)_mmu-miR-17-5p_ss.png	1
chr1	77373664	77373703	K00262:18:H7LNLBBXX:5:1109:11789:5253	0	-	mmu-miR-93-5p		Yes	Yes		Epha4	Epha4:exon; Epha4:3UTR	TCGAATAGTTTACCTCATCCATGCACTTTAATTGAAGAACTGCAC	CAAAGUGCUGUUCGUGCAGGUAG	chr1:77373661-77373706(-)	.((((((((.((.(((((((.&.)))))))))...))).))))).	.)))))))))...))).))))).	-16	10,30	1,23	chr1_77373661-77373706(-)_mmu-miR-93-5p_ss.png	1
chr1	77373664	77373704	K00262:18:H7LNLBBXX:5:2227:19380:1420	0	-	mmu-miR-17-5p		Yes	Yes		Epha4	Epha4:exon; Epha4:3UTR	CTCGAATAGTTTACCTCATCCATGCACTTTAATTGAAGAACTGCAC	CAAAGUGCUUACAGUGCAGGUAG	chr1:77373661-77373707(-)	.((((((((....(((((((.&.))))))).....))).))))).	.))))))).....))).))))).	-16	11,31	1,23	chr1_77373661-77373707(-)_mmu-miR-17-5p_ss.png	1
chr1	77373667	77373695	K00262:18:H7LNLBBXX:5:1118:26027:21975	0	-	mmu-miR-17-5p		Yes	Yes		Epha4	Epha4:exon; Epha4:3UTR	TTTACCTCATCCATGCACTTTAATTGAAGAACTG	CAAAGUGCUUACAGUGCAGGUAG	chr1:77373664-77373698(-)	.((((((((....(((((((.&.))))))).....))).))))).	.))))))).....))).))))).	-16	2,22	1,23	chr1_77373664-77373698(-)_mmu-miR-17-5p_ss.png	1
chr1	77373667	77373697	K00262:18:H7LNLBBXX:5:2222:21410:19988	0	-	mmu-miR-106b-5p		Yes	Yes		Epha4	Epha4:exon; Epha4:3UTR	AGTTTACCTCATCCATGCACTTTAATTGAAGAACTG	UAAAGUGCUGACAGUGCAGAU	chr1:77373664-77373700(-)	.(((((.((.((((((((.&))))))))))...))).)).	))))))))))...))).))..	-12	7,25	1,20	chr1_77373664-77373700(-)_mmu-miR-106b-5p_ss.png	1
chr1	77373667	77373697	K00262:18:H7LNLBBXX:5:1103:19370:5798	0	-	mmu-miR-17-5p		Yes	Yes		Epha4	Epha4:exon; Epha4:3UTR	AGTTTACCTCATCCATGCACTTTAATTGAAGAACTG	CAAAGUGCUUACAGUGCAGGUAG	chr1:77373664-77373700(-)	.((((((((....(((((((.&.))))))).....))).))))).	.))))))).....))).))))).	-16	4,24	1,23	chr1_77373664-77373700(-)_mmu-miR-17-5p_ss.png	1
chr1	77373667	77373698	K00262:18:H7LNLBBXX:5:1101:8552:9491	0	-	mmu-miR-20a-5p		Yes	Yes		Epha4	Epha4:exon; Epha4:3UTR	TAGTTTACCTCATCCATGCACTTTAATTGAAGAACTG	UAAAGUGCUUAUAGUGCAGGUAG	chr1:77373664-77373701(-)	.((((((((....((((((((.&)))))))).....))).))))).	)))))))).....))).))))).	-17	5,26	1,23	chr1_77373664-77373701(-)_mmu-miR-20a-5p_ss.png	1
chr1	77373667	77373698	K00262:18:H7LNLBBXX:5:2228:13819:13025	0	-	mmu-miR-17-5p		Yes	Yes		Epha4	Epha4:exon; Epha4:3UTR	TAGTTTACCTCATCCATGCACTTTAATTGAAGAACTG	CAAAGUGCUUACAGUGCAGGUAG	chr1:77373664-77373701(-)	.((((((((....(((((((.&.))))))).....))).))))).	.))))))).....))).))))).	-16	5,25	1,23	chr1_77373664-77373701(-)_mmu-miR-17-5p_ss.png	2
chr1	77373667	77373700	K00262:18:H7LNLBBXX:5:1102:26666:42003	0	-	mmu-miR-17-5p		Yes	Yes		Epha4	Epha4:exon; Epha4:3UTR	AATAGTTTACCTCATCCATGCACTTTAATTGAAGAACTG	CAAAGUGCUUACAGUGCAGGUAG	chr1:77373664-77373703(-)	.((((((((....(((((((.&.))))))).....))).))))).	.))))))).....))).))))).	-16	7,27	1,23	chr1_77373664-77373703(-)_mmu-miR-17-5p_ss.png	1
chr1	77373667	77373702	K00262:18:H7LNLBBXX:5:1103:17158:22221	0	-	mmu-miR-17-5p		Yes	Yes		Epha4	Epha4:exon; Epha4:3UTR	CGAATAGTTTACCTCATCCATGCACTTTAATTGAAGAACTG	CAAAGUGCUUACAGUGCAGGUAG	chr1:77373664-77373705(-)	.((((((((....(((((((.&.))))))).....))).))))).	.))))))).....))).))))).	-16	9,29	1,23	chr1_77373664-77373705(-)_mmu-miR-17-5p_ss.png	1
chr1	77373667	77373703	K00262:18:H7LNLBBXX:5:1102:15026:23628	0	-	mmu-miR-17-5p		Yes	Yes		Epha4	Epha4:exon; Epha4:3UTR	TCGAATAGTTTACCTCATCCATGCACTTTAATTGAAGAACTG	CAAAGUGCUUACAGUGCAGGUAG	chr1:77373664-77373706(-)	.((((((((....(((((((.&.))))))).....))).))))).	.))))))).....))).))))).	-16	10,30	1,23	chr1_77373664-77373706(-)_mmu-miR-17-5p_ss.png	2
chr1	77373667	77373703	K00262:18:H7LNLBBXX:5:1101:25144:10000	0	-	mmu-miR-20a-5p		Yes	Yes		Epha4	Epha4:exon; Epha4:3UTR	TCGAATAGTTTACCTCATCCATGCACTTTAATTGAAGAACTG	UAAAGUGCUUAUAGUGCAGGUAG	chr1:77373664-77373706(-)	.((((((((....((((((((.&)))))))).....))).))))).	)))))))).....))).))))).	-17	10,31	1,23	chr1_77373664-77373706(-)_mmu-miR-20a-5p_ss.png	2
chr1	77373667	77373722	K00262:18:H7LNLBBXX:5:1128:13220:12656	0	-	mmu-miR-93-5p		Yes	Yes		Epha4	Epha4:exon; Epha4:3UTR	CCGAATAGACTCAAAACTCTCGAATAGTTTACCTCATCCATGCACTTTAATTGAAGAACTG	CAAAGUGCUGUUCGUGCAGGUAG	chr1:77373664-77373725(-)	.((((((((.((.(((((((.&.)))))))))...))).))))).	.)))))))))...))).))))).	-16	29,49	1,23	chr1_77373664-77373725(-)_mmu-miR-93-5p_ss.png	1
chr1	77373669	77373698	K00262:18:H7LNLBBXX:5:1207:3863:31505	0	-	mmu-miR-17-5p		Yes	Yes		Epha4	Epha4:exon; Epha4:3UTR	TAGTTTACCTCATCCATGCACTTTAATTGAAGAAC	CAAAGUGCUUACAGUGCAGGUAG	chr1:77373666-77373701(-)	.((((((((....(((((((.&.))))))).....))).))))).	.))))))).....))).))))).	-16	5,25	1,23	chr1_77373666-77373701(-)_mmu-miR-17-5p_ss.png	1
chr1	77373669	77373698	K00262:18:H7LNLBBXX:5:1206:15645:44535	0	-	mmu-miR-93-5p		Yes	Yes		Epha4	Epha4:exon; Epha4:3UTR	TAGTTTACCTCATCCATGCACTTTAATTGAAGAAC	CAAAGUGCUGUUCGUGCAGGUAG	chr1:77373666-77373701(-)	.((((((((.((.(((((((.&.)))))))))...))).))))).	.)))))))))...))).))))).	-16	5,25	1,23	chr1_77373666-77373701(-)_mmu-miR-93-5p_ss.png	1
chr1	77373669	77373700	K00262:18:H7LNLBBXX:5:1109:10713:9262	0	-	mmu-miR-93-5p		Yes	Yes		Epha4	Epha4:exon; Epha4:3UTR	AATAGTTTACCTCATCCATGCACTTTAATTGAAGAAC	CAAAGUGCUGUUCGUGCAGGUAG	chr1:77373666-77373703(-)	.((((((((.((.(((((((.&.)))))))))...))).))))).	.)))))))))...))).))))).	-16	7,27	1,23	chr1_77373666-77373703(-)_mmu-miR-93-5p_ss.png	1
chr1	77373669	77373702	K00262:18:H7LNLBBXX:5:1102:5822:32015	0	-	mmu-miR-17-5p		Yes	Yes		Epha4	Epha4:exon; Epha4:3UTR	CGAATAGTTTACCTCATCCATGCACTTTAATTGAAGAAC	CAAAGUGCUUACAGUGCAGGUAG	chr1:77373666-77373705(-)	.((((((((....(((((((.&.))))))).....))).))))).	.))))))).....))).))))).	-16	9,29	1,23	chr1_77373666-77373705(-)_mmu-miR-17-5p_ss.png	1
chr1	77373669	77373703	K00262:18:H7LNLBBXX:5:1102:17360:11565	0	-	mmu-miR-17-5p		Yes	Yes		Epha4	Epha4:exon; Epha4:3UTR	TCGAATAGTTTACCTCATCCATGCACTTTAATTGAAGAAC	CAAAGUGCUUACAGUGCAGGUAG	chr1:77373666-77373706(-)	.((((((((....(((((((.&.))))))).....))).))))).	.))))))).....))).))))).	-16	10,30	1,23	chr1_77373666-77373706(-)_mmu-miR-17-5p_ss.png	4
chr1	77373669	77373703	K00262:18:H7LNLBBXX:5:1119:27072:26142	0	-	mmu-miR-93-5p		Yes	Yes		Epha4	Epha4:exon; Epha4:3UTR	TCGAATAGTTTACCTCATCCATGCACTTTAATTGAAGAAC	CAAAGUGCUGUUCGUGCAGGUAG	chr1:77373666-77373706(-)	.((((((((.((.(((((((.&.)))))))))...))).))))).	.)))))))))...))).))))).	-16	10,30	1,23	chr1_77373666-77373706(-)_mmu-miR-93-5p_ss.png	3
chr1	77373669	77373703	K00262:18:H7LNLBBXX:5:1206:26078:31417	0	-	mmu-miR-20a-5p		Yes	Yes		Epha4	Epha4:exon; Epha4:3UTR	TCGAATAGTTTACCTCATCCATGCACTTTAATTGAAGAAC	UAAAGUGCUUAUAGUGCAGGUAG	chr1:77373666-77373706(-)	.((((((((....((((((((.&)))))))).....))).))))).	)))))))).....))).))))).	-17	10,31	1,23	chr1_77373666-77373706(-)_mmu-miR-20a-5p_ss.png	1
chr1	77373669	77373704	K00262:18:H7LNLBBXX:5:2209:30228:2316	0	-	mmu-miR-17-5p		Yes	Yes		Epha4	Epha4:exon; Epha4:3UTR	CTCGAATAGTTTACCTCATCCATGCACTTTAATTGAAGAAC	CAAAGUGCUUACAGUGCAGGUAG	chr1:77373666-77373707(-)	.((((((((....(((((((.&.))))))).....))).))))).	.))))))).....))).))))).	-16	11,31	1,23	chr1_77373666-77373707(-)_mmu-miR-17-5p_ss.png	3
chr1	77373669	77373717	K00262:18:H7LNLBBXX:5:1109:29721:9596	0	-	mmu-let-7f-5p		Yes	Yes		Epha4	Epha4:exon; Epha4:3UTR	TAGACTCAAAACTCTCGAATAGTTTACCTCATCCATGCACTTTAATTGAAGAAC	UGAGGUAGUAGAUUGUAUAGUU	chr1:77373666-77373720(-)	.((((....(((...((((((((.&))))))))...)))....))))	))))))))...)))....))))	-12	9,32	1,22	chr1_77373666-77373720(-)_mmu-let-7f-5p_ss.png	1
chr1	77373669	77373727	K00262:18:H7LNLBBXX:5:1108:5751:5376	0	-	mmu-miR-130a-3p		Yes	Yes		Epha4	Epha4:exon; Epha4:3UTR	CAGTACCGAATAGACTCAAAACTCTCGAATAGTTTACCTCATCCATGCACTTTAATTGAAGAAC	CAGUGCAAUGUUAAAAGGGCAU	chr1:77373666-77373730(-)	.(((....((((((((.&.)))))).)).....))).	.)))))).)).....)))....	-10	36,52	1,19	chr1_77373666-77373730(-)_mmu-miR-130a-3p_ss.png	1
chr1	77373670	77373698	K00262:18:H7LNLBBXX:5:2221:15747:6941	0	-	mmu-miR-17-5p		Yes	Yes		Epha4	Epha4:exon; Epha4:3UTR	TAGTTTACCTCATCCATGCACTTTAATTGAAGAA	CAAAGUGCUUACAGUGCAGGUAG	chr1:77373667-77373701(-)	.((((((((....(((((((.&.))))))).....))).))))).	.))))))).....))).))))).	-16	5,25	1,23	chr1_77373667-77373701(-)_mmu-miR-17-5p_ss.png	1
chr1	77373670	77373699	K00262:18:H7LNLBBXX:5:2221:23997:19513	0	-	mmu-miR-20a-5p		Yes	Yes		Epha4	Epha4:exon; Epha4:3UTR	ATAGTTTACCTCATCCATGCACTTTAATTGAAGAA	UAAAGUGCUUAUAGUGCAGGUAG	chr1:77373667-77373702(-)	.((((((((....((((((((.&)))))))).....))).))))).	)))))))).....))).))))).	-17	6,27	1,23	chr1_77373667-77373702(-)_mmu-miR-20a-5p_ss.png	1
chr1	77373671	77373703	K00262:18:H7LNLBBXX:5:1111:31416:8488	0	-	mmu-miR-20a-5p		Yes	Yes		Epha4	Epha4:exon; Epha4:3UTR	TCGAATAGTTTACCTCATCCATGCACTTTAATTGAAGA	UAAAGUGCUUAUAGUGCAGGUAG	chr1:77373668-77373706(-)	.((((((((....((((((((.&)))))))).....))).))))).	)))))))).....))).))))).	-17	10,31	1,23	chr1_77373668-77373706(-)_mmu-miR-20a-5p_ss.png	1
chr1	77373671	77373703	K00262:18:H7LNLBBXX:5:2214:13129:21360	0	-	mmu-miR-93-5p		Yes	Yes		Epha4	Epha4:exon; Epha4:3UTR	TCGAATAGTTTACCTCATCCATGCACTTTAATTGAAGA	CAAAGUGCUGUUCGUGCAGGUAG	chr1:77373668-77373706(-)	.((((((((.((.(((((((.&.)))))))))...))).))))).	.)))))))))...))).))))).	-16	10,30	1,23	chr1_77373668-77373706(-)_mmu-miR-93-5p_ss.png	1
chr1	77373672	77373698	K00262:18:H7LNLBBXX:5:1102:32025:47841	0	-	mmu-miR-17-5p		Yes	Yes		Epha4	Epha4:exon; Epha4:3UTR	TAGTTTACCTCATCCATGCACTTTAATTGAAG	CAAAGUGCUUACAGUGCAGGUAG	chr1:77373669-77373701(-)	.((((((((....(((((((.&.))))))).....))).))))).	.))))))).....))).))))).	-16	5,25	1,23	chr1_77373669-77373701(-)_mmu-miR-17-5p_ss.png	10
chr1	77373672	77373698	K00262:18:H7LNLBBXX:5:1118:24424:35128	0	-	mmu-miR-20a-5p		Yes	Yes		Epha4	Epha4:exon; Epha4:3UTR	TAGTTTACCTCATCCATGCACTTTAATTGAAG	UAAAGUGCUUAUAGUGCAGGUAG	chr1:77373669-77373701(-)	.((((((((....((((((((.&)))))))).....))).))))).	)))))))).....))).))))).	-17	5,26	1,23	chr1_77373669-77373701(-)_mmu-miR-20a-5p_ss.png	10
chr1	77373672	77373698	K00262:18:H7LNLBBXX:5:1124:5254:33246	0	-	mmu-miR-93-5p		Yes	Yes		Epha4	Epha4:exon; Epha4:3UTR	TAGTTTACCTCATCCATGCACTTTAATTGAAG	CAAAGUGCUGUUCGUGCAGGUAG	chr1:77373669-77373701(-)	.((((((((.((.(((((((.&.)))))))))...))).))))).	.)))))))))...))).))))).	-16	5,25	1,23	chr1_77373669-77373701(-)_mmu-miR-93-5p_ss.png	6
chr1	77373672	77373699	K00262:18:H7LNLBBXX:5:1118:23663:44078	0	-	mmu-miR-21a-5p		Yes	Yes		Epha4	Epha4:exon; Epha4:3UTR	ATAGTTTACCTCATCCATGCACTTTAATTGAAG	UAGCUUAUCAGACUGAUGUUGA	chr1:77373669-77373702(-)	.((((((.&.)))))).	.........)))))).......	-3	1,8	9,16	chr1_77373669-77373702(-)_mmu-miR-21a-5p_ss.png	1
chr1	77373672	77373699	K00262:18:H7LNLBBXX:5:1122:6461:21061	0	-	mmu-miR-106b-5p		Yes	Yes		Epha4	Epha4:exon; Epha4:3UTR	ATAGTTTACCTCATCCATGCACTTTAATTGAAG	UAAAGUGCUGACAGUGCAGAU	chr1:77373669-77373702(-)	.(((((.((.((((((((.&))))))))))...))).)).	))))))))))...))).))..	-12	9,27	1,20	chr1_77373669-77373702(-)_mmu-miR-106b-5p_ss.png	5
chr1	77373672	77373699	K00262:18:H7LNLBBXX:5:2102:21968:19724	0	-	mmu-miR-17-5p		Yes	Yes		Epha4	Epha4:exon; Epha4:3UTR	ATAGTTTACCTCATCCATGCACTTTAATTGAAG	CAAAGUGCUUACAGUGCAGGUAG	chr1:77373669-77373702(-)	.((((((((....(((((((.&.))))))).....))).))))).	.))))))).....))).))))).	-16	6,26	1,23	chr1_77373669-77373702(-)_mmu-miR-17-5p_ss.png	3
chr1	77373672	77373699	K00262:18:H7LNLBBXX:5:1117:28919:6906	0	-	mmu-miR-93-5p		Yes	Yes		Epha4	Epha4:exon; Epha4:3UTR	ATAGTTTACCTCATCCATGCACTTTAATTGAAG	CAAAGUGCUGUUCGUGCAGGUAG	chr1:77373669-77373702(-)	.((((((((.((.(((((((.&.)))))))))...))).))))).	.)))))))))...))).))))).	-16	6,26	1,23	chr1_77373669-77373702(-)_mmu-miR-93-5p_ss.png	1
chr1	77373672	77373699	K00262:18:H7LNLBBXX:5:1101:21623:40403	0	-	mmu-miR-20a-5p		Yes	Yes		Epha4	Epha4:exon; Epha4:3UTR	ATAGTTTACCTCATCCATGCACTTTAATTGAAG	UAAAGUGCUUAUAGUGCAGGUAG	chr1:77373669-77373702(-)	.((((((((....((((((((.&)))))))).....))).))))).	)))))))).....))).))))).	-17	6,27	1,23	chr1_77373669-77373702(-)_mmu-miR-20a-5p_ss.png	1
chr1	77373672	77373700	K00262:18:H7LNLBBXX:5:1102:11860:22467	0	-	mmu-miR-17-5p		Yes	Yes		Epha4	Epha4:exon; Epha4:3UTR	AATAGTTTACCTCATCCATGCACTTTAATTGAAG	CAAAGUGCUUACAGUGCAGGUAG	chr1:77373669-77373703(-)	.((((((((....(((((((.&.))))))).....))).))))).	.))))))).....))).))))).	-16	7,27	1,23	chr1_77373669-77373703(-)_mmu-miR-17-5p_ss.png	5
chr1	77373672	77373700	K00262:18:H7LNLBBXX:5:1106:25591:20023	0	-	mmu-miR-93-5p		Yes	Yes		Epha4	Epha4:exon; Epha4:3UTR	AATAGTTTACCTCATCCATGCACTTTAATTGAAG	CAAAGUGCUGUUCGUGCAGGUAG	chr1:77373669-77373703(-)	.((((((((.((.(((((((.&.)))))))))...))).))))).	.)))))))))...))).))))).	-16	7,27	1,23	chr1_77373669-77373703(-)_mmu-miR-93-5p_ss.png	1
chr1	77373672	77373700	K00262:18:H7LNLBBXX:5:2217:20902:39154	0	-	mmu-miR-20a-5p		Yes	Yes		Epha4	Epha4:exon; Epha4:3UTR	AATAGTTTACCTCATCCATGCACTTTAATTGAAG	UAAAGUGCUUAUAGUGCAGGUAG	chr1:77373669-77373703(-)	.((((((((....((((((((.&)))))))).....))).))))).	)))))))).....))).))))).	-17	7,28	1,23	chr1_77373669-77373703(-)_mmu-miR-20a-5p_ss.png	1
chr1	77373672	77373701	K00262:18:H7LNLBBXX:5:2218:23064:24472	0	-	mmu-miR-17-5p		Yes	Yes		Epha4	Epha4:exon; Epha4:3UTR	GAATAGTTTACCTCATCCATGCACTTTAATTGAAG	CAAAGUGCUUACAGUGCAGGUAG	chr1:77373669-77373704(-)	.((((((((....(((((((.&.))))))).....))).))))).	.))))))).....))).))))).	-16	8,28	1,23	chr1_77373669-77373704(-)_mmu-miR-17-5p_ss.png	1
chr1	77373672	77373701	K00262:18:H7LNLBBXX:5:1203:27478:37712	0	-	mmu-miR-20a-5p		Yes	Yes		Epha4	Epha4:exon; Epha4:3UTR	GAATAGTTTACCTCATCCATGCACTTTAATTGAAG	UAAAGUGCUUAUAGUGCAGGUAG	chr1:77373669-77373704(-)	.((((((((....((((((((.&)))))))).....))).))))).	)))))))).....))).))))).	-17	8,29	1,23	chr1_77373669-77373704(-)_mmu-miR-20a-5p_ss.png	2
chr1	77373672	77373702	K00262:18:H7LNLBBXX:5:1203:24353:22731	0	-	mmu-miR-20a-5p		Yes	Yes		Epha4	Epha4:exon; Epha4:3UTR	CGAATAGTTTACCTCATCCATGCACTTTAATTGAAG	UAAAGUGCUUAUAGUGCAGGUAG	chr1:77373669-77373705(-)	.((((((((....((((((((.&)))))))).....))).))))).	)))))))).....))).))))).	-17	9,30	1,23	chr1_77373669-77373705(-)_mmu-miR-20a-5p_ss.png	1
chr1	77373672	77373702	K00262:18:H7LNLBBXX:5:2119:2483:42020	0	-	mmu-miR-17-5p		Yes	Yes		Epha4	Epha4:exon; Epha4:3UTR	CGAATAGTTTACCTCATCCATGCACTTTAATTGAAG	CAAAGUGCUUACAGUGCAGGUAG	chr1:77373669-77373705(-)	.((((((((....(((((((.&.))))))).....))).))))).	.))))))).....))).))))).	-16	9,29	1,23	chr1_77373669-77373705(-)_mmu-miR-17-5p_ss.png	2
chr1	77373672	77373702	K00262:18:H7LNLBBXX:5:1109:7101:15451	0	-	mmu-miR-378b		Yes	Yes		Epha4	Epha4:exon; Epha4:3UTR	CGAATAGTTTACCTCATCCATGCACTTTAATTGAAG	CUGGACUUGGAGUCAGAAGA	chr1:77373669-77373705(-)	.((...((((.&.))))...)).	.))))...))..........	-6	11,21	1,11	chr1_77373669-77373705(-)_mmu-miR-378b_ss.png	1
chr1	77373672	77373703	K00262:18:H7LNLBBXX:5:1107:13179:22186	0	-	mmu-miR-17-5p		Yes	Yes		Epha4	Epha4:exon; Epha4:3UTR	TCGAATAGTTTACCTCATCCATGCACTTTAATTGAAG	CAAAGUGCUUACAGUGCAGGUAG	chr1:77373669-77373706(-)	.((((((((....(((((((.&.))))))).....))).))))).	.))))))).....))).))))).	-16	10,30	1,23	chr1_77373669-77373706(-)_mmu-miR-17-5p_ss.png	16
chr1	77373672	77373703	K00262:18:H7LNLBBXX:5:1105:19837:16946	0	-	mmu-miR-93-5p		Yes	Yes		Epha4	Epha4:exon; Epha4:3UTR	TCGAATAGTTTACCTCATCCATGCACTTTAATTGAAG	CAAAGUGCUGUUCGUGCAGGUAG	chr1:77373669-77373706(-)	.((((((((.((.(((((((.&.)))))))))...))).))))).	.)))))))))...))).))))).	-16	10,30	1,23	chr1_77373669-77373706(-)_mmu-miR-93-5p_ss.png	9
chr1	77373672	77373703	K00262:18:H7LNLBBXX:5:1126:8572:6712	0	-	mmu-miR-20a-5p		Yes	Yes		Epha4	Epha4:exon; Epha4:3UTR	TCGAATAGTTTACCTCATCCATGCACTTTAATTGAAG	UAAAGUGCUUAUAGUGCAGGUAG	chr1:77373669-77373706(-)	.((((((((....((((((((.&)))))))).....))).))))).	)))))))).....))).))))).	-17	10,31	1,23	chr1_77373669-77373706(-)_mmu-miR-20a-5p_ss.png	5
chr1	77373672	77373703	K00262:18:H7LNLBBXX:5:1102:3254:36147	0	-	mmu-miR-467d-5p		Yes	Yes		Epha4	Epha4:exon; Epha4:3UTR	TCGAATAGTTTACCTCATCCATGCACTTTAATTGAAG	UAAGUGCGCGCAUGUAUAUGCG	chr1:77373669-77373706(-)	.((......(((.(.(((((((.&.))))))).).))).....)).	.))))))).).))).....)).	-10	7,29	1,22	chr1_77373669-77373706(-)_mmu-miR-467d-5p_ss.png	1
chr1	77373672	77373703	K00262:18:H7LNLBBXX:5:2103:8329:27145	0	-	mmu-let-7c-5p		Yes	Yes		Epha4	Epha4:exon; Epha4:3UTR	TCGAATAGTTTACCTCATCCATGCACTTTAATTGAAG	UGAGGUAGUAGGUUGUAUGGUU	chr1:77373669-77373706(-)	.(((.((.((.(((((((((.&)))))).))))).))...))).	)))))).))))).))...))).	-11	11,31	1,22	chr1_77373669-77373706(-)_mmu-let-7c-5p_ss.png	1
chr1	77373672	77373703	K00262:18:H7LNLBBXX:5:2114:28260:33334	0	-	mmu-miR-27a-3p		Yes	Yes		Epha4	Epha4:exon; Epha4:3UTR	TCGAATAGTTTACCTCATCCATGCACTTTAATTGAAG	UUCACAGUGGCUAAGUUCCGC	chr1:77373669-77373706(-)	.((((.&.)))).	.....))))............	-3	23,28	5,10	chr1_77373669-77373706(-)_mmu-miR-27a-3p_ss.png	1
chr1	77373672	77373704	K00262:18:H7LNLBBXX:5:1127:17208:42354	0	-	mmu-miR-17-5p		Yes	Yes		Epha4	Epha4:exon; Epha4:3UTR	CTCGAATAGTTTACCTCATCCATGCACTTTAATTGAAG	CAAAGUGCUUACAGUGCAGGUAG	chr1:77373669-77373707(-)	.((((((((....(((((((.&.))))))).....))).))))).	.))))))).....))).))))).	-16	11,31	1,23	chr1_77373669-77373707(-)_mmu-miR-17-5p_ss.png	3
chr1	77373672	77373704	K00262:18:H7LNLBBXX:5:2215:17929:27531	0	-	mmu-miR-93-5p		Yes	Yes		Epha4	Epha4:exon; Epha4:3UTR	CTCGAATAGTTTACCTCATCCATGCACTTTAATTGAAG	CAAAGUGCUGUUCGUGCAGGUAG	chr1:77373669-77373707(-)	.((((((((.((.(((((((.&.)))))))))...))).))))).	.)))))))))...))).))))).	-16	11,31	1,23	chr1_77373669-77373707(-)_mmu-miR-93-5p_ss.png	1
chr1	77373672	77373704	K00262:18:H7LNLBBXX:5:1115:2706:15821	0	-	mmu-miR-106a-5p		Yes	Yes		Epha4	Epha4:exon; Epha4:3UTR	CTCGAATAGTTTACCTCATCCATGCACTTTAATTGAAG	CAAAGUGCUAACAGUGCAGGUAG	chr1:77373669-77373707(-)	.((((((((....(((((((.&.))))))).....))).))))).	.))))))).....))).))))).	-16	11,31	1,23	chr1_77373669-77373707(-)_mmu-miR-106a-5p_ss.png	1
chr1	77373672	77373706	K00262:18:H7LNLBBXX:5:2224:3914:48403	0	-	mmu-let-7a-5p		Yes	Yes		Epha4	Epha4:exon; Epha4:3UTR	CTCTCGAATAGTTTACCTCATCCATGCACTTTAATTGAAG	UGAGGUAGUAGGUUGUAUAGUU	chr1:77373669-77373709(-)	.(((...((((((((.&))))))))...))).	))))))))...)))........	-11	6,21	1,15	chr1_77373669-77373709(-)_mmu-let-7a-5p_ss.png	1
chr1	77373672	77373707	K00262:18:H7LNLBBXX:5:1113:21410:46434	0	-	mmu-let-7f-5p		Yes	Yes		Epha4	Epha4:exon; Epha4:3UTR	ACTCTCGAATAGTTTACCTCATCCATGCACTTTAATTGAAG	UGAGGUAGUAGAUUGUAUAGUU	chr1:77373669-77373710(-)	.(((((((((((((.&)))))))...)))))).	)))))))...))))))......	-11	8,22	1,17	chr1_77373669-77373710(-)_mmu-let-7f-5p_ss.png	1
chr1	77373672	77373715	K00262:18:H7LNLBBXX:5:1128:27600:26494	0	-	mmu-miR-20a-5p		Yes	Yes		Epha4	Epha4:exon; Epha4:3UTR	GACTCAAAACTCTCGAATAGTTTACCTCATCCATGCACTTTAATTGAAG	UAAAGUGCUUAUAGUGCAGGUAG	chr1:77373669-77373718(-)	.((((((((....((((((((.&)))))))).....))).))))).	)))))))).....))).))))).	-17	22,43	1,23	chr1_77373669-77373718(-)_mmu-miR-20a-5p_ss.png	1
chr1	77373672	77373717	K00262:18:H7LNLBBXX:5:1101:21460:30345	0	-	mmu-miR-17-5p		Yes	Yes		Epha4	Epha4:exon; Epha4:3UTR	TAGACTCAAAACTCTCGAATAGTTTACCTCATCCATGCACTTTAATTGAAG	CAAAGUGCUUACAGUGCAGGUAG	chr1:77373669-77373720(-)	.((((((((....(((((((.&.))))))).....))).))))).	.))))))).....))).))))).	-16	24,44	1,23	chr1_77373669-77373720(-)_mmu-miR-17-5p_ss.png	6
chr1	77373672	77373717	K00262:18:H7LNLBBXX:5:2223:17553:42108	0	-	mmu-miR-106a-5p		Yes	Yes		Epha4	Epha4:exon; Epha4:3UTR	TAGACTCAAAACTCTCGAATAGTTTACCTCATCCATGCACTTTAATTGAAG	CAAAGUGCUAACAGUGCAGGUAG	chr1:77373669-77373720(-)	.((((((((....(((((((.&.))))))).....))).))))).	.))))))).....))).))))).	-16	24,44	1,23	chr1_77373669-77373720(-)_mmu-miR-106a-5p_ss.png	1
chr1	77373672	77373717	K00262:18:H7LNLBBXX:5:1118:21247:20515	0	-	mmu-miR-20a-5p		Yes	Yes		Epha4	Epha4:exon; Epha4:3UTR	TAGACTCAAAACTCTCGAATAGTTTACCTCATCCATGCACTTTAATTGAAG	UAAAGUGCUUAUAGUGCAGGUAG	chr1:77373669-77373720(-)	.((((((((....((((((((.&)))))))).....))).))))).	)))))))).....))).))))).	-17	24,45	1,23	chr1_77373669-77373720(-)_mmu-miR-20a-5p_ss.png	3
chr1	77373672	77373717	K00262:18:H7LNLBBXX:5:1113:5132:42073	0	-	mmu-let-7f-5p		Yes	Yes		Epha4	Epha4:exon; Epha4:3UTR	TAGACTCAAAACTCTCGAATAGTTTACCTCATCCATGCACTTTAATTGAAG	UGAGGUAGUAGAUUGUAUAGUU	chr1:77373669-77373720(-)	.((((....(((...((((((((.&))))))))...)))....))))	))))))))...)))....))))	-12	9,32	1,22	chr1_77373669-77373720(-)_mmu-let-7f-5p_ss.png	2
chr1	77373672	77373717	K00262:18:H7LNLBBXX:5:1207:10054:9315	0	-	mmu-miR-93-5p		Yes	Yes		Epha4	Epha4:exon; Epha4:3UTR	TAGACTCAAAACTCTCGAATAGTTTACCTCATCCATGCACTTTAATTGAAG	CAAAGUGCUGUUCGUGCAGGUAG	chr1:77373669-77373720(-)	.((((((((.((.(((((((.&.)))))))))...))).))))).	.)))))))))...))).))))).	-16	24,44	1,23	chr1_77373669-77373720(-)_mmu-miR-93-5p_ss.png	3
chr1	77373672	77373717	K00262:18:H7LNLBBXX:5:1113:32410:35989	0	-	mmu-miR-30a-5p		Yes	Yes		Epha4	Epha4:exon; Epha4:3UTR	TAGACTCAAAACTCTCGAATAGTTTACCTCATCCATGCACTTTAATTGAAG	UGUAAACAUCCUCGACUGGAAG	chr1:77373669-77373720(-)	.(..((((...((((((.&.))))))....))))..).	.))))))....))))..)....	-8	11,28	1,19	chr1_77373669-77373720(-)_mmu-miR-30a-5p_ss.png	1
chr1	77373672	77373717	K00262:18:H7LNLBBXX:5:1124:28097:42161	0	-	mmu-let-7e-5p		Yes	Yes		Epha4	Epha4:exon; Epha4:3UTR	TAGACTCAAAACTCTCGAATAGTTTACCTCATCCATGCACTTTAATTGAAG	UGAGGUAGGAGGUUGUAUAGUU	chr1:77373669-77373720(-)	.((((...(((.(((.......((((((((.&))))))))))))))....))))	))))))))))))))....))))	-14	2,32	1,22	chr1_77373669-77373720(-)_mmu-let-7e-5p_ss.png	1
chr1	77373672	77373717	K00262:18:H7LNLBBXX:5:2109:17990:4567	0	-	mmu-let-7d-5p		Yes	Yes		Epha4	Epha4:exon; Epha4:3UTR	TAGACTCAAAACTCTCGAATAGTTTACCTCATCCATGCACTTTAATTGAAG	AGAGGUAGUAGGUUGCAUAGUU	chr1:77373669-77373720(-)	.((((....(((...(((((((.&.)))))))...)))....))))	.)))))))...)))....))))	-11	9,31	1,22	chr1_77373669-77373720(-)_mmu-let-7d-5p_ss.png	1
chr1	77373672	77373717	K00262:18:H7LNLBBXX:5:1117:19958:3371	0	-	mmu-miR-24-3p		Yes	Yes		Epha4	Epha4:exon; Epha4:3UTR	TAGACTCAAAACTCTCGAATAGTTTACCTCATCCATGCACTTTAATTGAAG	UGGCUCAGUUCAGCAGGAACAG	chr1:77373669-77373720(-)	.(((.(((.....((((((.&.))))))..)))))).	....))))))..))))))....	-9	31,50	4,19	chr1_77373669-77373720(-)_mmu-miR-24-3p_ss.png	1
chr1	77373672	77373717	K00262:18:H7LNLBBXX:5:1109:24972:26301	0	-	mmu-let-7a-5p		Yes	Yes		Epha4	Epha4:exon; Epha4:3UTR	TAGACTCAAAACTCTCGAATAGTTTACCTCATCCATGCACTTTAATTGAAG	UGAGGUAGUAGGUUGUAUAGUU	chr1:77373669-77373720(-)	.((((....(((...((((((((.&))))))))...)))....))))	))))))))...)))....))))	-12	9,32	1,22	chr1_77373669-77373720(-)_mmu-let-7a-5p_ss.png	1
chr1	77373672	77373717	K00262:18:H7LNLBBXX:5:1115:23591:41282	0	-	mmu-let-7g-5p		Yes	Yes		Epha4	Epha4:exon; Epha4:3UTR	TAGACTCAAAACTCTCGAATAGTTTACCTCATCCATGCACTTTAATTGAAG	UGAGGUAGUAGUUUGUACAGUU	chr1:77373669-77373720(-)	.((((..(((((...((((((((.&))))))))..)))))...))))	))))))))..)))))...))))	-13	9,32	1,22	chr1_77373669-77373720(-)_mmu-let-7g-5p_ss.png	1
chr1	77373672	77373718	K00262:18:H7LNLBBXX:5:2215:10805:36464	0	-	mmu-miR-93-5p		Yes	Yes		Epha4	Epha4:exon; Epha4:3UTR	ATAGACTCAAAACTCTCGAATAGTTTACCTCATCCATGCACTTTAATTGAAG	CAAAGUGCUGUUCGUGCAGGUAG	chr1:77373669-77373721(-)	.((((((((.((.(((((((.&.)))))))))...))).))))).	.)))))))))...))).))))).	-16	25,45	1,23	chr1_77373669-77373721(-)_mmu-miR-93-5p_ss.png	1
chr1	77373672	77373718	K00262:18:H7LNLBBXX:5:1208:12631:21201	0	-	mmu-miR-17-5p		Yes	Yes		Epha4	Epha4:exon; Epha4:3UTR	ATAGACTCAAAACTCTCGAATAGTTTACCTCATCCATGCACTTTAATTGAAG	CAAAGUGCUUACAGUGCAGGUAG	chr1:77373669-77373721(-)	.((((((((....(((((((.&.))))))).....))).))))).	.))))))).....))).))))).	-16	25,45	1,23	chr1_77373669-77373721(-)_mmu-miR-17-5p_ss.png	2
chr1	77373672	77373719	K00262:18:H7LNLBBXX:5:1205:26859:15856	0	-	mmu-miR-1981-3p		Yes	Yes		Epha4	Epha4:exon; Epha4:3UTR	AATAGACTCAAAACTCTCGAATAGTTTACCTCATCCATGCACTTTAATTGAAG	CAUCUAACCCUGGCCUUUGAC	chr1:77373669-77373722(-)	.(((((.&.))))).	...............))))).	-2	7,13	15,21	chr1_77373669-77373722(-)_mmu-miR-1981-3p_ss.png	1
chr1	77373672	77373719	K00262:18:H7LNLBBXX:5:2101:30036:11372	0	-	mmu-miR-20a-5p		Yes	Yes		Epha4	Epha4:exon; Epha4:3UTR	AATAGACTCAAAACTCTCGAATAGTTTACCTCATCCATGCACTTTAATTGAAG	UAAAGUGCUUAUAGUGCAGGUAG	chr1:77373669-77373722(-)	.((((((((....((((((((.&)))))))).....))).))))).	)))))))).....))).))))).	-17	26,47	1,23	chr1_77373669-77373722(-)_mmu-miR-20a-5p_ss.png	1
chr1	77373672	77373720	K00262:18:H7LNLBBXX:5:2217:16772:3477	0	-	mmu-miR-17-5p		Yes	Yes		Epha4	Epha4:exon; Epha4:3UTR	GAATAGACTCAAAACTCTCGAATAGTTTACCTCATCCATGCACTTTAATTGAAG	CAAAGUGCUUACAGUGCAGGUAG	chr1:77373669-77373723(-)	.((((((((....(((((((.&.))))))).....))).))))).	.))))))).....))).))))).	-16	27,47	1,23	chr1_77373669-77373723(-)_mmu-miR-17-5p_ss.png	1
chr1	77373672	77373720	K00262:18:H7LNLBBXX:5:2219:15777:13218	0	-	mmu-miR-93-5p		Yes	Yes		Epha4	Epha4:exon; Epha4:3UTR	GAATAGACTCAAAACTCTCGAATAGTTTACCTCATCCATGCACTTTAATTGAAG	CAAAGUGCUGUUCGUGCAGGUAG	chr1:77373669-77373723(-)	.((((((((.((.(((((((.&.)))))))))...))).))))).	.)))))))))...))).))))).	-16	27,47	1,23	chr1_77373669-77373723(-)_mmu-miR-93-5p_ss.png	1
chr1	77373672	77373721	K00262:18:H7LNLBBXX:5:2207:20923:10282	0	-	mmu-miR-17-5p		Yes	Yes		Epha4	Epha4:exon; Epha4:3UTR	CGAATAGACTCAAAACTCTCGAATAGTTTACCTCATCCATGCACTTTAATTGAAG	CAAAGUGCUUACAGUGCAGGUAG	chr1:77373669-77373724(-)	.((((((((....(((((((.&.))))))).....))).))))).	.))))))).....))).))))).	-16	28,48	1,23	chr1_77373669-77373724(-)_mmu-miR-17-5p_ss.png	1
chr1	77373672	77373721	K00262:18:H7LNLBBXX:5:1223:30594:39031	0	-	mmu-miR-30a-5p		Yes	Yes		Epha4	Epha4:exon; Epha4:3UTR	CGAATAGACTCAAAACTCTCGAATAGTTTACCTCATCCATGCACTTTAATTGAAG	UGUAAACAUCCUCGACUGGAAG	chr1:77373669-77373724(-)	.(..((((...((((((.&.))))))....))))..).	.))))))....))))..)....	-8	15,32	1,19	chr1_77373669-77373724(-)_mmu-miR-30a-5p_ss.png	1
chr1	77373672	77373722	K00262:18:H7LNLBBXX:5:2116:13047:4901	0	-	mmu-miR-17-5p		Yes	Yes		Epha4	Epha4:exon; Epha4:3UTR	CCGAATAGACTCAAAACTCTCGAATAGTTTACCTCATCCATGCACTTTAATTGAAG	CAAAGUGCUUACAGUGCAGGUAG	chr1:77373669-77373725(-)	.((((((((....(((((((.&.))))))).....))).))))).	.))))))).....))).))))).	-16	29,49	1,23	chr1_77373669-77373725(-)_mmu-miR-17-5p_ss.png	2
chr1	77373672	77373722	K00262:18:H7LNLBBXX:5:1109:9729:9702	0	-	mmu-let-7e-5p		Yes	Yes		Epha4	Epha4:exon; Epha4:3UTR	CCGAATAGACTCAAAACTCTCGAATAGTTTACCTCATCCATGCACTTTAATTGAAG	UGAGGUAGGAGGUUGUAUAGUU	chr1:77373669-77373725(-)	.((((...(((.(((.......((((((((.&))))))))))))))....))))	))))))))))))))....))))	-14	7,37	1,22	chr1_77373669-77373725(-)_mmu-let-7e-5p_ss.png	1
chr1	77373672	77373722	K00262:18:H7LNLBBXX:5:1107:17442:31013	0	-	mmu-let-7c-5p		Yes	Yes		Epha4	Epha4:exon; Epha4:3UTR	CCGAATAGACTCAAAACTCTCGAATAGTTTACCTCATCCATGCACTTTAATTGAAG	UGAGGUAGUAGGUUGUAUGGUU	chr1:77373669-77373725(-)	.((((....(((...((((((((.&))))))))...)))....))))	))))))))...)))....))))	-12	14,37	1,22	chr1_77373669-77373725(-)_mmu-let-7c-5p_ss.png	1
chr1	77373672	77373723	K00262:18:H7LNLBBXX:5:1118:3194:36218	0	-	mmu-miR-378a-3p		Yes	Yes		Epha4	Epha4:exon; Epha4:3UTR	ACCGAATAGACTCAAAACTCTCGAATAGTTTACCTCATCCATGCACTTTAATTGAAG	ACUGGACUUGGAGUCAGAAGG	chr1:77373669-77373726(-)	.((.....(((((.............((((((.&.))))))..)))))....))	..))))))..)))))....))	-8	1,33	2,21	chr1_77373669-77373726(-)_mmu-miR-378a-3p_ss.png	1
chr1	77373672	77373728	K00262:18:H7LNLBBXX:5:1114:9171:35743	0	-	mmu-miR-205-5p		Yes	Yes		Epha4	Epha4:exon; Epha4:3UTR	CCAGTACCGAATAGACTCAAAACTCTCGAATAGTTTACCTCATCCATGCACTTTAATTGAAG	UCCUUCAUUCCACCGGAGUCUG	chr1:77373669-77373731(-)	.(((((((.&.)))))))	...............)))))))	-9	11,19	15,22	chr1_77373669-77373731(-)_mmu-miR-205-5p_ss.png	1
chr1	77373672	77373731	K00262:18:H7LNLBBXX:5:1127:20841:40772	0	-	mmu-miR-20a-5p		Yes	Yes		Epha4	Epha4:exon; Epha4:3UTR	GAGCCAGTACCGAATAGACTCAAAACTCTCGAATAGTTTACCTCATCCATGCACTTTAATTGAAG	UAAAGUGCUUAUAGUGCAGGUAG	chr1:77373669-77373734(-)	.((((((((....((((((((.&)))))))).....))).))))).	)))))))).....))).))))).	-17	38,59	1,23	chr1_77373669-77373734(-)_mmu-miR-20a-5p_ss.png	1
chr1	77373673	77373698	K00262:18:H7LNLBBXX:5:1121:28351:30784	0	-	mmu-miR-20a-5p		Yes	Yes		Epha4	Epha4:exon; Epha4:3UTR	TAGTTTACCTCATCCATGCACTTTAATTGAA	UAAAGUGCUUAUAGUGCAGGUAG	chr1:77373670-77373701(-)	.((((((((....((((((((.&)))))))).....))).))))).	)))))))).....))).))))).	-17	5,26	1,23	chr1_77373670-77373701(-)_mmu-miR-20a-5p_ss.png	1
chr1	77373673	77373699	K00262:18:H7LNLBBXX:5:1101:30056:34196	0	-	mmu-miR-17-5p		Yes	Yes		Epha4	Epha4:exon; Epha4:3UTR	ATAGTTTACCTCATCCATGCACTTTAATTGAA	CAAAGUGCUUACAGUGCAGGUAG	chr1:77373670-77373702(-)	.((((((((....(((((((.&.))))))).....))).))))).	.))))))).....))).))))).	-16	6,26	1,23	chr1_77373670-77373702(-)_mmu-miR-17-5p_ss.png	1
chr1	77373673	77373703	K00262:18:H7LNLBBXX:5:1203:7598:41669	0	-	mmu-miR-20a-5p		Yes	Yes		Epha4	Epha4:exon; Epha4:3UTR	TCGAATAGTTTACCTCATCCATGCACTTTAATTGAA	UAAAGUGCUUAUAGUGCAGGUAG	chr1:77373670-77373706(-)	.((((((((....((((((((.&)))))))).....))).))))).	)))))))).....))).))))).	-17	10,31	1,23	chr1_77373670-77373706(-)_mmu-miR-20a-5p_ss.png	1
chr1	77373673	77373703	K00262:18:H7LNLBBXX:5:2120:2909:14871	0	-	mmu-miR-93-5p		Yes	Yes		Epha4	Epha4:exon; Epha4:3UTR	TCGAATAGTTTACCTCATCCATGCACTTTAATTGAA	CAAAGUGCUGUUCGUGCAGGUAG	chr1:77373670-77373706(-)	.((((((((.((.(((((((.&.)))))))))...))).))))).	.)))))))))...))).))))).	-16	10,30	1,23	chr1_77373670-77373706(-)_mmu-miR-93-5p_ss.png	1
chr1	77373673	77373717	K00262:18:H7LNLBBXX:5:1118:10683:32560	0	-	mmu-miR-93-5p		Yes	Yes		Epha4	Epha4:exon; Epha4:3UTR	TAGACTCAAAACTCTCGAATAGTTTACCTCATCCATGCACTTTAATTGAA	CAAAGUGCUGUUCGUGCAGGUAG	chr1:77373670-77373720(-)	.((((((((.((.(((((((.&.)))))))))...))).))))).	.)))))))))...))).))))).	-16	24,44	1,23	chr1_77373670-77373720(-)_mmu-miR-93-5p_ss.png	1
chr1	77373674	77373698	K00262:18:H7LNLBBXX:5:2219:25022:25087	0	-	mmu-miR-93-5p		Yes	Yes		Epha4	Epha4:exon; Epha4:3UTR	TAGTTTACCTCATCCATGCACTTTAATTGA	CAAAGUGCUGUUCGUGCAGGUAG	chr1:77373671-77373701(-)	.((((((((.((.(((((((.&.)))))))))...))).))))).	.)))))))))...))).))))).	-16	5,25	1,23	chr1_77373671-77373701(-)_mmu-miR-93-5p_ss.png	1
chr1	77373676	77373703	K00262:18:H7LNLBBXX:5:2217:2331:15838	0	-	mmu-miR-301a-3p		Yes	Yes		Epha4	Epha4:exon; Epha4:3UTR	TCGAATAGTTTACCTCATCCATGCACTTTAATT	CAGUGCAAUAGUAUUGUCAAAGC	chr1:77373673-77373706(-)	.((((((.&.)))))).	.))))))................	-8	21,28	1,8	chr1_77373673-77373706(-)_mmu-miR-301a-3p_ss.png	1
chr1	77373676	77373703	K00262:18:H7LNLBBXX:5:1114:30431:47506	0	-	mmu-miR-17-5p		Yes	Yes		Epha4	Epha4:exon; Epha4:3UTR	TCGAATAGTTTACCTCATCCATGCACTTTAATT	CAAAGUGCUUACAGUGCAGGUAG	chr1:77373673-77373706(-)	.((((((((....(((((((.&.))))))).....))).))))).	.))))))).....))).))))).	-16	10,30	1,23	chr1_77373673-77373706(-)_mmu-miR-17-5p_ss.png	1
chr1	77373676	77373703	K00262:18:H7LNLBBXX:5:1106:12713:9772	0	-	mmu-miR-93-5p		Yes	Yes		Epha4	Epha4:exon; Epha4:3UTR	TCGAATAGTTTACCTCATCCATGCACTTTAATT	CAAAGUGCUGUUCGUGCAGGUAG	chr1:77373673-77373706(-)	.((((((((.((.(((((((.&.)))))))))...))).))))).	.)))))))))...))).))))).	-16	10,30	1,23	chr1_77373673-77373706(-)_mmu-miR-93-5p_ss.png	1
chr1	77373677	77373703	K00262:18:H7LNLBBXX:5:1124:12784:31875	0	-	mmu-miR-93-5p		Yes	Yes		Epha4	Epha4:exon; Epha4:3UTR	TCGAATAGTTTACCTCATCCATGCACTTTAAT	CAAAGUGCUGUUCGUGCAGGUAG	chr1:77373674-77373706(-)	.((((((((.((.(((((((.&.)))))))))...))).))))).	.)))))))))...))).))))).	-16	10,30	1,23	chr1_77373674-77373706(-)_mmu-miR-93-5p_ss.png	1
chr1	77373680	77373717	K00262:18:H7LNLBBXX:5:2206:31923:33105	0	-	mmu-miR-17-5p		Yes	Yes		Epha4	Epha4:exon; Epha4:3UTR	TAGACTCAAAACTCTCGAATAGTTTACCTCATCCATGCACTTT	CAAAGUGCUUACAGUGCAGGUAG	chr1:77373677-77373720(-)	.((((((((....(((((((&.))))))).....))).))))).	.))))))).....))).))))).	-15	24,43	1,23	chr1_77373677-77373720(-)_mmu-miR-17-5p_ss.png	1
chr1	77373683	77373710	K00262:18:H7LNLBBXX:5:2219:27559:10598	0	-	mmu-let-7c-5p		Yes	Yes		Epha4	Epha4:exon; Epha4:3UTR	AAAACTCTCGAATAGTTTACCTCATCCATGCAC	UGAGGUAGUAGGUUGUAUGGUU	chr1:77373680-77373713(-)	.((((....(((...((((((((.&))))))))...)))....))))	))))))))...)))....))))	-12	2,25	1,22	chr1_77373680-77373713(-)_mmu-let-7c-5p_ss.png	1
chr1	77373683	77373711	K00262:18:H7LNLBBXX:5:1102:8988:22415	0	-	mmu-let-7c-5p		Yes	Yes		Epha4	Epha4:exon; Epha4:3UTR	CAAAACTCTCGAATAGTTTACCTCATCCATGCAC	UGAGGUAGUAGGUUGUAUGGUU	chr1:77373680-77373714(-)	.((((....(((...((((((((.&))))))))...)))....))))	))))))))...)))....))))	-12	3,26	1,22	chr1_77373680-77373714(-)_mmu-let-7c-5p_ss.png	1
chr1	77373683	77373712	K00262:18:H7LNLBBXX:5:2207:24637:39154	0	-	mmu-let-7c-5p		Yes	Yes		Epha4	Epha4:exon; Epha4:3UTR	TCAAAACTCTCGAATAGTTTACCTCATCCATGCAC	UGAGGUAGUAGGUUGUAUGGUU	chr1:77373680-77373715(-)	.((((....(((...((((((((.&))))))))...)))....))))	))))))))...)))....))))	-12	4,27	1,22	chr1_77373680-77373715(-)_mmu-let-7c-5p_ss.png	1
chr1	77373683	77373713	K00262:18:H7LNLBBXX:5:2219:24576:4796	0	-	mmu-let-7c-5p		Yes	Yes		Epha4	Epha4:exon; Epha4:3UTR	CTCAAAACTCTCGAATAGTTTACCTCATCCATGCAC	UGAGGUAGUAGGUUGUAUGGUU	chr1:77373680-77373716(-)	.((((....(((...((((((((.&))))))))...)))....))))	))))))))...)))....))))	-12	5,28	1,22	chr1_77373680-77373716(-)_mmu-let-7c-5p_ss.png	1
chr1	77373683	77373717	K00262:18:H7LNLBBXX:5:2228:4696:24929	0	-	mmu-miR-872-5p		Yes	Yes		Epha4	Epha4:exon; Epha4:3UTR	TAGACTCAAAACTCTCGAATAGTTTACCTCATCCATGCAC	AAGGUUACUUGUUAGUUCAGG	chr1:77373680-77373720(-)	.((((..((...(((..((((.&.)))).)))))..)))).	.)))).)))))..))))....	-6	9,30	1,18	chr1_77373680-77373720(-)_mmu-miR-872-5p_ss.png	1
chr1	77373683	77373717	K00262:18:H7LNLBBXX:5:1120:22536:23100	0	-	mmu-let-7i-5p		Yes	Yes		Epha4	Epha4:exon; Epha4:3UTR	TAGACTCAAAACTCTCGAATAGTTTACCTCATCCATGCAC	UGAGGUAGUAGUUUGUGCUGUU	chr1:77373680-77373720(-)	.(((.(.(((((...((((((((.&))))))))..))))).)..)))	))))))))..))))).)..)))	-12	9,32	1,22	chr1_77373680-77373720(-)_mmu-let-7i-5p_ss.png	1
chr1	77373683	77373718	K00262:18:H7LNLBBXX:5:2118:27194:38205	0	-	mmu-miR-30a-5p		Yes	Yes		Epha4	Epha4:exon; Epha4:3UTR	ATAGACTCAAAACTCTCGAATAGTTTACCTCATCCATGCAC	UGUAAACAUCCUCGACUGGAAG	chr1:77373680-77373721(-)	.(..((((...((((((.&.))))))....))))..).	.))))))....))))..)....	-8	12,29	1,19	chr1_77373680-77373721(-)_mmu-miR-30a-5p_ss.png	1
chr1	77373683	77373718	K00262:18:H7LNLBBXX:5:1215:6573:45801	0	-	mmu-let-7a-5p		Yes	Yes		Epha4	Epha4:exon; Epha4:3UTR	ATAGACTCAAAACTCTCGAATAGTTTACCTCATCCATGCAC	UGAGGUAGUAGGUUGUAUAGUU	chr1:77373680-77373721(-)	.((((....(((...((((((((.&))))))))...)))....))))	))))))))...)))....))))	-12	10,33	1,22	chr1_77373680-77373721(-)_mmu-let-7a-5p_ss.png	1
chr1	77373683	77373719	K00262:18:H7LNLBBXX:5:1204:23338:35637	0	-	mmu-let-7b-5p		Yes	Yes		Epha4	Epha4:exon; Epha4:3UTR	AATAGACTCAAAACTCTCGAATAGTTTACCTCATCCATGCAC	UGAGGUAGUAGGUUGUGUGGUU	chr1:77373680-77373722(-)	.((((....(((...((((((((.&))))))))...)))....))))	))))))))...)))....))))	-12	11,34	1,22	chr1_77373680-77373722(-)_mmu-let-7b-5p_ss.png	1
chr1	77373683	77373722	K00262:18:H7LNLBBXX:5:1207:6116:36710	0	-	mmu-miR-23a-3p		Yes	Yes		Epha4	Epha4:exon; Epha4:3UTR	CCGAATAGACTCAAAACTCTCGAATAGTTTACCTCATCCATGCAC	AUCACAUUGCCAGGGAUUUCC	chr1:77373680-77373725(-)	.((((..(((.&.)))...)))).	.......)))...))))....	-6	35,45	7,18	chr1_77373680-77373725(-)_mmu-miR-23a-3p_ss.png	1
chr1	77373685	77373719	K00262:18:H7LNLBBXX:5:2209:30452:16243	0	-	mmu-let-7b-5p		Yes	Yes		Epha4	Epha4:exon; Epha4:3UTR	AATAGACTCAAAACTCTCGAATAGTTTACCTCATCCATGC	UGAGGUAGUAGGUUGUGUGGUU	chr1:77373682-77373722(-)	.((((....(((...((((((((.&))))))))...)))....))))	))))))))...)))....))))	-12	11,34	1,22	chr1_77373682-77373722(-)_mmu-let-7b-5p_ss.png	1
chr1	77373687	77373722	K00262:18:H7LNLBBXX:5:2219:14123:11266	0	-	mmu-let-7b-5p		Yes	Yes		Epha4	Epha4:exon; Epha4:3UTR	CCGAATAGACTCAAAACTCTCGAATAGTTTACCTCATCCAT	UGAGGUAGUAGGUUGUGUGGUU	chr1:77373684-77373725(-)	.((((....(((...((((((((.&))))))))...)))....))))	))))))))...)))....))))	-12	14,37	1,22	chr1_77373684-77373725(-)_mmu-let-7b-5p_ss.png	1
chr1	77373698	77373744	K00262:18:H7LNLBBXX:5:1212:13301:29360	0	-	mmu-miR-93-5p		Yes	Yes		Epha4	Epha4:exon; Epha4:3UTR	ATGGTTCCTGTCTGAGCCAGTACCGAATAGACTCAAAACTCTCGAATAGTTT	CAAAGUGCUGUUCGUGCAGGUAG	chr1:77373695-77373747(-)	.(((((.((((.((((((.&.)))))))))).))))).	....)))))))))).)))))...	-18	6,24	4,21	chr1_77373695-77373747(-)_mmu-miR-93-5p_ss.png	1
chr1	77373703	77373744	K00262:18:H7LNLBBXX:5:1126:7679:32209	0	-	mmu-miR-24-3p		Yes	Yes		Epha4	Epha4:exon; Epha4:3UTR	ATGGTTCCTGTCTGAGCCAGTACCGAATAGACTCAAAACTCTCGAAT	UGGCUCAGUUCAGCAGGAACAG	chr1:77373700-77373747(-)	.((((((((((((((((.&))))))))....)))))))).	))))))))....))))))))..	-26	3,20	1,21	chr1_77373700-77373747(-)_mmu-miR-24-3p_ss.png	1
chr1	78666970	78667008	K00262:18:H7LNLBBXX:5:1105:18304:6519	0	+	mmu-miR-741-5p	Yes	Yes	Yes		Utp14b, Acsl3	Utp14b:exon; Acsl3:intron; Utp14b:3UTR	ATCCTGGGCTTAGAGAGGGATGTGTGGACAGAGAAGTTCAGCCT	UACGUAGAUUGGUACCUAUCAUG	chr1:78666967-78667011(+)	.((((..((..((...(((((.&)))))...))..)))))).	)))))...))..)))))).....	-5	4,25	1,19	chr1_78666967-78667011(+)_mmu-miR-741-5p_ss.png	4
chr1	78706430	78706485	K00262:18:H7LNLBBXX:5:1203:22130:2914	0	+	mmu-miR-24-3p		Yes	Yes		Acsl3	Acsl3:exon; Acsl3:3UTR	TTGGTTTGCTACAGCGAGCTCAGATCAAATAGGAAAATACTTGAAATGTATGTCTCGGGCC	UGGCUCAGUUCAGCAGGAACAG	chr1:78706427-78706488(+)	.((.((((((..((((((((.&.))))).))).))))))..)).	.))))).))).))))))..)).	-13	1,21	1,22	chr1_78706427-78706488(+)_mmu-miR-24-3p_ss.png	1
chr1	78706431	78706486	K00262:18:H7LNLBBXX:5:2112:13362:11636	0	+	mmu-miR-26a-5p		Yes	Yes		Acsl3	Acsl3:exon; Acsl3:3UTR	TGGTTTGCTACAGCGAGCTCAGATCAAATAGGAAAATACTTGAAATGTATGTCTCGGGCCG	UUCAAGUAAUCCAGGAUAGGCU	chr1:78706428-78706489(+)	.((((...(((.....(((...((((((((.&)))))))).)))..))).))))	)))))))).)))..))).))))	-14	15,45	1,22	chr1_78706428-78706489(+)_mmu-miR-26a-5p_ss.png	1
chr1	78706440	78706475	K00262:18:H7LNLBBXX:5:2219:6989:35620	0	+	mmu-miR-26b-5p		Yes	Yes		Acsl3	Acsl3:exon; Acsl3:3UTR	ACAGCGAGCTCAGATCAAATAGGAAAATACTTGAAATGTAT	UUCAAGUAAUUCAGGAUAGGU	chr1:78706437-78706478(+)	.(((..((((((((.&)))))))).))).	)))))))).))).........	-9	22,36	1,13	chr1_78706437-78706478(+)_mmu-miR-26b-5p_ss.png	1
chr1	78706486	78706519	K00262:18:H7LNLBBXX:5:1107:17452:6695	0	+	mmu-miR-200c-3p		Yes	Yes		Acsl3	Acsl3:exon; Acsl3:3UTR	GGGCCGAGGCAAACTCCATTCCTCATATTAAATCCCGGC	UAAUACUGCCGGGUAAUGAUGGA	chr1:78706483-78706522(+)	.((((((......((((...((((((&.))))))))))))))))	.......))))))))))))))))	-15	14,39	7,23	chr1_78706483-78706522(+)_mmu-miR-200c-3p_ss.png	1
chr1	78706855	78706898	K00262:18:H7LNLBBXX:5:2220:16833:31435	0	+	mmu-miR-205-5p		Yes	Yes		Acsl3	Acsl3:exon; Acsl3:3UTR	GTGAAATTATGTACATTTTAAATGCTTATGAATCAAGTCATTGTTGAAC	UCCUUCAUUCCACCGGAGUCUG	chr1:78706852-78706901(+)	.((((..((((.(((.&.))).)))).....)))).	..))).)))).....))))...	-4	23,38	2,20	chr1_78706852-78706901(+)_mmu-miR-205-5p_ss.png	1
chr1	79702816	79702852	K00262:18:H7LNLBBXX:5:1215:14245:17526	0	-	mmu-miR-21a-5p		Yes	Yes		Wdfy1	Wdfy1:exon; Wdfy1:3UTR	GTTTGTTAACATCTATATTTATTAAACTTGTCAAAATTGATA	UAGCUUAUCAGACUGAUGUUGA	chr1:79702813-79702855(-)	.((((((((.&.))))))))	..............))))))))	-7	5,14	14,22	chr1_79702813-79702855(-)_mmu-miR-21a-5p_ss.png	1
chr1	79703154	79703183	K00262:18:H7LNLBBXX:5:1215:1499:4444	0	-	mmu-miR-21a-5p		Yes	Yes		Wdfy1	Wdfy1:exon; Wdfy1:3UTR	CTCAAGTAACAACTATGTCCTTTCCATCCCAGAAT	UAGCUUAUCAGACUGAUGUUGA	chr1:79703151-79703186(-)	.((((...(((.&.)))....)))).	..........)))....)))).	-6	9,20	10,22	chr1_79703151-79703186(-)_mmu-miR-21a-5p_ss.png	1
chr1	79703401	79703446	K00262:18:H7LNLBBXX:5:1101:5264:14730	0	-	mmu-miR-484		Yes	Yes		Wdfy1	Wdfy1:exon; Wdfy1:3UTR	TATATTTAAAGAAGAATTAGAGGGAGGGACCTTAGGAGGGAATGCAGGCTG	UCAGGCUCAGUCCCCUCCCGAU	chr1:79703398-79703449(-)	.(((((...........((((.((.((.(((&.))).)))).))))))))).	.))).)))).)))))))))...	-19	21,51	1,20	chr1_79703398-79703449(-)_mmu-miR-484_ss.png	1
chr1	82442971	82443026	K00262:18:H7LNLBBXX:5:1217:11505:14643	0	+	mmu-miR-31-5p		Yes	Yes		Rhbdd1	Rhbdd1:exon; Rhbdd1:3UTR	GGGGAAGTCCAGCTGTGCGATTGGAGCCCGTTCACTTAACTCCCCAAGCCCCTAATTGGTT	AGGCAAGAUGCUGGCAUAGCUG	chr1:82442968-82443029(+)	.(((((((((.(.....(((.&.))).......).)))))))))	.))).......).)))))))))	-18	9,29	1,22	chr1_82442968-82443029(+)_mmu-miR-31-5p_ss.png	1
chr1	82442971	82443027	K00262:18:H7LNLBBXX:5:1111:28097:38468	0	+	mmu-miR-31-5p		Yes	Yes		Rhbdd1	Rhbdd1:exon; Rhbdd1:3UTR	GGGGAAGTCCAGCTGTGCGATTGGAGCCCGTTCACTTAACTCCCCAAGCCCCTAATTGGTTT	AGGCAAGAUGCUGGCAUAGCUG	chr1:82442968-82443030(+)	.(((((((((.(.....(((.&.))).......).)))))))))	.))).......).)))))))))	-18	9,29	1,22	chr1_82442968-82443030(+)_mmu-miR-31-5p_ss.png	1
chr1	82443898	82443951	K00262:18:H7LNLBBXX:5:1120:13717:35884	0	+	mmu-miR-30c-5p		Yes	Yes		Rhbdd1	Rhbdd1:exon; Rhbdd1:3UTR	GAATAAAAAGGCAAAGACAGGATGTTGCCACCTCCTCAGAGTCAGGGAGGATTTAGATC	UGUAAACAUCCUACACUCUCAGC	chr1:82443895-82443954(+)	.((.(((((..((((.(.((((.(.&).))))).))))..))))).)).	).))))).))))..))))).)).	-12	34,58	1,23	chr1_82443895-82443954(+)_mmu-miR-30c-5p_ss.png	1
chr1	82895088	82895143	K00262:18:H7LNLBBXX:5:1101:30107:15996	0	+	mmu-let-7b-5p		Yes	Yes		Agfg1	Agfg1:exon; Agfg1:3UTR	ACGTTTATGTGACCATATTACATCTCTTCGCCTCTTGCACTGTTGTCTTGTTTCACTGATC	UGAGGUAGUAGGUUGUGUGGUU	chr1:82895085-82895146(+)	.((((((((...((((((..(((((.&.))))))).)))).))))))))	.))))))).)))).))))))))	-18	10,35	1,22	chr1_82895085-82895146(+)_mmu-let-7b-5p_ss.png	1
chr1	82895130	82895150	>K00262:18:H7LNLBBXX:5:1127:21491:8805	0	+	mmu-miR-193a-3p		Yes	Yes		Agfg1	Agfg1:exon; Agfg1:3UTR	TTGTCTTGTTTCACTGATCTTAGCTT	AACUGGCCUACAAAGUCCCAGU	chr1:82895127-82895153(+)	.((((.&.))))	..................))))	-3	12,17	18,22	chr1_82895127-82895153(+)_mmu-miR-193a-3p_ss.png	1
chr1	82895357	82895403	K00262:18:H7LNLBBXX:5:1115:18588:19496	0	+	mmu-miR-200c-3p		Yes	Yes		Agfg1	Agfg1:exon; Agfg1:3UTR	TAGAAATTAGCTATTTGTGCATATCAGTATTTGTAACTTTAACACATTGTTA	UAAUACUGCCGGGUAAUGAUGGA	chr1:82895354-82895406(+)	.(((((..(((....(((((((.&.)))))))....)))..))))).	.)))))))....)))..))))).	-12	10,32	1,23	chr1_82895354-82895406(+)_mmu-miR-200c-3p_ss.png	1
chr1	82895370	82895412	K00262:18:H7LNLBBXX:5:1107:30939:19478	0	+	mmu-miR-21a-5p		Yes	Yes		Agfg1	Agfg1:exon; Agfg1:3UTR	TTTGTGCATATCAGTATTTGTAACTTTAACACATTGTTATGTGAGAAA	UAGCUUAUCAGACUGAUGUUGA	chr1:82895367-82895415(+)	.((((((((....((((((.&.)).))))...)))))))).	.)).))))...))))))))...	-9	7,26	1,20	chr1_82895367-82895415(+)_mmu-miR-21a-5p_ss.png	1
chr1	84722829	84722854	K00262:18:H7LNLBBXX:5:1112:2696:22063	0	-	mmu-miR-93-5p		Yes	Yes		Trip12	Trip12:3UTR; Trip12:exon	TAGCATTGTTTCACCTCACTTTTTAAAGATC	CAAAGUGCUGUUCGUGCAGGUAG	chr1:84722826-84722857(-)	.((.((((...((..((((((.&.))))))..))....)))))).	.))))))..))....))))))..	-8	2,23	1,22	chr1_84722826-84722857(-)_mmu-miR-93-5p_ss.png	1
chr1	85849941	85849987	K00262:18:H7LNLBBXX:5:1107:10409:25826	0	+	mmu-miR-16-5p		Yes	Yes		Cab39	Cab39:exon; Cab39:3UTR	TTTGTATATAATTCTTAGAATGCTCATTTCTTTTAAATCGTTTAATTTGTAC	UAGCAGCACGUAAAUAUUGGCG	chr1:85849938-85849990(+)	.((((..(((...((((.&.)))).....)))..)))).	.)))).....)))..))))...	-4	8,25	1,20	chr1_85849938-85849990(+)_mmu-miR-16-5p_ss.png	1
chr1	85850750	85850790	K00262:18:H7LNLBBXX:5:2114:24789:9244	0	+	mmu-miR-193a-3p		Yes	Yes		Cab39	Cab39:exon; Cab39:3UTR	CTGAATTATTCATTGGCCAGTAAAAGGAGCCTCCTAGCTGACGTTT	AACUGGCCUACAAAGUCCCAGU	chr1:85850747-85850793(+)	(((...........(((((((.&.)))))))..........))).	.)))))))..........))).	-14	1,22	1,22	chr1_85850747-85850793(+)_mmu-miR-193a-3p_ss.png	1
chr1	85850938	85851003	K00262:18:H7LNLBBXX:5:1107:25702:39629	0	+	mmu-miR-669k-5p		Yes	Yes		Cab39	Cab39:exon; Cab39:3UTR	TTGATGGTCTCTAGTAGAGATAGAGAAAGCATTCAGGCTTCTGGACAAGGACATTCTCAGCTGGGTAGTGT	UGUGCAUGUGUGUAUAGUUGUGUGC	chr1:85850935-85851006(+)	.((((.((.(((...(.(((.(.(((.&))).).))).)....))))).))))	))).).))).)....))))).))))	-11	28,54	1,25	chr1_85850935-85851006(+)_mmu-miR-669k-5p_ss.png	2
chr1	85851460	85851509	K00262:18:H7LNLBBXX:5:1102:11028:5692	0	+	mmu-miR-532-3p		Yes	Yes		Cab39	Cab39:exon; Cab39:3UTR	ATGTATACAATTGTTAATGACATGAAAGTGTTTCCTTTCTCCTGAGGAAAAGTGA	CCUCCCACACCCAAGGCUUGCA	chr1:85851457-85851512(+)	.(((..((((......((((.&))))........))))...)))	))))........))))...)))	-7	28,48	1,22	chr1_85851457-85851512(+)_mmu-miR-532-3p_ss.png	1
chr1	85908223	85908245	>K00262:18:H7LNLBBXX:5:1224:4452:24999	0	+	mmu-miR-423-3p		Yes	Yes		Itm2c	Itm2c:exon; Itm2c:3UTR	GGGATGAGTCTGCCAAGCACAATTGTCC	AGCUCGGUCUGAGGCCCCUCAGU	chr1:85908220-85908248(+)	(((....(((((((.(((.&.))).)))...))))))).	.))).)))...))))))).....	-13	1,19	1,19	chr1_85908220-85908248(+)_mmu-miR-423-3p_ss.png	1
chr1	86347013	86347057	K00262:18:H7LNLBBXX:5:1217:5223:41458	0	-	mmu-miR-27b-3p		Yes	Yes		Ncl	Ncl:exon; Ncl:3UTR	TTGTGAACCACCATGTGGGTACTGTGAATCAAACTTGTGTTTTCTGGACT	UUCACAGUGGCUAAGUUCUGC	chr1:86347010-86347060(-)	.((((.......(((.(((((((((.&))))))))).))).)))).	))))))))).))).))))...	-16	4,29	1,19	chr1_86347010-86347060(-)_mmu-miR-27b-3p_ss.png	1
chr1	86347023	86347063	K00262:18:H7LNLBBXX:5:1217:6340:19830	0	-	mmu-miR-27a-3p		Yes	Yes		Ncl	Ncl:exon; Ncl:3UTR	AAGTTCTTGTGAACCACCATGTGGGTACTGTGAATCAAACTTGTGT	UUCACAGUGGCUAAGUUCCGC	chr1:86347020-86347066(-)	.((.((((.......(((.(((((((((.&))))))))).))).)))))).	))))))))).))).)))))).	-16	7,35	1,21	chr1_86347020-86347066(-)_mmu-miR-27a-3p_ss.png	1
chr1	87238125	87238145	>K00262:18:H7LNLBBXX:5:1218:2108:11020	0	+	mmu-miR-205-5p		Yes	Yes		Eif4e2	Eif4e2:exon; Eif4e2:3UTR	CTGTGTGGGAGTGCAGCTGTCTTATT	UCCUUCAUUCCACCGGAGUCUG	chr1:87238122-87238148(+)	(((.((.((((((.((.&.)).))))))))))).	..)).)))))))))))......	-11	1,17	2,17	chr1_87238122-87238148(+)_mmu-miR-205-5p_ss.png	1
chr1	87791518	87791538	>K00262:18:H7LNLBBXX:5:2208:12175:38662	0	+	mmu-let-7e-5p		Yes	Yes		Atg16l1	Atg16l1:3UTR; Atg16l1:exon	GGGAAACACTACTAACTCTGACCTTC	UGAGGUAGGAGGUUGUAUAGUU	chr1:87791515-87791541(+)	.(((..(((...((((.(((((.&.))))).))))...)))..)))	.))))).))))...)))..)))	-13	4,26	1,22	chr1_87791515-87791541(+)_mmu-let-7e-5p_ss.png	1
chr1	87791951	87792011	K00262:18:H7LNLBBXX:5:1220:8684:43761	0	+	mmu-miR-141-3p		Yes	Yes		Atg16l1	Atg16l1:3UTR; Atg16l1:exon	GAGAAACACATCTTTACCCTGCATCACTGCACGTGCACAGCAGGTGGCCGAGCACTCACCTGGAGC	UAACACUGUCUGGUAAAGAUGG	chr1:87791948-87792014(+)	.((((((((((..(((.&.)))..)))))))))).	......)))..)))))))))).	-16	8,24	6,22	chr1_87791948-87792014(+)_mmu-miR-141-3p_ss.png	1
chr1	87792156	87792193	K00262:18:H7LNLBBXX:5:2213:12104:6853	0	+	mmu-miR-106b-5p		Yes	Yes		Atg16l1	Atg16l1:3UTR; Atg16l1:exon	CACGTTTGTCTGTCACACTTACTTTGCACTTTATTTTTTGCTT	UAAAGUGCUGACAGUGCAGAU	chr1:87792153-87792196(+)	.((((((((((((..........((((((((.&)))))))))))))).))))))	)))))))))))))).))))))	-19	3,34	1,21	chr1_87792153-87792196(+)_mmu-miR-106b-5p_ss.png	1
chr1	87792158	87792229	K00262:18:H7LNLBBXX:5:1117:19299:13588	0	+	mmu-miR-17-5p		Yes	Yes		Atg16l1	Atg16l1:3UTR; Atg16l1:exon	CGTTTGTCTGTCACACTTACTTTGCACTTTATTTTTTGCTTCCACACTGTTCTCTGGACAGCAGGGACAACATGAGT	CAAAGUGCUUACAGUGCAGGUAG	chr1:87792155-87792232(+)	.((((((...((((......(((((((.&.)))))))....)))))))))).	.)))))))....)))))))))).	-13	4,31	1,23	chr1_87792155-87792232(+)_mmu-miR-17-5p_ss.png	1
chr1	87792165	87792192	K00262:18:H7LNLBBXX:5:1102:18994:47137	0	+	mmu-miR-17-5p		Yes	Yes		Atg16l1	Atg16l1:3UTR; Atg16l1:exon	CTGTCACACTTACTTTGCACTTTATTTTTTGCT	CAAAGUGCUUACAGUGCAGGUAG	chr1:87792162-87792195(+)	(((...((((......(((((((.&.)))))))....))))))).	.)))))))....)))))))....	-12	1,24	1,20	chr1_87792162-87792195(+)_mmu-miR-17-5p_ss.png	1
chr1	87792165	87792220	K00262:18:H7LNLBBXX:5:2205:30472:2281	0	+	mmu-miR-17-5p		Yes	Yes		Atg16l1	Atg16l1:3UTR; Atg16l1:exon	CTGTCACACTTACTTTGCACTTTATTTTTTGCTTCCACACTGTTCTCTGGACAGCAGGGAC	CAAAGUGCUUACAGUGCAGGUAG	chr1:87792162-87792223(+)	(((...((((......(((((((.&.)))))))....))))))).	.)))))))....)))))))....	-12	1,24	1,20	chr1_87792162-87792223(+)_mmu-miR-17-5p_ss.png	1
chr1	87792165	87792229	K00262:18:H7LNLBBXX:5:2127:11606:25580	0	+	mmu-miR-467d-5p		Yes	Yes		Atg16l1	Atg16l1:3UTR; Atg16l1:exon	CTGTCACACTTACTTTGCACTTTATTTTTTGCTTCCACACTGTTCTCTGGACAGCAGGGACAACATGAGT	UAAGUGCGCGCAUGUAUAUGCG	chr1:87792162-87792232(+)	.((..(((..(((((((.&.))))))).....)))..)).	.))))))).....)))..))..	-9	6,23	1,21	chr1_87792162-87792232(+)_mmu-miR-467d-5p_ss.png	1
chr1	87792266	87792311	K00262:18:H7LNLBBXX:5:2223:1580:16401	0	+	mmu-miR-23a-3p		Yes	Yes		Atg16l1	Atg16l1:3UTR; Atg16l1:exon	GCCTGCCCTGCCCGAAACCCACCTGTTGCTTTGCTCCCAGAGAGTTTGTGG	AUCACAUUGCCAGGGAUUUCC	chr1:87792263-87792314(+)	.((((...(.((.((((.&.))))..))).)))).	..))))..))).)))).....	-9	34,51	2,17	chr1_87792263-87792314(+)_mmu-miR-23a-3p_ss.png	1
chr1	87792328	87792379	K00262:18:H7LNLBBXX:5:1211:29914:13095	0	+	mmu-miR-1198-5p		Yes	Yes		Atg16l1	Atg16l1:3UTR; Atg16l1:exon	GAGATTCGCTGGCCAGGGCACATCTTTTATTTATTTAATTATGTGTCCCAACAGAAC	UAUGUGUUCCUGGCUGGCUUGG	chr1:87792325-87792382(+)	.((((((((((((((((.&.)))))).)))))))))).	.)))))).))))))))))....	-26	7,24	1,19	chr1_87792325-87792382(+)_mmu-miR-1198-5p_ss.png	1
chr1	87792337	87792379	K00262:18:H7LNLBBXX:5:1116:7831:21289	0	+	mmu-miR-29a-3p		Yes	Yes		Atg16l1	Atg16l1:3UTR; Atg16l1:exon	TGGCCAGGGCACATCTTTTATTTATTTAATTATGTGTCCCAACAGAAC	UAGCACCAUCUGAAAUCGGUUA	chr1:87792334-87792382(+)	.((((.&.)).)).	..)).))...............	-5	6,11	2,8	chr1_87792334-87792382(+)_mmu-miR-29a-3p_ss.png	1
chr1	87945827	87945886	K00262:18:H7LNLBBXX:5:1112:20872:38996	0	-	mmu-miR-31-5p		Yes	Yes		Usp40	Usp40:3UTR; Usp40:exon	CAGCATCTATTACTGAACTAGCAGGTTTAGGACCCTGGGCTGACTTAGCCTATGACAGACAGTAT	AGGCAAGAUGCUGGCAUAGCUG	chr1:87945824-87945889(-)	((((((((.&.)))))))).	.....)))))))).........	-13	1,9	5,14	chr1_87945824-87945889(-)_mmu-miR-31-5p_ss.png	3
chr1	88264136	88264175	K00262:18:H7LNLBBXX:5:1103:32207:48192	0	-	mmu-miR-31-5p		Yes	Yes		6430706D22Rik, Hjurp	Hjurp:exon; Hjurp:3UTR; 6430706D22Rik:exon	AAGAATACAGCTGTGTCCCTTGCCCACCCATCTGGGCCTGCCTTC	AGGCAAGAUGCUGGCAUAGCUG	chr1:88264133-88264178(-)	.((((((((((...........(((((..((((.&)))).)))))..))))))))))	)))).)))))..))))))))))	-23	7,40	1,22	chr1_88264133-88264178(-)_mmu-miR-31-5p_ss.png	1
chr1	88265106	88265145	K00262:18:H7LNLBBXX:5:1119:15767:10633	0	-	mmu-miR-301a-3p		Yes	Yes		6430706D22Rik, A730008H23Rik, Hjurp	A730008H23Rik:exon; A730008H23Rik:3UTR; Hjurp:exon; Hjurp:3UTR; 6430706D22Rik:exon	TGGACATGATGCTTATGTGTAGTCAGCAGCTGCTTTGAGGAAGAA	CAGUGCAAUAGUAUUGUCAAAGC	chr1:88265103-88265148(-)	.((((..(((((..(((..........((((.&)))))))..))))))))).	)))))))..))))))))).....	-10	2,33	1,19	chr1_88265103-88265148(-)_mmu-miR-301a-3p_ss.png	1
chr1	88698224	88698269	K00262:18:H7LNLBBXX:5:1116:19370:46873	0	-	mmu-miR-27a-3p		Yes	Yes		Arl4c	Arl4c:exon; Arl4c:3UTR	ATGCATATATGATGCTGTGAACAGAAATAAACTATTTCTACAATCAAACAG	UUCACAGUGGCUAAGUUCCGC	chr1:88698221-88698272(-)	.(..((((((((.&))))))))..).	))))))))..)..........	-10	10,22	1,12	chr1_88698221-88698272(-)_mmu-miR-27a-3p_ss.png	1
chr1	88698231	88698269	K00262:18:H7LNLBBXX:5:1101:16264:18423	0	-	mmu-miR-27b-3p		Yes	Yes		Arl4c	Arl4c:exon; Arl4c:3UTR	ATGCATATATGATGCTGTGAACAGAAATAAACTATTTCTACAAT	UUCACAGUGGCUAAGUUCUGC	chr1:88698228-88698272(-)	.(((.....(..((((((((.&))))))))..).......)))	))))))))..).......)))	-11	2,22	1,21	chr1_88698228-88698272(-)_mmu-miR-27b-3p_ss.png	1
chr1	88698612	88698647	K00262:18:H7LNLBBXX:5:1215:17888:12796	0	-	mmu-miR-205-5p		Yes	Yes		Arl4c	Arl4c:exon; Arl4c:3UTR	TAGTTGTGCAGTAAAGTCAAGCCCTGTGGTGTATCAGCAAA	UCCUUCAUUCCACCGGAGUCUG	chr1:88698609-88698650(-)	.((.(((((.&.))))).)).	..........))))).))....	-9	23,32	10,19	chr1_88698609-88698650(-)_mmu-miR-205-5p_ss.png	1
chr1	88698704	88698745	K00262:18:H7LNLBBXX:5:1215:24485:29149	0	-	mmu-miR-26a-5p		Yes	Yes		Arl4c	Arl4c:exon; Arl4c:3UTR	TGTCCGATCCTGGCCTGCTTGAACAATGGCTTGGGATGGGTTTGTGA	UUCAAGUAAUCCAGGAUAGGCU	chr1:88698701-88698748(-)	.(((..(((((((..((((((((.&))))))))..))))))).))).	))))))))..))))))).))).	-23	1,24	1,22	chr1_88698701-88698748(-)_mmu-miR-26a-5p_ss.png	1
chr1	88698735	88698797	K00262:18:H7LNLBBXX:5:1206:31050:41862	0	-	mmu-miR-26a-5p		Yes	Yes		Arl4c	Arl4c:exon; Arl4c:3UTR	ATGCCAAATAATGTAGCTTTCCTGTGCTCACAATGCCTGTGTTCCAGGTCAGTGTCCGATCCTGGCCT	UUCAAGUAAUCCAGGAUAGGCU	chr1:88698732-88698800(-)	.(((..(((((((.&.))))))).))).	..........))))))).))).	-14	53,66	10,22	chr1_88698732-88698800(-)_mmu-miR-26a-5p_ss.png	1
chr1	88698746	88698784	K00262:18:H7LNLBBXX:5:1104:29609:42214	0	-	mmu-miR-374b-5p		Yes	Yes		Arl4c	Arl4c:exon; Arl4c:3UTR	TAGCTTTCCTGTGCTCACAATGCCTGTGTTCCAGGTCAGTGTCC	AUAUAAUACAACCUGCUAAGUG	chr1:88698743-88698787(-)	.(((((..((((.&.)))).))))).	.....)))).))))).......	-8	31,43	5,16	chr1_88698743-88698787(-)_mmu-miR-374b-5p_ss.png	1
chr1	88698768	88698803	K00262:18:H7LNLBBXX:5:2225:2798:25720	0	-	mmu-miR-222-3p		Yes	Yes		Arl4c	Arl4c:exon; Arl4c:3UTR	TTGCATATGCCAAATAATGTAGCTTTCCTGTGCTCACAATG	AGCUACAUCUGGCUACUGGGUCU	chr1:88698765-88698806(-)	.(.((...((((....((((((((.&)))))))).))))...)).).	)))))))).))))...)).)...	-14	1,25	1,21	chr1_88698765-88698806(-)_mmu-miR-222-3p_ss.png	1
chr1	88698776	88698829	K00262:18:H7LNLBBXX:5:1203:1742:23294	0	-	mmu-miR-27a-3p		Yes	Yes		Arl4c	Arl4c:exon; Arl4c:3UTR	GAGAATAATATATTTATTTTGTGACATTGCATATGCCAAATAATGTAGCTTTCCTGTGC	UUCACAGUGGCUAAGUUCCGC	chr1:88698773-88698832(-)	.(((.(((((...(((((.&.))))).))))).))).	..))))).))))).)))....	-11	41,59	2,18	chr1_88698773-88698832(-)_mmu-miR-27a-3p_ss.png	1
chr1	88698787	88698809	>K00262:18:H7LNLBBXX:5:2118:16376:43480	0	-	mmu-miR-182-5p		Yes	Yes		Arl4c	Arl4c:exon; Arl4c:3UTR	GTGACATTGCATATGCCAAATAATGTAG	UUUGGCAAUGGUAGAACUCACACCG	chr1:88698784-88698812(-)	((((..((((...(((((((.&)))))))...))))...)))).	)))))))...))))...))))....	-15	1,21	1,22	chr1_88698784-88698812(-)_mmu-miR-182-5p_ss.png	1
chr1	88700927	88700968	K00262:18:H7LNLBBXX:5:2119:19674:20920	0	-	mmu-miR-10a-5p		Yes	Yes		Arl4c	Arl4c:exon; Arl4c:3UTR	TCGAATTTTTAAAACACGATCTCTGTATCCAAATACAGGACTTGGAG	UACCCUGUAGAUCCGAAUUUGUG	chr1:88700924-88700971(-)	.(((((..((.(.(((....((((((.&.)))))))))).))..)))))	...)))))))))).))..)))))	-14	14,40	3,23	chr1_88700924-88700971(-)_mmu-miR-10a-5p_ss.png	1
chr1	89894983	89895017	K00262:18:H7LNLBBXX:5:1101:29599:24507	0	+	mmu-let-7e-5p		Yes	Yes		Agap1	Agap1:3UTR; Agap1:exon	TCGCCAATTGGGCATTTTGATATTACCTCATTCCATGATT	UGAGGUAGGAGGUUGUAUAGUU	chr1:89894980-89895020(+)	.((((.(((((...((.&.))...))))).)))).	...))...))))).))))....	-12	19,35	3,19	chr1_89894980-89895020(+)_mmu-let-7e-5p_ss.png	1
chr1	90214995	90215042	K00262:18:H7LNLBBXX:5:1108:6766:11565	0	+	mmu-miR-26b-5p		Yes	Yes		Cxcr7	Cxcr7:exon; Cxcr7:3UTR	GTAGCTTTGGGTCTGGTTGCTTGAGTGGTATGAAGAGGAGAAGGCATGTGACC	UUCAAGUAAUUCAGGAUAGGU	chr1:90214992-90215045(+)	.((((....((((((((((((((.&)))))))))).))))..))))	)))))))))).))))..))))	-15	3,26	1,21	chr1_90214992-90215045(+)_mmu-miR-26b-5p_ss.png	1
chr1	90215295	90215321	K00262:18:H7LNLBBXX:5:1113:27742:20797	0	+	mmu-miR-19a-3p		Yes	Yes		Cxcr7	Cxcr7:exon; Cxcr7:3UTR	AAGTTTTAAGACTTTATTTTCTCACTATGGAT	UGUGCAAAUCUAUGCAAAACUGA	chr1:90215292-90215324(+)	.(((((((&.))))))).	.......))))))).........	-4	25,32	7,15	chr1_90215292-90215324(+)_mmu-miR-19a-3p_ss.png	1
chr1	90215295	90215338	K00262:18:H7LNLBBXX:5:2216:3123:15381	0	+	mmu-miR-18a-5p		Yes	Yes		Cxcr7	Cxcr7:exon; Cxcr7:3UTR	AAGTTTTAAGACTTTATTTTCTCACTATGGATGTACCTTATAAATGTAT	UAAGGUGCAUCUAGUGCAGAUAG	chr1:90215292-90215341(+)	.(((((((..((((((((((((.&)))))))))))))))).))).	)))))))))))))))).)))...	-23	19,41	1,21	chr1_90215292-90215341(+)_mmu-miR-18a-5p_ss.png	1
chr1	90215302	90215338	K00262:18:H7LNLBBXX:5:1103:26007:4813	0	+	mmu-miR-18a-5p		Yes	Yes		Cxcr7	Cxcr7:exon; Cxcr7:3UTR	AAGACTTTATTTTCTCACTATGGATGTACCTTATAAATGTAT	UAAGGUGCAUCUAGUGCAGAUAG	chr1:90215299-90215341(+)	.(((((((..((((((((((((.&)))))))))))))))).))).	)))))))))))))))).)))...	-23	12,34	1,21	chr1_90215299-90215341(+)_mmu-miR-18a-5p_ss.png	1
chr1	90215323	90215369	K00262:18:H7LNLBBXX:5:1126:11667:20375	0	+	mmu-miR-200c-3p		Yes	Yes		Cxcr7	Cxcr7:exon; Cxcr7:3UTR	GGATGTACCTTATAAATGTATTTGAAAGCTAAATATATTTTAAATATTGTAT	UAAUACUGCCGGGUAAUGAUGGA	chr1:90215320-90215372(+)	.(((((.......(((((.&.)))))....))))).	.)))))....)))))........	-6	5,23	1,16	chr1_90215320-90215372(+)_mmu-miR-200c-3p_ss.png	1
chr1	90215432	90215455	K00262:18:H7LNLBBXX:5:2104:10054:35620	0	+	mmu-miR-33-3p		Yes	Yes		Cxcr7	Cxcr7:exon; Cxcr7:3UTR	GTTTTGACTAAGGATGACATTAATTGTTA	CAAUGUUUCCACAGUGCAUCAC	chr1:90215429-90215458(+)	((..(((((..(((.((((((.&.)))))))))..))).))..))	.)))))))))..))).))..))	-9	1,22	1,22	chr1_90215429-90215458(+)_mmu-miR-33-3p_ss.png	1
chr1	90215616	90215646	K00262:18:H7LNLBBXX:5:1216:14793:40350	0	+	mmu-miR-30e-5p		Yes	Yes		Cxcr7	Cxcr7:exon; Cxcr7:3UTR	ATGAACCATATTGTAGAGTTACACTTCGGGCTGCAA	UGUAAACAUCCUUGACUGGAAG	chr1:90215613-90215649(+)	.((((.((.&.)).))))	...............)).))))	-6	23,31	15,22	chr1_90215613-90215649(+)_mmu-miR-30e-5p_ss.png	1
chr1	90613052	90613105	K00262:18:H7LNLBBXX:5:1212:18375:14484	0	+	mmu-miR-298-5p		Yes	Yes		Cops8	Cops8:exon; Cops8:3UTR	AGGTTAAAACGGCCCTAGTTCATTTATTCTGCATTTGTTCAATAAATATTTAATTGAAT	GGCAGAGGAGGGCUGUUCUUCCC	chr1:90613049-90613108(+)	.((....(((((((((..........((((((.&.)))))).)))))))))...)).	.)))))).)))))))))...)).	-21	1,33	1,23	chr1_90613049-90613108(+)_mmu-miR-298-5p_ss.png	1
chr1	90613056	90613105	K00262:18:H7LNLBBXX:5:1213:2615:19249	0	+	mmu-miR-298-5p		Yes	Yes		Cops8	Cops8:exon; Cops8:3UTR	TAAAACGGCCCTAGTTCATTTATTCTGCATTTGTTCAATAAATATTTAATTGAAT	GGCAGAGGAGGGCUGUUCUUCCC	chr1:90613053-90613108(+)	.(((((((((..........((((((.&.)))))).))))))))).	.)))))).)))))))))......	-19	3,29	1,18	chr1_90613053-90613108(+)_mmu-miR-298-5p_ss.png	1
chr1	91117134	91117167	K00262:18:H7LNLBBXX:5:1219:18944:13324	0	+	mmu-miR-466h-5p	Yes	Yes	Yes		Lrrfip1	Lrrfip1:intron; Lrrfip1:exon; Lrrfip1:3UTR	AAGTATTAGTAAATAATCACAAGCGGATGCACTATGTGA	UGUGUGCAUGUGCUUGUGUGUA	chr1:91117131-91117170(+)	.((((((((.((((((.&.)))))).)))))))).	...)))))).))))))))....	-23	17,33	3,19	chr1_91117131-91117170(+)_mmu-miR-466h-5p_ss.png	1
chr1	91285594	91285648	K00262:18:H7LNLBBXX:5:2113:23774:40719	0	+	mmu-miR-205-5p		Yes	Yes		Ube2f	Ube2f:exon; Ube2f:3UTR	ATGTTTACTGAAACTACTGTCTAGGCTGTCTGGTGGAATCCCTCTGAAGTTGTAATGAAC	UCCUUCAUUCCACCGGAGUCUG	chr1:91285591-91285651(+)	.(((((..((((((((((......(((((.&.))))))))))))))))))))	..))))))))))))))))))))	-22	21,50	2,22	chr1_91285591-91285651(+)_mmu-miR-205-5p_ss.png	1
chr1	91416202	91416229	K00262:18:H7LNLBBXX:5:1101:5832:40192	0	-	mmu-miR-99b-5p		Yes	Yes		Per2	Per2:3UTR; Per2:exon	TAGAATGTGTGCTTACACGGGTGTCCTAAGACA	CACCCGUAGAACCGACCUUGCG	chr1:91416199-91416232(-)	.(((((((.&))))))).	)))))))...............	-12	16,24	1,8	chr1_91416199-91416232(-)_mmu-miR-99b-5p_ss.png	1
chr1	91556927	91556973	K00262:18:H7LNLBBXX:5:2108:2372:41827	0	+	mmu-miR-378a-3p		Yes	Yes		Asb1	Asb1:3UTR; Asb1:exon	GGGCTTTTAGACATATGTCCAGAAACCTGCCAAGGCAATGCCATACATTTTG	ACUGGACUUGGAGUCAGAAGG	chr1:91556924-91556976(+)	.(((((.(((.((.((((((.&.)))))).))..)))))))).	.)))))).))..)))))))).	-16	3,23	1,21	chr1_91556924-91556976(+)_mmu-miR-378a-3p_ss.png	1
chr1	91932936	91932984	K00262:18:H7LNLBBXX:5:2108:3559:14449	0	-	mmu-miR-29b-3p		Yes	Yes		Hdac4	Hdac4:exon; Hdac4:3UTR	AAGATCTAATAATACAGAACAAACTTGATTAAAACTGGTGCTTAACATTTGATT	UAGCACCAUUUGAAAUCAGUGUU	chr1:91932933-91932987(-)	.(((((((((..((.(((((((.&.))))))).))..)))))).)))	.))))))).))..)))))).)))	-16	21,43	1,23	chr1_91932933-91932987(-)_mmu-miR-29b-3p_ss.png	1
chr1	91933284	91933312	K00262:18:H7LNLBBXX:5:1205:24962:19038	0	-	mmu-miR-96-5p		Yes	Yes		Hdac4	Hdac4:exon; Hdac4:3UTR	TGTCTTGAAGCTCAGCCAAGAAACTTACCCGTAT	UUUGGCACUAGCACAUUUUUGCU	chr1:91933281-91933315(-)	.(((..((((((.&))))))...))).	))))))...)))...........	-10	9,21	1,13	chr1_91933281-91933315(-)_mmu-miR-96-5p_ss.png	1
chr1	92637257	92637281	>K00262:18:H7LNLBBXX:5:1222:3640:4215	0	-	mmu-miR-205-5p		Yes	Yes		Myeov2	Myeov2:3UTR; Myeov2:exon	TTGATATCACTAGAAATGAAGACCTTGTCA	UCCUUCAUUCCACCGGAGUCUG	chr1:92637254-92637284(-)	.(((.((......(((((((.&.)))))))......))))).	..)))))))......)))))..	-8	2,22	2,21	chr1_92637254-92637284(-)_mmu-miR-205-5p_ss.png	1
chr1	92920185	92920213	K00262:18:H7LNLBBXX:5:1109:24972:10510	0	+	mmu-miR-124-3p		Yes	Yes		Rnpepl1	Rnpepl1:exon; Rnpepl1:3UTR	CCCACAGCAACAACCACAATGTGCCTTAACGTGT	UAAGGCACGCGGUGAAUGCC	chr1:92920182-92920216(+)	.(((...(((.(...((((((((.&))))))))).)))...))).	))))))))).)))...))).	-18	6,29	1,20	chr1_92920182-92920216(+)_mmu-miR-124-3p_ss.png	1
chr1	92947874	92947908	K00262:18:H7LNLBBXX:5:1108:1641:13799	0	+	mmu-miR-26b-5p		Yes	Yes		Capn10	Capn10:exon; Capn10:3UTR	AATGCTAAAACCTATTTATTACTTGAAATATTTTTGGAAT	UUCAAGUAAUUCAGGAUAGGU	chr1:92947871-92947911(+)	.((((((((((((((((((.&))))))))))...))))))))	))))))))))...))))))))	-17	9,28	1,21	chr1_92947871-92947911(+)_mmu-miR-26b-5p_ss.png	1
chr1	92947874	92947914	K00262:18:H7LNLBBXX:5:2223:28168:42003	0	+	mmu-miR-26b-5p		Yes	Yes		Capn10	Capn10:exon; Capn10:3UTR	AATGCTAAAACCTATTTATTACTTGAAATATTTTTGGAATGTGACT	UUCAAGUAAUUCAGGAUAGGU	chr1:92947871-92947917(+)	.((((((((((((((((((.&))))))))))...))))))))	))))))))))...))))))))	-17	9,28	1,21	chr1_92947871-92947917(+)_mmu-miR-26b-5p_ss.png	1
chr1	92947874	92947932	K00262:18:H7LNLBBXX:5:1107:26707:20058	0	+	mmu-miR-26b-5p		Yes	Yes		Capn10	Capn10:exon; Capn10:3UTR	AATGCTAAAACCTATTTATTACTTGAAATATTTTTGGAATGTGACTTTATAAATAAACATGAAT	UUCAAGUAAUUCAGGAUAGGU	chr1:92947871-92947935(+)	.((((((((((((((((((.&))))))))))...))))))))	))))))))))...))))))))	-17	9,28	1,21	chr1_92947871-92947935(+)_mmu-miR-26b-5p_ss.png	1
chr1	92947874	92947934	K00262:18:H7LNLBBXX:5:1109:31081:29325	0	+	mmu-miR-26a-5p		Yes	Yes		Capn10	Capn10:exon; Capn10:3UTR	AATGCTAAAACCTATTTATTACTTGAAATATTTTTGGAATGTGACTTTATAAATAAACATGAATAA	UUCAAGUAAUCCAGGAUAGGCU	chr1:92947871-92947937(+)	.(((((((((((((((((.&))))))))))...))))))).	))))))))))...)))))))..	-16	10,28	1,21	chr1_92947871-92947937(+)_mmu-miR-26a-5p_ss.png	1
chr1	92947875	92947907	K00262:18:H7LNLBBXX:5:2214:13484:21905	0	+	mmu-miR-26b-5p		Yes	Yes		Capn10	Capn10:exon; Capn10:3UTR	ATGCTAAAACCTATTTATTACTTGAAATATTTTTGGAA	UUCAAGUAAUUCAGGAUAGGU	chr1:92947872-92947910(+)	.((((((((((((((((((.&))))))))))...))))))))	))))))))))...))))))))	-17	8,27	1,21	chr1_92947872-92947910(+)_mmu-miR-26b-5p_ss.png	1
chr1	93407246	93407283	K00262:18:H7LNLBBXX:5:1118:22597:10616	0	-	mmu-let-7a-5p		Yes	Yes		Hdlbp	Hdlbp:exon; Hdlbp:3UTR	GTTGCCTTCTTTCTACCTCAGCCAGTGTGGTAGTACTCTCATG	UGAGGUAGUAGGUUGUAUAGUU	chr1:93407243-93407286(-)	.(..(((.((((((((.&)))))))).)))..).	)))))))).)))..).......	-14	5,21	1,16	chr1_93407243-93407286(-)_mmu-let-7a-5p_ss.png	1
chr1	93508295	93508324	K00262:18:H7LNLBBXX:5:1117:31903:38099	0	+	mmu-miR-15a-5p		Yes	Yes		2002-09-01	Sept2:3UTR; Sept2:exon	CAGAACACCTAAAACCAATTTTGCTGCTGTAGTTC	UAGCAGCACAUAAUGGUUUGUG	chr1:93508292-93508327(+)	.(((...((((((....((((((((.&)))))))).....)))))))))	)))))))).....)))))))))	-18	5,30	1,22	chr1_93508292-93508327(+)_mmu-miR-15a-5p_ss.png	1
chr1	93508333	93508391	K00262:18:H7LNLBBXX:5:1218:23774:2879	0	+	mmu-miR-669a-5p		Yes	Yes		2002-09-01	Sept2:3UTR; Sept2:exon	CGGCTTATTCATCTGCACAATTATCTGTTAACCAGGTAGAACAGAAGAGAGTTATCTAATGAGA	AGUUGUGUGUGCAUGUUCAUGUCU	chr1:93508330-93508394(+)	.(((.....(((((((((((((.&))))))))).).))).....))).	))))))))).).))).....))).	-11	1,23	1,24	chr1_93508330-93508394(+)_mmu-miR-669a-5p_ss.png	1
chr1	93508459	93508499	K00262:18:H7LNLBBXX:5:2107:16356:23153	0	+	mmu-miR-203-3p		Yes	Yes		2002-09-01	Sept2:3UTR; Sept2:exon	TGGATTCTAGTGCCAGATCATTTTCAAACCTCTGTAGAGAAAGCTC	GUGAAAUGUUUAGGACCACUAG	chr1:93508456-93508502(+)	.(((((((((((.((((((.&.))))))))).))..))))))	..))))))))).))..))))))	-11	6,25	2,22	chr1_93508456-93508502(+)_mmu-miR-203-3p_ss.png	1
chr1	93508490	93508554	K00262:18:H7LNLBBXX:5:1112:16346:2668	0	+	mmu-miR-27a-3p		Yes	Yes		2002-09-01	Sept2:3UTR; Sept2:exon	CTGTAGAGAAAGCTCACTACAAGGACTTTTTATACTGTGGATGCTGATTATGCTATGCTGTGGAGAGAAC	UUCACAGUGGCUAAGUUCCGC	chr1:93508487-93508557(+)	.(((((.(((......(((..((((((((.&)))))))))))..))))))))	)))))))))))..))))))))	-18	36,65	1,21	chr1_93508487-93508557(+)_mmu-miR-27a-3p_ss.png	1
chr1	93508669	93508730	K00262:18:H7LNLBBXX:5:1115:19979:38504	0	+	mmu-miR-17-5p		Yes	Yes		2002-09-01	Sept2:3UTR; Sept2:exon	ATGTTTATATTTTATACTGCACTTTAATGTACTTTCTATAACTAGGTGCAAAAGGTCATAGCAGTGG	CAAAGUGCUUACAGUGCAGGUAG	chr1:93508666-93508733(+)	.(((((((.(((.(((((((.&.)))))))))).))))))).	.)))))))))).)))))))....	-19	16,36	1,20	chr1_93508666-93508733(+)_mmu-miR-17-5p_ss.png	1
chr1	93509351	93509375	>K00262:18:H7LNLBBXX:5:1104:9039:11143	0	+	mmu-miR-7226-5p		Yes	Yes		2002-09-01	Sept2:3UTR; Sept2:exon	AAGTTCCTATCAAGAAAAGCGTCAATGACT	GCCAGGGAAGUUGAUUGUGUGAAGGG	chr1:93509348-93509378(+)	.(((.(((.....(((.((..((.&.))..)).))).......)))))).	..))..)).))).......)))))).	-9	5,28	2,26	chr1_93509348-93509378(+)_mmu-miR-7226-5p_ss.png	1
chr1	93509351	93509395	K00262:18:H7LNLBBXX:5:1213:12621:29905	0	+	mmu-miR-7226-5p		Yes	Yes		2002-09-01	Sept2:3UTR; Sept2:exon	AAGTTCCTATCAAGAAAAGCGTCAATGACTTTAGAGTACCCATGCAGTCC	GCCAGGGAAGUUGAUUGUGUGAAGGG	chr1:93509348-93509398(+)	.(((.((.......(((.(((((((((.......(((..((.&))..)))))))).)))))))))))).	))..)))))))).)))))))))))).	-12	5,46	1,26	chr1_93509348-93509398(+)_mmu-miR-7226-5p_ss.png	2
chr1	93509491	93509515	>K00262:18:H7LNLBBXX:5:1108:32329:11759	0	+	mmu-miR-29a-3p		Yes	Yes		2002-09-01	Sept2:3UTR; Sept2:exon	ATGTTTTTGAGTTAAGGTGCTACTTCGGGT	UAGCACCAUCUGAAAUCGGUUA	chr1:93509488-93509518(+)	.(((.((....(((((((.&)))))))..)).))).	)))))))..)).))).......	-12	5,23	1,16	chr1_93509488-93509518(+)_mmu-miR-29a-3p_ss.png	1
chr1	93695733	93695760	K00262:18:H7LNLBBXX:5:1221:8907:45484	0	+	mmu-miR-320-3p		Yes	Yes		Bok	Bok:exon; Bok:3UTR	TAAGTTATACTCCAATAAAGCTTTACCTAGTGA	AAAAGCUGGGUUGAGAGGGCGA	chr1:93695730-93695763(+)	.(((((((..((((((.&.))))))..)))).))).	.))))))..)))).))).....	-13	9,25	1,18	chr1_93695730-93695763(+)_mmu-miR-320-3p_ss.png	1
chr1	93818388	93818417	K00262:18:H7LNLBBXX:5:1214:22221:27057	0	+	mmu-let-7c-5p		Yes	Yes		Ing5	Ing5:exon; Ing5:3UTR	ATGATCTTTCATTTTAAAACTACCTTATTTTGACT	UGAGGUAGUAGGUUGUAUGGUU	chr1:93818385-93818420(+)	(((((((...........(((((((((.&)))))))))))))))).	))))))))))))))))......	-13	1,28	1,17	chr1_93818385-93818420(+)_mmu-let-7c-5p_ss.png	1
chr1	93818496	93818531	K00262:18:H7LNLBBXX:5:1111:5690:20111	0	+	mmu-miR-125a-5p		Yes	Yes		Ing5	Ing5:exon; Ing5:3UTR	CAGAACAATCTCACAGGGACTTGCCACAGTGACTTTAGGAG	UCCCUGAGACCCUUUAACCUGUGA	chr1:93818493-93818534(+)	.(((((((..........((.(..((((((.&.))))))..)))....)))))))	..))))))..)))....)))))))	-13	10,40	2,24	chr1_93818493-93818534(+)_mmu-miR-125a-5p_ss.png	1
chr1	93821393	93821434	K00262:18:H7LNLBBXX:5:1105:19624:16014	0	+	mmu-miR-24-3p		Yes	Yes		Ing5	Ing5:exon; Ing5:3UTR	GATGAATTAGTAAAAAATTGAGCCCCTAGATCTGTGAACATGTTAGT	UGGCUCAGUUCAGCAGGAACAG	chr1:93821390-93821437(+)	.(((((((((.&.))))))))).	.)))))))))............	-13	15,25	1,11	chr1_93821390-93821437(+)_mmu-miR-24-3p_ss.png	1
chr1	93821895	93821941	K00262:18:H7LNLBBXX:5:1228:14093:3477	0	+	mmu-miR-320-3p		Yes	Yes		Ing5	Ing5:exon; Ing5:3UTR	GTTGCTCTTCGCCACACTCCATCCATCAGGATGATCCAGCTTTAACATGAAT	AAAAGCUGGGUUGAGAGGGCGA	chr1:93821892-93821944(+)	.(((((.(.(((.............(((((((((((.&.)))))))))))))).))))))	.)))))))))))))).))))))	-24	8,44	1,22	chr1_93821892-93821944(+)_mmu-miR-320-3p_ss.png	1
chr1	93821896	93821926	K00262:18:H7LNLBBXX:5:1116:18974:43339	0	+	mmu-miR-320-3p		Yes	Yes		Ing5	Ing5:exon; Ing5:3UTR	TTGCTCTTCGCCACACTCCATCCATCAGGATGATCC	AAAAGCUGGGUUGAGAGGGCGA	chr1:93821893-93821929(+)	.(((((.(.(((.(((((.&.))))).))).))))))	......))))).))).))))))	-17	7,25	6,22	chr1_93821893-93821929(+)_mmu-miR-320-3p_ss.png	2
chr1	95334111	95334177	K00262:18:H7LNLBBXX:5:2228:11759:25070	0	+	mmu-miR-27a-3p		Yes	Yes		Fam174a	Fam174a:3UTR; Fam174a:exon	TTGTATATTTGGAACTGCTGTATTTATTAGTGTGCTCTGTGTTATTAGGGACAAACTGTACTATGCTGGATT	UUCACAGUGGCUAAGUUCCGC	chr1:95334108-95334180(+)	.(((((((.................((((((((.&.))))).)))..))))))).	..))))).)))..))))))).	-15	9,42	2,21	chr1_95334108-95334180(+)_mmu-miR-27a-3p_ss.png	1
chr1	97645501	97645554	K00262:18:H7LNLBBXX:5:1213:23389:31892	0	-	mmu-miR-125a-5p		Yes	Yes		D1Ertd622e	D1Ertd622e:exon; D1Ertd622e:3UTR	AGGAATGAAATCACAGGTACTTGGGGCGGGGCGGGGGGATATCATTCTAGAGCACGCAA	UCCCUGAGACCCUUUAACCUGUGA	chr1:97645498-97645557(-)	.((((((((....((((.....((((((.&))))))...))))...))))))))	))))))...))))...))))))))	-26	10,38	1,24	chr1_97645498-97645557(-)_mmu-miR-125a-5p_ss.png	1
chr1	97706054	97706103	K00262:18:H7LNLBBXX:5:1120:6806:7451	0	-	mmu-miR-196a-5p		Yes	Yes		Ppip5k2	Ppip5k2:3UTR; Ppip5k2:exon	TAGAAAATCCCCAGCAGCATTTTACATTAAGTACTATTCAATAAAACTCATGAGT	UAGGUAGUUUCAUGUUGUUGGG	chr1:97706051-97706106(-)	.(((((((((((........((.((((.&.)))).))..)))))))))))	..)))).))..)))))))))))	-17	9,36	2,22	chr1_97706051-97706106(-)_mmu-miR-196a-5p_ss.png	1
chr1	97706920	97706971	K00262:18:H7LNLBBXX:5:1112:13849:41317	0	-	mmu-miR-24-2-5p		Yes	Yes		Ppip5k2	Ppip5k2:3UTR; Ppip5k2:exon	TTGTATTAGCAAGAGAGGCAATTTTTTAGAGTTTCTTTTTATGAACTGTAACTGCTA	GUGCCUACUGAGCUGAAACAGU	chr1:97706917-97706974(-)	((((.(((((.((..(((((.&.))))).))..))))).)))).	.))))).))..))))).)))).	-16	1,21	1,22	chr1_97706917-97706974(-)_mmu-miR-24-2-5p_ss.png	1
chr1	105282839	105282871	K00262:18:H7LNLBBXX:5:2124:4117:24454	0	-	mmu-miR-23a-3p		Yes	Yes		Rnf152	Rnf152:exon; Rnf152:3UTR	CTCAACTATTTTTAAATGTGAATTTATGAAGAAAGATC	AUCACAUUGCCAGGGAUUUCC	chr1:105282836-105282874(-)	.(((((((.&.))))))).	.))))))).............	-7	14,22	1,9	chr1_105282836-105282874(-)_mmu-miR-23a-3p_ss.png	1
chr1	105519364	105519389	K00262:18:H7LNLBBXX:5:1117:17005:34196	0	-	mmu-miR-18a-5p		Yes	Yes		Pign	Pign:3UTR; Pign:exon	CTGCTACCGCCTGCACCTTTACATACTGTTA	UAAGGUGCAUCUAGUGCAGAUAG	chr1:105519361-105519392(-)	((((.((....((((((((.&.))))))))....)))))).	.))))))))....))))))....	-18	1,20	1,20	chr1_105519361-105519392(-)_mmu-miR-18a-5p_ss.png	1
chr1	105753633	105753666	K00262:18:H7LNLBBXX:5:1108:7618:17368	0	+	mmu-miR-205-5p		Yes	Yes		2310035C23Rik	2310035C23Rik:exon; 2310035C23Rik:3UTR	AGGCCCGCCCCGGTGGACACTAAGATGGACCTCAAGTAG	UCCUUCAUUCCACCGGAGUCUG	chr1:105753630-105753669(+)	.((.((((((((......((.(((.&))).))..)))))))).)).	))).))..)))))))).))...	-19	6,30	1,20	chr1_105753630-105753669(+)_mmu-miR-205-5p_ss.png	1
chr1	106032550	106032589	K00262:18:H7LNLBBXX:5:1117:8369:43919	0	+	mmu-miR-148b-3p		Yes	Yes		Zcchc2	Zcchc2:3UTR; Zcchc2:exon	TGGCTTTCCTCACTTTGACCCTGAACCCAACTTCTCTTCCAGCTA	UCAGUGCAUCACAGAACUUUGU	chr1:106032547-106032592(+)	.((.(((.(((((.&)))).)..))).)).	)))).)..))).))........	-5	12,25	1,15	chr1_106032547-106032592(+)_mmu-miR-148b-3p_ss.png	1
chr1	106542694	106542739	K00262:18:H7LNLBBXX:5:1111:16569:15926	0	-	mmu-miR-16-5p		Yes	Yes		Bcl2	Bcl2:exon; Bcl2:3UTR	TGCCTACAAGAAAGCCTGGTCTTCCATGGACTGGAGAAGGGACTTTTGTAT	UAGCAGCACGUAAAUAUUGGCG	chr1:106542691-106542742(-)	.(((.........(((..(((.&.)))..))).......))).	...)))..))).......))).	-8	13,34	3,22	chr1_106542691-106542742(-)_mmu-miR-16-5p_ss.png	1
chr1	106721599	106721645	K00262:18:H7LNLBBXX:5:1117:31132:29167	0	-	mmu-miR-362-3p		Yes	Yes		Kdsr	Kdsr:3UTR; Kdsr:exon	TTGCTCTACTCAAAGAATCCTATGCATTTGTCCTTGTAGAAGGCTGTACAAT	AACACACCUGUUCAAGGAUUCA	chr1:106721596-106721648(-)	.(((((((....(((.(((.&.))))))...))))))).	...))))))...)))))))...	-14	29,48	3,20	chr1_106721596-106721648(-)_mmu-miR-362-3p_ss.png	1
chr1	106724632	106724660	K00262:18:H7LNLBBXX:5:1203:24068:14256	0	-	mmu-miR-10a-5p		Yes	Yes		Kdsr	Kdsr:3UTR; Kdsr:exon	TGAGAACTAATAACAGGAAAGCAGGGTAAAGAAT	UACCCUGUAGAUCCGAAUUUGUG	chr1:106724629-106724663(-)	.(((..((((((((.&))))))))...))).	))))))))...))).........	-16	15,29	1,15	chr1_106724629-106724663(-)_mmu-miR-10a-5p_ss.png	1
chr1	106724844	106724880	K00262:18:H7LNLBBXX:5:2116:23876:7310	0	-	mmu-miR-16-5p		Yes	Yes		Kdsr	Kdsr:3UTR; Kdsr:exon	AAGACTGAATCCAGTGATTTGAACAGTGTGCTGCTAATGGAA	UAGCAGCACGUAAAUAUUGGCG	chr1:106724841-106724883(-)	.(((((.(((((.....((((((((((.&)))))))))))))))))))).	))))))))))))))))))))..	-20	10,37	1,21	chr1_106724841-106724883(-)_mmu-miR-16-5p_ss.png	1
chr1	106724888	106724916	K00262:18:H7LNLBBXX:5:1218:6979:20797	0	-	mmu-miR-183-5p		Yes	Yes		Kdsr	Kdsr:3UTR; Kdsr:exon	GTAGACAAAACTGCCTAAACCTTGCCCCTTGGAT	UAUGGCACUGGUAGAAUUCACU	chr1:106724885-106724919(-)	.(((((.......((((.&.))))..))))).	...))))..)))))........	-10	10,27	3,15	chr1_106724885-106724919(-)_mmu-miR-183-5p_ss.png	1
chr1	106724888	106724924	K00262:18:H7LNLBBXX:5:1107:10267:18159	0	-	mmu-miR-31-5p		Yes	Yes		Kdsr	Kdsr:3UTR; Kdsr:exon	CTGAAGTTGTAGACAAAACTGCCTAAACCTTGCCCCTTGGAT	AGGCAAGAUGCUGGCAUAGCUG	chr1:106724885-106724927(-)	.(((((..........((((.....((((((.&.)))))).....))))))))).	.)))))).....))))))))).	-16	4,35	1,22	chr1_106724885-106724927(-)_mmu-miR-31-5p_ss.png	1
chr1	106724888	106724937	K00262:18:H7LNLBBXX:5:2103:3315:40156	0	-	mmu-miR-221-3p		Yes	Yes		Kdsr	Kdsr:3UTR; Kdsr:exon	CAGAAAGCAAAACCTGAAGTTGTAGACAAAACTGCCTAAACCTTGCCCCTTGGAT	AGCUACAUUGUCUGCUGGGUUUC	chr1:106724885-106724940(-)	.(((((((.....((((((((....((.&.))....))))))))))))))).	.))....))))))))))))))).	-15	9,36	1,23	chr1_106724885-106724940(-)_mmu-miR-221-3p_ss.png	1
chr1	106771225	106771284	K00262:18:H7LNLBBXX:5:2101:19654:21342	0	-	mmu-miR-31-5p		Yes	Yes		Vps4b	Vps4b:exon; Vps4b:3UTR	TTGCACATTTTACATGCTATGCTATATGATTGCCTTTGGGTTTTGTGTACAGACTATTTTTGTTG	AGGCAAGAUGCUGGCAUAGCUG	chr1:106771222-106771287(-)	.((((((((((((..((((((.&)))))).))).))))))))).	)))))).))).)))))))))..	-22	15,36	1,21	chr1_106771222-106771287(-)_mmu-miR-31-5p_ss.png	1
chr1	106771811	106771860	K00262:18:H7LNLBBXX:5:1222:15828:45273	0	-	mmu-miR-205-5p		Yes	Yes		Vps4b	Vps4b:exon; Vps4b:3UTR	TATAACTCCATGACTCCTTCCACTGTGCACTCGAGACTTTCTAAATCAGTAGTCA	UCCUUCAUUCCACCGGAGUCUG	chr1:106771808-106771863(-)	.((((((.&.)))))).	..............))))))..	-10	11,18	14,21	chr1_106771808-106771863(-)_mmu-miR-205-5p_ss.png	1
chr1	106771814	106771851	K00262:18:H7LNLBBXX:5:1108:1935:14660	0	-	mmu-miR-17-5p		Yes	Yes		Vps4b	Vps4b:exon; Vps4b:3UTR	ATGACTCCTTCCACTGTGCACTCGAGACTTTCTAAATCAGTAG	CAAAGUGCUUACAGUGCAGGUAG	chr1:106771811-106771854(-)	.(((((..(((((((((((.&.)))))..)))))).))).))	...)))))..)))))).))).))	-16	4,23	3,23	chr1_106771811-106771854(-)_mmu-miR-17-5p_ss.png	1
chr1	106771955	106772008	K00262:18:H7LNLBBXX:5:1226:24150:3600	0	-	mmu-miR-141-3p		Yes	Yes		Vps4b	Vps4b:exon; Vps4b:3UTR	GTAGAATCTTTACTCTCAGGGATGGGCAGCAAAACGCAGAGCACTGATGAATTTGGGGT	UAACACUGUCUGGUAAAGAUGG	chr1:106771952-106772011(-)	.(((((((((.........((((((.&.))))))))))))))).	.....)))))))))))))))..	-15	5,30	5,21	chr1_106771952-106772011(-)_mmu-miR-141-3p_ss.png	1
chr1	106772339	106772366	K00262:18:H7LNLBBXX:5:1201:27468:43990	0	-	mmu-miR-30a-5p		Yes	Yes		Vps4b	Vps4b:exon; Vps4b:3UTR	GATTATTTCCAGCAAAACTCGTTTACCCAGGGA	UGUAAACAUCCUCGACUGGAAG	chr1:106772336-106772369(-)	.((((((........((((((.&.))))))........)))))).	.))))))........)))))).	-12	6,27	1,22	chr1_106772336-106772369(-)_mmu-miR-30a-5p_ss.png	1
chr1	106882001	106882026	K00262:18:H7LNLBBXX:5:1104:31132:38099	0	+	mmu-miR-27a-3p		Yes	Yes		Serpinb5	Serpinb5:exon; Serpinb5:3UTR	AGGGCCTTGCCAAGTCTCAGGGAACTTGTCT	UUCACAGUGGCUAAGUUCCGC	chr1:106881998-106882029(+)	.((((((((((.&.))).))))))).	........))).)))))))..	-12	20,31	8,20	chr1_106881998-106882029(+)_mmu-miR-27a-3p_ss.png	1
chr1	106882002	106882046	K00262:18:H7LNLBBXX:5:1118:8704:35426	0	+	mmu-miR-125b-5p		Yes	Yes		Serpinb5	Serpinb5:exon; Serpinb5:3UTR	GGGCCTTGCCAAGTCTCAGGGAACTTGTCTGTAGTCGCAGAGCTCTGTAA	UCCCUGAGACCCUAACUUGUGA	chr1:106881999-106882049(+)	.((((((((((.&)))))))))).	))))))))))............	-19	12,23	1,11	chr1_106881999-106882049(+)_mmu-miR-125b-5p_ss.png	1
chr1	106882062	106882094	K00262:18:H7LNLBBXX:5:1221:7172:1930	0	+	mmu-miR-467b-5p		Yes	Yes		Serpinb5	Serpinb5:exon; Serpinb5:3UTR	CAGACAATCACTTTCTATACAATAAATTGTAAATGTTG	GUAAGUGCCUGCAUGUAUAUG	chr1:106882059-106882097(+)	((..((..(((((.&.)))))..))..)).	..)))))..))..))......	-5	1,14	2,16	chr1_106882059-106882097(+)_mmu-miR-467b-5p_ss.png	1
chr1	106883235	106883268	K00262:18:H7LNLBBXX:5:2207:32339:35479	0	+	mmu-miR-31-5p		Yes	Yes		Serpinb5	Serpinb5:exon; Serpinb5:3UTR	TGTGTCTTTCCTTACCCAATTTCTTGCCATTTATTGTAA	AGGCAAGAUGCUGGCAUAGCUG	chr1:106883232-106883271(+)	.((...(((...(((((((.&.)))))))...)))...)).	.)))))))...)))...))...	-14	10,29	1,20	chr1_106883232-106883271(+)_mmu-miR-31-5p_ss.png	1
chr1	106883236	106883268	K00262:18:H7LNLBBXX:5:1113:7385:16682	0	+	mmu-miR-31-5p		Yes	Yes		Serpinb5	Serpinb5:exon; Serpinb5:3UTR	GTGTCTTTCCTTACCCAATTTCTTGCCATTTATTGTAA	AGGCAAGAUGCUGGCAUAGCUG	chr1:106883233-106883271(+)	.((...(((...(((((((.&.)))))))...)))...)).	.)))))))...)))...))...	-14	9,28	1,20	chr1_106883233-106883271(+)_mmu-miR-31-5p_ss.png	1
chr1	107524978	107525019	K00262:18:H7LNLBBXX:5:2207:22627:32894	0	+	mmu-miR-125b-5p		Yes	Yes		Serpinb2	Serpinb2:3UTR; Serpinb2:exon	GCATGAACTATAAGCCTCAGAATTGCATCTTCAAGTGCCAAAAGTTT	UCCCUGAGACCCUAACUUGUGA	chr1:107524975-107525022(+)	.((((((.(((((.&.))))).......)))))).	...))))).......)))))).	-7	8,21	3,22	chr1_107524975-107525022(+)_mmu-miR-125b-5p_ss.png	1
chr1	107524979	107525019	K00262:18:H7LNLBBXX:5:2219:22719:5763	0	+	mmu-miR-125b-5p		Yes	Yes		Serpinb2	Serpinb2:3UTR; Serpinb2:exon	CATGAACTATAAGCCTCAGAATTGCATCTTCAAGTGCCAAAAGTTT	UCCCUGAGACCCUAACUUGUGA	chr1:107524976-107525022(+)	.((((((.(((((.&.))))).......)))))).	...))))).......)))))).	-7	7,20	3,22	chr1_107524976-107525022(+)_mmu-miR-125b-5p_ss.png	1
chr1	107524981	107525019	K00262:18:H7LNLBBXX:5:1104:20689:42091	0	+	mmu-miR-125b-5p		Yes	Yes		Serpinb2	Serpinb2:3UTR; Serpinb2:exon	TGAACTATAAGCCTCAGAATTGCATCTTCAAGTGCCAAAAGTTT	UCCCUGAGACCCUAACUUGUGA	chr1:107524978-107525022(+)	.((((((.(((((.&.))))).......)))))).	...))))).......)))))).	-7	5,18	3,22	chr1_107524978-107525022(+)_mmu-miR-125b-5p_ss.png	1
chr1	107524988	107525021	K00262:18:H7LNLBBXX:5:1115:5152:11161	0	+	mmu-miR-183-5p		Yes	Yes		Serpinb2	Serpinb2:3UTR; Serpinb2:exon	TAAGCCTCAGAATTGCATCTTCAAGTGCCAAAAGTTTAA	UAUGGCACUGGUAGAAUUCACU	chr1:107524985-107525024(+)	.(((((..(((....(((((((.&.))))))))))..))))).	..))))))))))..)))))...	-15	9,31	2,20	chr1_107524985-107525024(+)_mmu-miR-183-5p_ss.png	1
chr1	107524999	107525040	K00262:18:H7LNLBBXX:5:1114:3539:24648	0	+	mmu-miR-183-5p		Yes	Yes		Serpinb2	Serpinb2:3UTR; Serpinb2:exon	ATTGCATCTTCAAGTGCCAAAAGTTTAAATACTTTCTTACACATTTT	UAUGGCACUGGUAGAAUUCACU	chr1:107524996-107525043(+)	.(((...(((((((.&.)))))))...))).	..)))))))...))).......	-14	6,20	2,16	chr1_107524996-107525043(+)_mmu-miR-183-5p_ss.png	1
chr1	107525037	107525078	K00262:18:H7LNLBBXX:5:1104:16437:45309	0	+	mmu-let-7a-5p		Yes	Yes		Serpinb2	Serpinb2:3UTR; Serpinb2:exon	ACACATTTTTATACTTCTGCTATACACTAAATATAACCTAAAAGCAA	UGAGGUAGUAGGUUGUAUAGUU	chr1:107525034-107525081(+)	.((((((((((...(((.((((.&.)))).)))))).))))))).	..)))).)))))).))))))).	-13	18,40	2,22	chr1_107525034-107525081(+)_mmu-let-7a-5p_ss.png	1
chr1	107525129	107525159	K00262:18:H7LNLBBXX:5:1104:7111:34881	0	+	mmu-miR-21a-5p		Yes	Yes		Serpinb2	Serpinb2:3UTR; Serpinb2:exon	TTTGTTTCCTAAAGTCAGATGATGTCTATTTAGTTC	UAGCUUAUCAGACUGAUGUUGA	chr1:107525126-107525162(+)	.(((.(((((.(((((.(((.&)))..)))))..))))).))).	)))..)))))..))))).))).	-10	9,29	1,22	chr1_107525126-107525162(+)_mmu-miR-21a-5p_ss.png	1
chr1	107525130	107525159	K00262:18:H7LNLBBXX:5:2221:16538:28182	0	+	mmu-miR-21a-5p		Yes	Yes		Serpinb2	Serpinb2:3UTR; Serpinb2:exon	TTGTTTCCTAAAGTCAGATGATGTCTATTTAGTTC	UAGCUUAUCAGACUGAUGUUGA	chr1:107525127-107525162(+)	.(((.(((((.(((((.(((.&)))..)))))..))))).))).	)))..)))))..))))).))).	-10	8,28	1,22	chr1_107525127-107525162(+)_mmu-miR-21a-5p_ss.png	1
chr1	107525136	107525159	>K00262:18:H7LNLBBXX:5:1109:12469:42267	0	+	mmu-miR-21a-5p		Yes	Yes		Serpinb2	Serpinb2:3UTR; Serpinb2:exon	CCTAAAGTCAGATGATGTCTATTTAGTTC	UAGCUUAUCAGACUGAUGUUGA	chr1:107525133-107525162(+)	.(((.(((((.(((((.(((.&)))..)))))..))))).))).	)))..)))))..))))).))).	-10	2,22	1,22	chr1_107525133-107525162(+)_mmu-miR-21a-5p_ss.png	1
chr1	107525215	107525260	K00262:18:H7LNLBBXX:5:2109:19228:14660	0	+	mmu-miR-27a-3p		Yes	Yes		Serpinb2	Serpinb2:3UTR; Serpinb2:exon	ATTGTTTATATAATGGTTGTTTTACAAATTGTTGTCCTCTGTTTAATGAAA	UUCACAGUGGCUAAGUUCCGC	chr1:107525212-107525263(+)	.(((.((.((((.&.)))).)).))).	...)))).)).))).......	-6	31,43	3,15	chr1_107525212-107525263(+)_mmu-miR-27a-3p_ss.png	1
chr1	107525231	107525260	K00262:18:H7LNLBBXX:5:1102:6664:37273	0	+	mmu-miR-19b-3p		Yes	Yes		Serpinb2	Serpinb2:3UTR; Serpinb2:exon	TTGTTTTACAAATTGTTGTCCTCTGTTTAATGAAA	UGUGCAAAUCCAUGCAAAACUGA	chr1:107525228-107525263(+)	.(((((.((.....((((.&.)))).....)).))))).	...)))).....)).)))))...	-5	2,20	3,21	chr1_107525228-107525263(+)_mmu-miR-19b-3p_ss.png	1
chr1	107525309	107525348	K00262:18:H7LNLBBXX:5:2123:27712:20181	0	+	mmu-miR-205-5p		Yes	Yes		Serpinb2	Serpinb2:3UTR; Serpinb2:exon	AAGAAAATCAGCCATTTAATTTAATAATGAAGGAAAAATATGAGT	UCCUUCAUUCCACCGGAGUCUG	chr1:107525306-107525351(+)	.(((((((((.&))))))))).	))))))))).............	-11	25,35	1,10	chr1_107525306-107525351(+)_mmu-miR-205-5p_ss.png	1
chr1	107525350	107525381	K00262:18:H7LNLBBXX:5:1227:12063:24120	0	+	mmu-miR-23b-3p		Yes	Yes		Serpinb2	Serpinb2:3UTR; Serpinb2:exon	GAGTCTTCCATACTTTCCCATGATATTCACCCAGAAA	AUCACAUUGCCAGGGAUUACC	chr1:107525347-107525384(+)	.((((.((.&.)))))).	..........)))))).....	-7	15,23	10,17	chr1_107525347-107525384(+)_mmu-miR-23b-3p_ss.png	1
chr1	107525455	107525507	K00262:18:H7LNLBBXX:5:1213:18416:16207	0	+	mmu-miR-466f		Yes	Yes		Serpinb2	Serpinb2:3UTR; Serpinb2:exon	TCTATAATTAGGACTACATCATAAGTAAGCATGCTTACTTACACACTGCTATCTGTTG	ACGUGUGUGUGCAUGUGCAUGU	chr1:107525452-107525510(+)	.((((((.....(((((((.((.&.))))))))).....))))))	..))))))))).....))))))	-17	28,50	2,22	chr1_107525452-107525510(+)_mmu-miR-466f_ss.png	1
chr1	107525539	107525570	K00262:18:H7LNLBBXX:5:1116:26595:34987	0	+	mmu-miR-101b-3p		Yes	Yes		Serpinb2	Serpinb2:3UTR; Serpinb2:exon	TAGTTATCTTTCTATCACTGTAACAAAATACCTGAGA	GUACAGUACUGUGAUAGCU	chr1:107525536-107525573(+)	.(((((((........((((((.&.)))))).....)))))))	.)))))).....)))))))	-11	1,23	1,19	chr1_107525536-107525573(+)_mmu-miR-101b-3p_ss.png	2
chr1	107547158	107547178	>K00262:18:H7LNLBBXX:5:1107:28635:12884	0	+	mmu-miR-103-3p		Yes	Yes		Serpinb10-ps	Serpinb10-ps:exon; Serpinb10-ps:3UTR	CAGACATCACAAAATCAGCCCATAGC	AGCAGCAUUGUACAGGGCUAUGA	chr1:107547155-107547181(+)	.(((((.&.))))).	..............)))))....	-9	16,22	14,20	chr1_107547155-107547181(+)_mmu-miR-103-3p_ss.png	1
chr1	107547305	107547355	K00262:18:H7LNLBBXX:5:1218:29965:21166	0	+	mmu-miR-29a-3p		Yes	Yes		Serpinb10-ps	Serpinb10-ps:exon; Serpinb10-ps:3UTR	CCATTTTGTTTTAGGGTGAATTTTATTTATGTTGCAAAAGTGATGTTTGTAAATAC	UAGCACCAUCUGAAAUCGGUUA	chr1:107547302-107547358(+)	.(((((((((((.&.))))..))))))).	...))))..)))))))......	-9	7,19	3,17	chr1_107547302-107547358(+)_mmu-miR-29a-3p_ss.png	1
chr1	111858729	111858792	K00262:18:H7LNLBBXX:5:2117:4036:16753	0	-	mmu-miR-31-5p		Yes	Yes		Dsel	Dsel:exon; Dsel:3UTR	GCTCTTAATATGGACTACAAAACTTTATGTTTTGAAAACGTCTAACATTTACCTTGCACACAAAAACGA	AGGCAAGAUGCUGGCAUAGCUG	chr1:111858726-111858795(-)	.(((...(((....(((((.&.))))))))..))).	..))))))))..))).......	-8	39,58	2,16	chr1_111858726-111858795(-)_mmu-miR-31-5p_ss.png	1
chr1	111858869	111858891	>K00262:18:H7LNLBBXX:5:1108:5670:11952	0	-	mmu-miR-196a-5p		Yes	Yes		Dsel	Dsel:exon; Dsel:3UTR	ATGGACTTTAACTCAACTTCTTTGGAAA	UAGGUAGUUUCAUGUUGUUGGG	chr1:111858866-111858894(-)	.((((((..(..(((((.&.))))).)..))))))	.......))))).)..))))))	-9	11,28	7,22	chr1_111858866-111858894(-)_mmu-miR-196a-5p_ss.png	1
chr1	111858951	111859004	K00262:18:H7LNLBBXX:5:1119:9049:27303	0	-	mmu-miR-31-5p		Yes	Yes		Dsel	Dsel:exon; Dsel:3UTR	CAGGATTTATTTTTATGTTACCACTTTTCTTGCCTTTGTTTCTGAATTTTTTTCTGCTA	AGGCAAGAUGCUGGCAUAGCUG	chr1:111858948-111859007(-)	.((((((((.((....((((((((.&)))))))))).)))))))).	)))))))))).))))))))...	-17	12,36	1,20	chr1_111858948-111859007(-)_mmu-miR-31-5p_ss.png	1
chr1	111858963	111858990	K00262:18:H7LNLBBXX:5:1226:13585:24542	0	-	mmu-miR-31-5p		Yes	Yes		Dsel	Dsel:exon; Dsel:3UTR	ATGTTACCACTTTTCTTGCCTTTGTTTCTGAAT	AGGCAAGAUGCUGGCAUAGCUG	chr1:111858960-111858993(-)	.(((((((....((((((((.&))))))))...)))..)))).	))))))))...)))..))))..	-16	2,22	1,21	chr1_111858960-111858993(-)_mmu-miR-31-5p_ss.png	1
chr1	111859054	111859077	>K00262:18:H7LNLBBXX:5:2206:18609:23470	0	-	mmu-miR-19b-3p		Yes	Yes		Dsel	Dsel:exon; Dsel:3UTR	TAGAGTGAGTGCGTGTGTCCAGTATGTTA	UGUGCAAAUCCAUGCAAAACUGA	chr1:111859051-111859080(-)	.(((...((((((.(....((((.&.))))....)))))))..))).	.))))....)))))))..)))..	-11	3,26	1,22	chr1_111859051-111859080(-)_mmu-miR-19b-3p_ss.png	1
chr1	111859117	111859166	K00262:18:H7LNLBBXX:5:2213:29132:15469	0	-	mmu-miR-19b-3p		Yes	Yes		Dsel	Dsel:exon; Dsel:3UTR	TCGGCAAAATTTGCACTAATGTGTCCCAACCTACTTTGTGGATATGAACTAGAAA	UGUGCAAAUCCAUGCAAAACUGA	chr1:111859114-111859169(-)	.(((..((((((((.&.))))))))...))).	.))))))))...)))........	-12	3,17	1,16	chr1_111859114-111859169(-)_mmu-miR-19b-3p_ss.png	1
chr1	111859117	111859169	K00262:18:H7LNLBBXX:5:1207:5304:49159	0	-	mmu-miR-301a-3p		Yes	Yes		Dsel	Dsel:exon; Dsel:3UTR	AGGTCGGCAAAATTTGCACTAATGTGTCCCAACCTACTTTGTGGATATGAACTAGAAA	CAGUGCAAUAGUAUUGUCAAAGC	chr1:111859114-111859172(-)	.(((((.(((((((((.&.)))))))..)).))))).	.)))))))..)).))))).....	-13	5,21	1,19	chr1_111859114-111859172(-)_mmu-miR-301a-3p_ss.png	1
chr1	111859135	111859166	K00262:18:H7LNLBBXX:5:1108:5284:27848	0	-	mmu-miR-301a-3p		Yes	Yes		Dsel	Dsel:exon; Dsel:3UTR	TCGGCAAAATTTGCACTAATGTGTCCCAACCTACTTT	CAGUGCAAUAGUAUUGUCAAAGC	chr1:111859132-111859169(-)	.(((((.(((((((((.&.)))))))..)).))))).	.)))))))..)).))))).....	-13	2,18	1,19	chr1_111859132-111859169(-)_mmu-miR-301a-3p_ss.png	1
chr1	111859148	111859191	K00262:18:H7LNLBBXX:5:1204:9171:27936	0	-	mmu-miR-301a-3p		Yes	Yes		Dsel	Dsel:exon; Dsel:3UTR	AAGTTTATGGACTAAATGCTGCAGGTCGGCAAAATTTGCACTAATGTGT	CAGUGCAAUAGUAUUGUCAAAGC	chr1:111859145-111859194(-)	.(((..(((((((..............(((((((.&.))))))))))))))))).	.))))))))))))))))).....	-14	9,43	1,19	chr1_111859145-111859194(-)_mmu-miR-301a-3p_ss.png	1
chr1	111859148	111859194	K00262:18:H7LNLBBXX:5:2207:25317:4813	0	-	mmu-miR-301a-3p		Yes	Yes		Dsel	Dsel:exon; Dsel:3UTR	CCAAAGTTTATGGACTAAATGCTGCAGGTCGGCAAAATTTGCACTAATGTGT	CAGUGCAAUAGUAUUGUCAAAGC	chr1:111859145-111859197(-)	.(((..(((((((..............(((((((.&.))))))))))))))))).	.))))))))))))))))).....	-14	12,46	1,19	chr1_111859145-111859197(-)_mmu-miR-301a-3p_ss.png	1
chr1	111859149	111859193	K00262:18:H7LNLBBXX:5:2221:27509:3442	0	-	mmu-miR-301a-3p		Yes	Yes		Dsel	Dsel:exon; Dsel:3UTR	CAAAGTTTATGGACTAAATGCTGCAGGTCGGCAAAATTTGCACTAATGTG	CAGUGCAAUAGUAUUGUCAAAGC	chr1:111859146-111859196(-)	.(((..(((((((..............(((((((.&.))))))))))))))))).	.))))))))))))))))).....	-14	11,45	1,19	chr1_111859146-111859196(-)_mmu-miR-301a-3p_ss.png	1
chr1	118298551	118298582	K00262:18:H7LNLBBXX:5:1215:6816:12954	0	-	mmu-miR-24-2-5p		Yes	Yes		Tsn	Tsn:exon; Tsn:3UTR	ATGTTGATAATTAGTTGTGTTCGTTACTGGCTTGTAA	GUGCCUACUGAGCUGAAACAGU	chr1:118298548-118298585(-)	.(((..(((((.....(((.&.)))...)))))...))).	..)))...)))))...)))...	-9	13,32	2,20	chr1_118298548-118298585(-)_mmu-miR-24-2-5p_ss.png	1
chr1	118299649	118299695	K00262:18:H7LNLBBXX:5:2114:22993:29413	0	-	mmu-miR-24-1-5p		Yes	Yes		Tsn	Tsn:exon; Tsn:3UTR	TTGCTTGGCAATGTGAGGCAATGGTCCATCCTAGGACTTCAAAAAACTGAAA	GUGCCUACUGAGCUGAUAUCAGU	chr1:118299646-118299698(-)	.(((((...((.(((((.&.)))))))...))))).	.)))))))...))))).......	-12	4,21	1,17	chr1_118299646-118299698(-)_mmu-miR-24-1-5p_ss.png	1
chr1	118300673	118300733	K00262:18:H7LNLBBXX:5:1215:15777:21307	0	-	mmu-miR-106b-5p		Yes	Yes		Tsn	Tsn:exon; Tsn:3UTR	CCTGTAGTTAGCACACCAGTTGCTAAACACTGCGCTTTATTTTCGTAACCAGCTGTGTGCTGTGAG	UAAAGUGCUGACAGUGCAGAU	chr1:118300670-118300736(-)	.(((((((((((((.&.))))))))..))))).	....))))))))..)))))..	-17	1,15	4,20	chr1_118300670-118300736(-)_mmu-miR-106b-5p_ss.png	1
chr1	118300691	118300732	K00262:18:H7LNLBBXX:5:1110:3224:26705	0	-	mmu-miR-93-5p		Yes	Yes		Tsn	Tsn:exon; Tsn:3UTR	CTGTAGTTAGCACACCAGTTGCTAAACACTGCGCTTTATTTTCGTAA	CAAAGUGCUGUUCGUGCAGGUAG	chr1:118300688-118300735(-)	(((((..((((((.&.))))))....))))).	....))))))....)))))....	-14	1,14	4,20	chr1_118300688-118300735(-)_mmu-miR-93-5p_ss.png	1
chr1	118333175	118333207	K00262:18:H7LNLBBXX:5:2202:10429:35040	0	+	mmu-miR-29a-3p		Yes	Yes		Mki67ip	Mki67ip:exon; Mki67ip:3UTR	TTAACTACCACCAAACAACCGATTGGTGCTGTTTGGAC	UAGCACCAUCUGAAAUCGGUUA	chr1:118333172-118333210(+)	.(((((((((((((((.&))))))))......))))))).	))))))))......))))))).	-19	16,32	1,22	chr1_118333172-118333210(+)_mmu-miR-29a-3p_ss.png	1
chr1	118333483	118333538	K00262:18:H7LNLBBXX:5:1201:12855:46979	0	+	mmu-miR-183-5p		Yes	Yes		Mki67ip	Mki67ip:exon; Mki67ip:3UTR	TTGTGGGGAAGTAAGAAATGTCACCATCTCCTGTTGTAAGTTTCTGTACCCTTTCTATGCT	UAUGGCACUGGUAGAAUUCACU	chr1:118333480-118333541(+)	.(((((......((...(((((.&.))))))).......))))).	..))))))).......))))).	-7	2,24	2,22	chr1_118333480-118333541(+)_mmu-miR-183-5p_ss.png	1
chr1	118834243	118834271	K00262:18:H7LNLBBXX:5:1225:14783:13324	0	-	mmu-miR-182-5p		Yes	Yes		Gli2	Gli2:3UTR; Gli2:exon	TAGACTGTGGGTGAATCCAAATTTGGTCCAGCCA	UUUGGCAAUGGUAGAACUCACACCG	chr1:118834240-118834274(-)	.(((((((....(((...(((..((((.&.))))))))))....))))))).	.))))))))))....)))))))...	-14	5,32	1,23	chr1_118834240-118834274(-)_mmu-miR-182-5p_ss.png	1
chr1	118835081	118835130	K00262:18:H7LNLBBXX:5:1223:12479:48368	0	-	mmu-miR-21a-5p		Yes	Yes		Gli2	Gli2:3UTR; Gli2:exon	CACGTATTTTACTATTGGGGGGGGTACAGGGTCTCTCCTGGCCTGTTTACAGTGT	UAGCUUAUCAGACUGAUGUUGA	chr1:118835078-118835133(-)	.(((.(((((.....(((.&.)))....)))))..))).	..)))....)))))..)))...	-9	25,43	2,20	chr1_118835078-118835133(-)_mmu-miR-21a-5p_ss.png	1
chr1	119415979	119416007	K00262:18:H7LNLBBXX:5:2209:8237:28674	0	-	mmu-miR-26a-5p		Yes	Yes		Inhbb	Inhbb:3UTR; Inhbb:exon	ACGACTCTTTTATATTTTTATACTTGAAATGAAA	UUCAAGUAAUCCAGGAUAGGCU	chr1:119415976-119416010(-)	.((((((..((((((((.&))))))))....)))))).	))))))))....))))))....	-8	12,29	1,19	chr1_119415976-119416010(-)_mmu-miR-26a-5p_ss.png	1
chr1	119470306	119470338	K00262:18:H7LNLBBXX:5:1210:21349:36728	0	-	mmu-miR-30d-5p		Yes	Yes		Ralb	Ralb:3UTR; Ralb:exon	GGGCTTTTTCGAATAAAAAAATTTACACTTTTCAGGAT	UGUAAACAUCCCCGACUGGAAG	chr1:119470303-119470341(-)	.((((((.&.)))))).	...............)))))).	-5	29,36	15,22	chr1_119470303-119470341(-)_mmu-miR-30d-5p_ss.png	1
chr1	119527882	119527918	K00262:18:H7LNLBBXX:5:1202:5599:16049	0	+	mmu-miR-181b-5p		Yes	Yes		Tmem185b	Tmem185b:exon; Tmem185b:3UTR	AAGTGCTACTTATGCCTACCAAAAGTATTGTTTAAAAAGTAT	AACAUUCAUUGCUGUCGGUGGGUU	chr1:119527879-119527921(+)	.(((((((...((((.((.&.)).))))...))))))).	......)).))))...))))))).	-15	13,31	6,24	chr1_119527879-119527921(+)_mmu-miR-181b-5p_ss.png	1
chr1	119527884	119527918	K00262:18:H7LNLBBXX:5:2209:28818:3002	0	+	mmu-miR-429-3p		Yes	Yes		Tmem185b	Tmem185b:exon; Tmem185b:3UTR	GTGCTACTTATGCCTACCAAAAGTATTGTTTAAAAAGTAT	UAAUACUGUCUGGUAAUGCCGU	chr1:119527881-119527921(+)	.((.(((((..(((((((.&)))))))...)))))..)).	)))))))...)))))..))...	-11	11,29	1,20	chr1_119527881-119527921(+)_mmu-miR-429-3p_ss.png	2
chr1	119527947	119527984	K00262:18:H7LNLBBXX:5:1202:26108:46698	0	+	mmu-miR-301a-3p		Yes	Yes		Tmem185b	Tmem185b:exon; Tmem185b:3UTR	TTGTATTTTAGATTGCACCCATTGTGACAAAATGGCAAATGTA	CAGUGCAAUAGUAUUGUCAAAGC	chr1:119527944-119527987(+)	(((........(((((((.&.)))))))........))).	..)))))))........)))...	-9	1,19	2,21	chr1_119527944-119527987(+)_mmu-miR-301a-3p_ss.png	1
chr1	119528123	119528182	K00262:18:H7LNLBBXX:5:1125:7415:19689	0	+	mmu-miR-200c-3p		Yes	Yes		Tmem185b	Tmem185b:exon; Tmem185b:3UTR	GAGTGAATCTGCATATATTAGTATTTATATGAATGTTTTAGCAGTGTTATCTGTGTTGATTGTAG	UAAUACUGCCGGGUAAUGAUGGA	chr1:119528120-119528185(+)	.(((((((((.&))))))))).	)))))))))..............	-11	40,50	1,10	chr1_119528120-119528185(+)_mmu-miR-200c-3p_ss.png	1
chr1	119528130	119528173	K00262:18:H7LNLBBXX:5:1127:24972:36605	0	+	mmu-miR-200a-3p		Yes	Yes		Tmem185b	Tmem185b:exon; Tmem185b:3UTR	TCTGCATATATTAGTATTTATATGAATGTTTTAGCAGTGTTATCTGTGT	UAACACUGUCUGGUAACGAUGU	chr1:119528127-119528176(+)	.(((((((((((((((.&)))))))).)))).))).	)))))))).)))).))).....	-14	27,43	1,18	chr1_119528127-119528176(+)_mmu-miR-200a-3p_ss.png	1
chr1	119528141	119528173	K00262:18:H7LNLBBXX:5:1111:14864:21166	0	+	mmu-miR-205-5p		Yes	Yes		Tmem185b	Tmem185b:exon; Tmem185b:3UTR	TAGTATTTATATGAATGTTTTAGCAGTGTTATCTGTGT	UCCUUCAUUCCACCGGAGUCUG	chr1:119528138-119528176(+)	(((.((((....(((((.&.))))).....)))))))	.....))))).....)))))))	-4	1,18	5,22	chr1_119528138-119528176(+)_mmu-miR-205-5p_ss.png	1
chr1	119658354	119658389	K00262:18:H7LNLBBXX:5:1216:21785:17614	0	-	mmu-miR-23a-3p		Yes	Yes		Ptpn4	Ptpn4:exon; Ptpn4:3UTR	ACAGATTTTTAAAATTGCCCATTTAATGTGAGAACTTGCTC	AUCACAUUGCCAGGGAUUUCC	chr1:119658351-119658392(-)	.(((...((((((((.&.))))))))...))).	.))))))))...)))......	-13	17,32	1,16	chr1_119658351-119658392(-)_mmu-miR-23a-3p_ss.png	1
chr1	119658961	119658998	K00262:18:H7LNLBBXX:5:2220:15706:25615	0	-	mmu-miR-30a-5p		Yes	Yes		Ptpn4	Ptpn4:exon; Ptpn4:3UTR	TTTTTAAAAACCAGCTTCTTATGTTGAGAGTTATACAAAGAAG	UGUAAACAUCCUCGACUGGAAG	chr1:119658958-119659001(-)	.(((((...((((((.(((.((((.&)))))))...)))))).)))))	)))))))...)))))).)))))	-13	14,38	1,22	chr1_119658958-119659001(-)_mmu-miR-30a-5p_ss.png	1
chr1	119658961	119659001	K00262:18:H7LNLBBXX:5:2111:30330:41950	0	-	mmu-miR-30d-5p		Yes	Yes		Ptpn4	Ptpn4:exon; Ptpn4:3UTR	GTGTTTTTAAAAACCAGCTTCTTATGTTGAGAGTTATACAAAGAAG	UGUAAACAUCCCCGACUGGAAG	chr1:119658958-119659004(-)	.(((((...((((.(((((.((((.&))))))).))..)))).)))))	))))))).))..)))).)))))	-10	17,41	1,22	chr1_119658958-119659004(-)_mmu-miR-30d-5p_ss.png	1
chr1	119658961	119659003	K00262:18:H7LNLBBXX:5:1227:19055:13447	0	-	mmu-miR-30a-5p		Yes	Yes		Ptpn4	Ptpn4:exon; Ptpn4:3UTR	CAGTGTTTTTAAAAACCAGCTTCTTATGTTGAGAGTTATACAAAGAAG	UGUAAACAUCCUCGACUGGAAG	chr1:119658958-119659006(-)	.(((((...((((((.(((.((((.&)))))))...)))))).)))))	)))))))...)))))).)))))	-13	19,43	1,22	chr1_119658958-119659006(-)_mmu-miR-30a-5p_ss.png	2
chr1	119658978	119659014	K00262:18:H7LNLBBXX:5:1105:29203:4831	0	-	mmu-miR-183-5p		Yes	Yes		Ptpn4	Ptpn4:exon; Ptpn4:3UTR	TAATAAGTTCACAGTGTTTTTAAAAACCAGCTTCTTATGTTG	UAUGGCACUGGUAGAAUUCACU	chr1:119658975-119659017(-)	.(((((.(((((((.&.)))))))...))))).	...)))))))...)))))....	-10	5,19	3,19	chr1_119658975-119659017(-)_mmu-miR-183-5p_ss.png	1
chr1	119659618	119659687	K00262:18:H7LNLBBXX:5:1202:5264:5517	0	-	mmu-let-7a-5p		Yes	Yes		Ptpn4	Ptpn4:exon; Ptpn4:3UTR	ATGTTTTAAAAAGTCACTCAAAACCTATTACTCACATGGTTGACCATTTTGTGCTTTGCTCTGAACGACGAGTGA	UGAGGUAGUAGGUUGUAUAGUU	chr1:119659615-119659690(-)	.(((...(((((((((((((.&)))).)))))))))....))).	)))).)))))))))....))).	-15	15,35	1,22	chr1_119659615-119659690(-)_mmu-let-7a-5p_ss.png	1
chr1	119659664	119659711	K00262:18:H7LNLBBXX:5:1114:20161:22362	0	-	mmu-miR-17-5p		Yes	Yes		Ptpn4	Ptpn4:exon; Ptpn4:3UTR	AGAACTTCAGCACTACTGCACTTTATGTTTTAAAAAGTCACTCAAAACCTATT	CAAAGUGCUUACAGUGCAGGUAG	chr1:119659661-119659714(-)	.((((..(((((...(((((((.&.)))))))....))))))))).	.)))))))....)))))))))..	-16	3,25	1,22	chr1_119659661-119659714(-)_mmu-miR-17-5p_ss.png	1
chr1	119659664	119659713	K00262:18:H7LNLBBXX:5:1121:7354:18810	0	-	mmu-miR-20a-5p		Yes	Yes		Ptpn4	Ptpn4:exon; Ptpn4:3UTR	CAAGAACTTCAGCACTACTGCACTTTATGTTTTAAAAAGTCACTCAAAACCTATT	UAAAGUGCUUAUAGUGCAGGUAG	chr1:119659661-119659716(-)	.((((..((((((..((((((((.&))))))))...)))))))))).	))))))))...))))))))))..	-19	5,28	1,22	chr1_119659661-119659716(-)_mmu-miR-20a-5p_ss.png	1
chr1	119659677	119659713	K00262:18:H7LNLBBXX:5:1128:4685:30995	0	-	mmu-miR-106b-5p		Yes	Yes		Ptpn4	Ptpn4:exon; Ptpn4:3UTR	CAAGAACTTCAGCACTACTGCACTTTATGTTTTAAAAAGTCA	UAAAGUGCUGACAGUGCAGAU	chr1:119659674-119659716(-)	.((.(((((...((((((((.&))))))))....))))).)).	))))))))....))))).)).	-17	8,28	1,21	chr1_119659674-119659716(-)_mmu-miR-106b-5p_ss.png	1
chr1	119659677	119659713	K00262:18:H7LNLBBXX:5:1221:24170:44851	0	-	mmu-miR-17-5p		Yes	Yes		Ptpn4	Ptpn4:exon; Ptpn4:3UTR	CAAGAACTTCAGCACTACTGCACTTTATGTTTTAAAAAGTCA	CAAAGUGCUUACAGUGCAGGUAG	chr1:119659674-119659716(-)	.((((..(((((...(((((((.&.)))))))....))))))))).	.)))))))....)))))))))..	-16	5,27	1,22	chr1_119659674-119659716(-)_mmu-miR-17-5p_ss.png	1
chr1	119659677	119659717	K00262:18:H7LNLBBXX:5:1202:5386:45010	0	-	mmu-miR-17-5p		Yes	Yes		Ptpn4	Ptpn4:exon; Ptpn4:3UTR	ACGTCAAGAACTTCAGCACTACTGCACTTTATGTTTTAAAAAGTCA	CAAAGUGCUUACAGUGCAGGUAG	chr1:119659674-119659720(-)	.((((..(((((...(((((((.&.)))))))....))))))))).	.)))))))....)))))))))..	-16	9,31	1,22	chr1_119659674-119659720(-)_mmu-miR-17-5p_ss.png	1
chr1	119659687	119659731	K00262:18:H7LNLBBXX:5:1126:28483:11495	0	-	mmu-miR-20a-5p		Yes	Yes		Ptpn4	Ptpn4:exon; Ptpn4:3UTR	AAGAACTCAAAAAGACGTCAAGAACTTCAGCACTACTGCACTTTATGTTT	UAAAGUGCUUAUAGUGCAGGUAG	chr1:119659684-119659734(-)	.((((..((((((..((((((((.&))))))))...)))))))))).	))))))))...))))))))))..	-19	23,46	1,22	chr1_119659684-119659734(-)_mmu-miR-20a-5p_ss.png	1
chr1	119659692	119659717	K00262:18:H7LNLBBXX:5:2122:1824:15240	0	-	mmu-miR-17-5p		Yes	Yes		Ptpn4	Ptpn4:exon; Ptpn4:3UTR	ACGTCAAGAACTTCAGCACTACTGCACTTTA	CAAAGUGCUUACAGUGCAGGUAG	chr1:119659689-119659720(-)	.((((..(((((...(((((((.&.)))))))....))))))))).	.)))))))....)))))))))..	-16	9,31	1,22	chr1_119659689-119659720(-)_mmu-miR-17-5p_ss.png	1
chr1	119659734	119659791	K00262:18:H7LNLBBXX:5:1123:25692:24243	0	-	mmu-miR-183-5p		Yes	Yes		Ptpn4	Ptpn4:exon; Ptpn4:3UTR	TTGTTATGTTCACTGTGCCATAATACTGCTTGCAAGAAATGGCCTCTCACACAAAAAGTGAAG	UAUGGCACUGGUAGAAUUCACU	chr1:119659731-119659794(-)	.(((((((((((((((.&)))))))).))).)))).	)))))))).))).)))).....	-16	7,23	1,18	chr1_119659731-119659794(-)_mmu-miR-183-5p_ss.png	1
chr1	119659766	119659792	K00262:18:H7LNLBBXX:5:2201:8450:6290	0	-	mmu-miR-183-5p		Yes	Yes		Ptpn4	Ptpn4:exon; Ptpn4:3UTR	TTTGTTATGTTCACTGTGCCATAATACTGCTT	UAUGGCACUGGUAGAAUUCACU	chr1:119659763-119659795(-)	.(((((((((((((((.&)))))))).))).)))).	)))))))).))).)))).....	-16	8,24	1,18	chr1_119659763-119659795(-)_mmu-miR-183-5p_ss.png	1
chr1	119659797	119659863	K00262:18:H7LNLBBXX:5:1126:9496:24103	0	-	mmu-miR-27a-3p		Yes	Yes		Ptpn4	Ptpn4:exon; Ptpn4:3UTR	TTTGTTAAACCATTAACAACATCATCAAATAAATAAAACAAAAAGGTTGGAACAAGTACTGGGAAACTGATT	UUCACAGUGGCUAAGUUCCGC	chr1:119659794-119659866(-)	.((((((.(((((((.(((.&))).))))).))..)))))).	))).))))).))..)))))).	-14	47,66	1,21	chr1_119659794-119659866(-)_mmu-miR-27a-3p_ss.png	1
chr1	120113380	120113427	K00262:18:H7LNLBBXX:5:1107:2889:42794	0	-	mmu-miR-423-5p		Yes	Yes		Dbi	Dbi:3UTR; Dbi:exon	GTGACCTGTGAGGACATAATGCCTTGGTTTTTTCTAATGTAGATGATATGGCT	UGAGGGGCAGAGAGCGAGACUUU	chr1:120113377-120113430(-)	.((((.((((((((.&.))).))))).)))).	....))).))))).)))).....	-9	22,36	4,19	chr1_120113377-120113430(-)_mmu-miR-423-5p_ss.png	2
chr1	120113380	120113428	K00262:18:H7LNLBBXX:5:2215:17574:41792	0	-	mmu-miR-423-5p		Yes	Yes		Dbi	Dbi:3UTR; Dbi:exon	TGTGACCTGTGAGGACATAATGCCTTGGTTTTTTCTAATGTAGATGATATGGCT	UGAGGGGCAGAGAGCGAGACUUU	chr1:120113377-120113431(-)	.((((.((((((((.&.))).))))).)))).	....))).))))).)))).....	-9	23,37	4,19	chr1_120113377-120113431(-)_mmu-miR-423-5p_ss.png	1
chr1	120226412	120226446	K00262:18:H7LNLBBXX:5:1105:22698:18071	0	-	mmu-let-7b-5p		Yes	Yes		Steap3	Steap3:3UTR; Steap3:exon	TTTGAATTCTTAAAGAGACCTCATTTTATTACAATAGTTA	UGAGGUAGUAGGUUGUGUGGUU	chr1:120226409-120226449(-)	.((((.(((((((((((.&.))))))))..))).))))	....))))))))..))).))))	-11	16,33	4,22	chr1_120226409-120226449(-)_mmu-let-7b-5p_ss.png	1
chr1	120227361	120227424	K00262:18:H7LNLBBXX:5:2121:11657:10616	0	-	mmu-miR-203-3p		Yes	Yes		Steap3	Steap3:3UTR; Steap3:exon	TAAAAAAAAAAAGTGGGTCCCTATATTTCAGCGTAAGCATTTCAAAGCAAATGCCACACATTGAACAGC	GUGAAAUGUUUAGGACCACUAG	chr1:120227358-120227427(-)	.(((.(((((.............(((((((((((.&.))))))))))))))))))).	.)))))))))))))))))))..	-19	11,45	1,21	chr1_120227358-120227427(-)_mmu-miR-203-3p_ss.png	1
chr1	120227380	120227445	K00262:18:H7LNLBBXX:5:1113:10927:21201	0	-	mmu-miR-96-5p		Yes	Yes		Steap3	Steap3:3UTR; Steap3:exon	TTGCTATTATTCTTACTTAGCTAAAAAAAAAAAGTGGGTCCCTATATTTCAGCGTAAGCATTTCAAAGCAA	UUUGGCACUAGCACAUUUUUGCU	chr1:120227377-120227448(-)	.(((((.((((((.((.&.)).)))..))).))))).	...)).)))..))).)))))...	-7	27,43	3,21	chr1_120227377-120227448(-)_mmu-miR-96-5p_ss.png	1
chr1	121305593	121305634	K00262:18:H7LNLBBXX:5:1111:11109:46662	0	-	mmu-miR-23b-3p		Yes	Yes		Insig2	Insig2:exon; Insig2:3UTR	AGCATACATTGTATCACAATGTCAATGTGCCAAACGTGTTACTGACA	AUCACAUUGCCAGGGAUUACC	chr1:121305590-121305637(-)	.(((((....((.(((((((.&.))))))).))..))).)).	..))))))).))..))).)).	-10	10,30	2,21	chr1_121305590-121305637(-)_mmu-miR-23b-3p_ss.png	1
chr1	121504611	121504666	K00262:18:H7LNLBBXX:5:1215:7395:45080	0	+	mmu-miR-200c-3p		Yes	Yes		Ccdc93	Ccdc93:exon; Ccdc93:3UTR	AAGACAAAGACCTTAATACAGAGCAGTATAATGAAGAGCCCAGTAACATGGGTGGTATTGT	UAAUACUGCCGGGUAAUGAUGGA	chr1:121504608-121504669(+)	.(((......(.((((((((((.&)))))))))).).......))).	)))))))))).).......))).	-15	39,61	1,23	chr1_121504608-121504669(+)_mmu-miR-200c-3p_ss.png	1
chr1	125392937	125392978	K00262:18:H7LNLBBXX:5:1109:6482:30872	0	-	mmu-miR-205-5p		Yes	Yes		Actr3	Actr3:3UTR; Actr3:exon	TGGTTTTCTTTGCATTTTCAAATATCTGGATCATGAAGAAAAAGTGA	UCCUUCAUUCCACCGGAGUCUG	chr1:125392934-125392981(-)	.(((((...((((((.&.))))))....))))).	..))))))....))))).....	-12	24,39	2,18	chr1_125392934-125392981(-)_mmu-miR-205-5p_ss.png	1
chr1	125393571	125393617	K00262:18:H7LNLBBXX:5:1223:5000:31259	0	-	mmu-miR-21a-5p		Yes	Yes		Actr3	Actr3:3UTR; Actr3:exon	GAGGAAAAAAAGTCAAAGAAAAACTGTAGTATTGGAGGGAAACAATGTGACC	UAGCUUAUCAGACUGAUGUUGA	chr1:125393568-125393620(-)	.(((..((((.((((.(((.&.))).))))))))..))).	...))).))))))))..)))..	-7	21,40	3,21	chr1_125393568-125393620(-)_mmu-miR-21a-5p_ss.png	1
chr1	125595605	125595641	K00262:18:H7LNLBBXX:5:1110:31416:31066	0	+	mmu-miR-205-5p		Yes	Yes		Slc35f5	Slc35f5:3UTR; Slc35f5:exon	TGGAATGGTTTAAATTGAAGTGATAAAGAATATTATTAGAAT	UCCUUCAUUCCACCGGAGUCUG	chr1:125595602-125595644(+)	((((((((.&.)))))))).	....))))))))..........	-9	1,9	4,13	chr1_125595602-125595644(+)_mmu-miR-205-5p_ss.png	1
chr1	127803524	127803565	K00262:18:H7LNLBBXX:5:1106:29589:21043	0	+	mmu-miR-24-3p		Yes	Yes		Ccnt2	Ccnt2:exon; Ccnt2:3UTR	TGGACTCGCTGCTAAGTGCCCAAGGAATGAATATGTAACCTTTGTTT	UGGCUCAGUUCAGCAGGAACAG	chr1:127803521-127803568(+)	((..((.((((......(((.&.)))......)))).))..)).	.)))......)))).))..)).	-12	1,21	1,22	chr1_127803521-127803568(+)_mmu-miR-24-3p_ss.png	1
chr1	127803701	127803748	K00262:18:H7LNLBBXX:5:1117:24211:12497	0	+	mmu-miR-141-3p		Yes	Yes		Ccnt2	Ccnt2:exon; Ccnt2:3UTR	ATAGTAAACAAGCCTATCTCCACATACGATAGTGTTACCAGGACTGTAACCGC	UAACACUGUCUGGUAAAGAUGG	chr1:127803698-127803751(+)	.((((((..((.((.((((((((((.&))))))))))))))..))))))	))))))))))))))..))))))	-18	13,38	1,22	chr1_127803698-127803751(+)_mmu-miR-141-3p_ss.png	1
chr1	127803709	127803739	K00262:18:H7LNLBBXX:5:1101:24890:10510	0	+	mmu-miR-141-3p		Yes	Yes		Ccnt2	Ccnt2:exon; Ccnt2:3UTR	CAAGCCTATCTCCACATACGATAGTGTTACCAGGAC	UAACACUGUCUGGUAAAGAUGG	chr1:127803706-127803742(+)	.((((((..((.((.((((((((((.&))))))))))))))..))))))	))))))))))))))..))))))	-18	5,30	1,22	chr1_127803706-127803742(+)_mmu-miR-141-3p_ss.png	1
chr1	127804134	127804163	K00262:18:H7LNLBBXX:5:1220:30705:47524	0	+	mmu-let-7a-5p		Yes	Yes		Ccnt2	Ccnt2:exon; Ccnt2:3UTR	TTTATGTTAACCTTAATTAAACTCTAGGCCTTACT	UGAGGUAGUAGGUUGUAUAGUU	chr1:127804131-127804166(+)	.((..(((.(((.((((((.&))))))..))))))..)).	))))))..))))))..))....	-10	15,34	1,19	chr1_127804131-127804166(+)_mmu-let-7a-5p_ss.png	1
chr1	127804202	127804238	K00262:18:H7LNLBBXX:5:1101:8217:28252	0	+	mmu-miR-30b-5p		Yes	Yes		Ccnt2	Ccnt2:exon; Ccnt2:3UTR	GGGAATGTGGTGCCATGGGTGGTCCTTAACACTGGGAAGCAC	UGUAAACAUCCUACACUCAGCU	chr1:127804199-127804241(+)	.((..((((((...........(((((.&.))))))))))))).	........))))))))))))).	-10	11,38	8,22	chr1_127804199-127804241(+)_mmu-miR-30b-5p_ss.png	1
chr1	127943083	127943123	K00262:18:H7LNLBBXX:5:2112:15280:18194	0	+	mmu-miR-203-3p		Yes	Yes		Rab3gap1	Rab3gap1:3UTR; Rab3gap1:exon	ATGCCACTAACCAAATGCATTTCTTCTGATAAATCTGTACATGAAA	GUGAAAUGUUUAGGACCACUAG	chr1:127943080-127943126(+)	.((....(((((((.&.)))))))...)).	..)))))))...))........	-8	10,24	2,15	chr1_127943080-127943126(+)_mmu-miR-203-3p_ss.png	1
chr1	128237123	128237170	K00262:18:H7LNLBBXX:5:1107:7659:38715	0	+	mmu-miR-30e-5p		Yes	Yes		R3hdm1	R3hdm1:exon; R3hdm1:3UTR	GTATTTCTTTTTGCAGCCAGCACAGTGTGAACCAACTCAGACTTTGAGAGAAA	UGUAAACAUCCUUGACUGGAAG	chr1:128237120-128237173(+)	.((((((..((((..((.&.))..))))...)).)))).	.))..))))...)).))))...	-9	16,33	1,20	chr1_128237120-128237173(+)_mmu-miR-30e-5p_ss.png	1
chr1	128331594	128331638	K00262:18:H7LNLBBXX:5:1122:30320:44992	0	-	mmu-miR-205-5p		Yes	Yes		Mcm6	Mcm6:exon; Mcm6:3UTR	CTGTTCCCAGCCACTGCTTTTACCCATGAAAATAAAACAACTTGTTCTGT	UCCUUCAUUCCACCGGAGUCUG	chr1:128331591-128331641(-)	.(((..(((.(........(((((.&.)))))......).))))))	...)))))......).))))))	-5	7,31	3,22	chr1_128331591-128331641(-)_mmu-miR-205-5p_ss.png	1
chr1	130689379	130689437	K00262:18:H7LNLBBXX:5:1101:8055:26881	0	-	mmu-miR-500-3p		Yes	Yes		Pfkfb2	Pfkfb2:exon; Pfkfb2:3UTR	CTTGAACCTTGAGCCTAATGTCCATAGTATTTCCTTAAGTTAAGTTTGTAGACCATAAATGTCT	AAUGCACCUGGGCAAGGGUUCA	chr1:130689376-130689440(-)	.((((((((..(((((..((.(((.&.))).)).))))).))))))))	.))).)).))))).))))))))	-18	2,26	1,22	chr1_130689376-130689440(-)_mmu-miR-500-3p_ss.png	1
chr1	130689404	130689436	K00262:18:H7LNLBBXX:5:1123:15848:46188	0	-	mmu-miR-200c-3p		Yes	Yes		Pfkfb2	Pfkfb2:exon; Pfkfb2:3UTR	TTGAACCTTGAGCCTAATGTCCATAGTATTTCCTTAAG	UAAUACUGCCGGGUAAUGAUGGA	chr1:130689401-130689439(-)	.((..((..((.(((((((.&.)))))))...))..))...)).	.)))))))...))..))...)).	-8	12,31	1,23	chr1_130689401-130689439(-)_mmu-miR-200c-3p_ss.png	1
chr1	130689882	130689912	K00262:18:H7LNLBBXX:5:1204:28757:4690	0	-	mmu-miR-141-3p		Yes	Yes		Pfkfb2	Pfkfb2:exon; Pfkfb2:3UTR	ATTGTACCTTACCAGTAGAATTCAGTGTTACTGGTT	UAACACUGUCUGGUAAAGAUGG	chr1:130689879-130689915(-)	.(((((((.......((((((((.&)))))))).))))))).	)))))))).)))))))......	-15	8,31	1,17	chr1_130689879-130689915(-)_mmu-miR-141-3p_ss.png	1
chr1	130689882	130689934	K00262:18:H7LNLBBXX:5:1117:28676:39330	0	-	mmu-miR-141-3p		Yes	Yes		Pfkfb2	Pfkfb2:exon; Pfkfb2:3UTR	GAGTGCAGAAGCCACAAAGTGTATTGTACCTTACCAGTAGAATTCAGTGTTACTGGTT	UAACACUGUCUGGUAAAGAUGG	chr1:130689879-130689937(-)	.(((((((.......((((((((.&)))))))).))))))).	)))))))).)))))))......	-15	30,53	1,17	chr1_130689879-130689937(-)_mmu-miR-141-3p_ss.png	1
chr1	130689895	130689927	K00262:18:H7LNLBBXX:5:1124:15574:6677	0	-	mmu-miR-205-5p		Yes	Yes		Pfkfb2	Pfkfb2:exon; Pfkfb2:3UTR	GAAGCCACAAAGTGTATTGTACCTTACCAGTAGAATTC	UCCUUCAUUCCACCGGAGUCUG	chr1:130689892-130689930(-)	.((.((.((((.&.)))).)).)).	......)))).)).))......	-5	26,37	6,17	chr1_130689892-130689930(-)_mmu-miR-205-5p_ss.png	1
chr1	130689895	130689928	K00262:18:H7LNLBBXX:5:2216:22922:43357	0	-	mmu-miR-205-5p		Yes	Yes		Pfkfb2	Pfkfb2:exon; Pfkfb2:3UTR	AGAAGCCACAAAGTGTATTGTACCTTACCAGTAGAATTC	UCCUUCAUUCCACCGGAGUCUG	chr1:130689892-130689931(-)	.((.((.((((.&.)))).)).)).	......)))).)).))......	-5	27,38	6,17	chr1_130689892-130689931(-)_mmu-miR-205-5p_ss.png	1
chr1	130694204	130694242	K00262:18:H7LNLBBXX:5:1123:19421:47594	0	-	mmu-miR-30d-5p	Yes	Yes	Yes		Pfkfb2	Pfkfb2:exon; Pfkfb2:3UTR; Pfkfb2:intron	AAGTACTTATTCCAGAGTTTAGGGAAGTTTACCAGGCTGTGCTT	UGUAAACAUCCCCGACUGGAAG	chr1:130694201-130694245(-)	.((((((...((.((((.((((((.&.)))))).)))).)))))))).	.)))))).)))).)))))))).	-19	9,33	1,22	chr1_130694201-130694245(-)_mmu-miR-30d-5p_ss.png	1
chr1	130719463	130719491	K00262:18:H7LNLBBXX:5:1202:6898:48438	0	+	mmu-miR-21a-5p		Yes	Yes		Yod1	Yod1:exon; Yod1:3UTR	AAGGCTCTGGGTTTTCCAATAAGCTATTCATAAC	UAGCUUAUCAGACUGAUGUUGA	chr1:130719460-130719494(+)	.(((..(.(((((....((((((((.&)))))))).))))).).))).	)))))))).))))).).)))..	-10	2,27	1,21	chr1_130719460-130719494(+)_mmu-miR-21a-5p_ss.png	1
chr1	130719464	130719491	K00262:18:H7LNLBBXX:5:2208:16691:7697	0	+	mmu-miR-21a-5p		Yes	Yes		Yod1	Yod1:exon; Yod1:3UTR	AGGCTCTGGGTTTTCCAATAAGCTATTCATAAC	UAGCUUAUCAGACUGAUGUUGA	chr1:130719461-130719494(+)	.(((..(.(((((....((((((((.&)))))))).))))).).))).	)))))))).))))).).)))..	-10	1,26	1,21	chr1_130719461-130719494(+)_mmu-miR-21a-5p_ss.png	1
chr1	130719472	130719500	K00262:18:H7LNLBBXX:5:1126:3427:4233	0	+	mmu-miR-21a-5p		Yes	Yes		Yod1	Yod1:exon; Yod1:3UTR	GGTTTTCCAATAAGCTATTCATAACCCTACAGAA	UAGCUUAUCAGACUGAUGUUGA	chr1:130719469-130719503(+)	(((((....((((((((.&)))))))).))))).	)))))))).)))))........	-9	1,18	1,15	chr1_130719469-130719503(+)_mmu-miR-21a-5p_ss.png	1
chr1	130719472	130719501	K00262:18:H7LNLBBXX:5:2106:25185:39084	0	+	mmu-miR-21a-5p		Yes	Yes		Yod1	Yod1:exon; Yod1:3UTR	GGTTTTCCAATAAGCTATTCATAACCCTACAGAAT	UAGCUUAUCAGACUGAUGUUGA	chr1:130719469-130719504(+)	(((((....((((((((.&)))))))).))))).	)))))))).)))))........	-9	1,18	1,15	chr1_130719469-130719504(+)_mmu-miR-21a-5p_ss.png	1
chr1	130719483	130719515	K00262:18:H7LNLBBXX:5:2123:29823:9385	0	+	mmu-let-7a-5p		Yes	Yes		Yod1	Yod1:exon; Yod1:3UTR	AAGCTATTCATAACCCTACAGAATAGAACACAATGCTT	UGAGGUAGUAGGUUGUAUAGUU	chr1:130719480-130719518(+)	.((((((..((((((((((.&.))))..))))))))))))	....))))..))))))))))))	-12	1,20	4,22	chr1_130719480-130719518(+)_mmu-let-7a-5p_ss.png	1
chr1	130720007	130720051	K00262:18:H7LNLBBXX:5:2110:17046:34125	0	+	mmu-miR-183-3p		Yes	Yes		Yod1	Yod1:exon; Yod1:3UTR	GGATTAATATGGCCCTGTTGCGATTTCTAGTGTATAAAAGTAGAATGTAT	GUGAAUUACCGAAGGGCCAUAA	chr1:130720004-130720054(+)	.(((((((((.(((....(((.&.)))....)))))))))))).	..)))....)))))))))))).	-18	7,28	2,22	chr1_130720004-130720054(+)_mmu-miR-183-3p_ss.png	1
chr1	130720028	130720079	K00262:18:H7LNLBBXX:5:1125:18284:28076	0	+	mmu-miR-297a-3p		Yes	Yes		Yod1	Yod1:exon; Yod1:3UTR	GATTTCTAGTGTATAAAAGTAGAATGTATAAGGGGAAAAGGTGCCTGAAGCAGCTTC	UAUACAUACACACAUACCCAUA	chr1:130720025-130720082(+)	.(((......(((..((.&.))..))).....))).	....))..))).....)))...	-8	31,48	4,20	chr1_130720025-130720082(+)_mmu-miR-297a-3p_ss.png	1
chr1	130720047	130720112	K00262:18:H7LNLBBXX:5:1224:7070:23733	0	+	mmu-miR-484		Yes	Yes		Yod1	Yod1:exon; Yod1:3UTR	TAGAATGTATAAGGGGAAAAGGTGCCTGAAGCAGCTTCCTGAAGCTTTAAAAGACTGTTGGCCTCTTGTTT	UCAGGCUCAGUCCCCUCCCGAU	chr1:130720044-130720115(+)	.((((((....(.((((((.&)))))).)..)))))).	)))))).)..))))))......	-21	11,30	1,17	chr1_130720044-130720115(+)_mmu-miR-484_ss.png	1
chr1	130720071	130720097	K00262:18:H7LNLBBXX:5:2103:8795:4778	0	+	mmu-miR-21a-5p		Yes	Yes		Yod1	Yod1:exon; Yod1:3UTR	CCTGAAGCAGCTTCCTGAAGCTTTAAAAGACT	UAGCUUAUCAGACUGAUGUUGA	chr1:130720068-130720100(+)	.((((.((((((((((.&.))))..))))...)).)))).	.))))..))))...)).)))).	-11	7,23	1,22	chr1_130720068-130720100(+)_mmu-miR-21a-5p_ss.png	1
chr1	130720100	130720150	K00262:18:H7LNLBBXX:5:1126:13230:33738	0	+	mmu-miR-31-5p		Yes	Yes		Yod1	Yod1:exon; Yod1:3UTR	ACTGTTGGCCTCTTGTTTTAATGCAATTCATGTATTGTTATTTGTCACATTAGGTA	AGGCAAGAUGCUGGCAUAGCUG	chr1:130720097-130720153(+)	.(((((((.(((((((.&.))))))).))))))).	.))))))).)))))))......	-16	2,18	1,17	chr1_130720097-130720153(+)_mmu-miR-31-5p_ss.png	1
chr1	130720105	130720129	>K00262:18:H7LNLBBXX:5:2105:9567:22573	0	+	mmu-miR-33-5p		Yes	Yes		Yod1	Yod1:exon; Yod1:3UTR	TGGCCTCTTGTTTTAATGCAATTCATGTAT	GUGCAUUGUAGUUGCAUUGCA	chr1:130720102-130720132(+)	.(((((((((((((((((&)))))).).)))))))))).	)))))).).))))))))))..	-14	13,30	1,20	chr1_130720102-130720132(+)_mmu-miR-33-5p_ss.png	1
chr1	130720544	130720589	K00262:18:H7LNLBBXX:5:2113:8674:38679	0	+	mmu-miR-320-3p		Yes	Yes		Yod1	Yod1:exon; Yod1:3UTR	TTGCCTTATACAGCTCTCTCAGAATATTGCTACCTAGTGTTAGGTATGTAG	AAAAGCUGGGUUGAGAGGGCGA	chr1:130720541-130720592(+)	.(((((((((..........(((((((.&.)))))))))))))))).	....))))))))))))))))..	-22	12,39	4,21	chr1_130720541-130720592(+)_mmu-miR-320-3p_ss.png	1
chr1	130721373	130721427	K00262:18:H7LNLBBXX:5:1108:4635:16911	0	+	mmu-miR-101b-3p		Yes	Yes		Yod1	Yod1:exon; Yod1:3UTR	TTTTGTTTTCTCTGTAAAATATTTAATTTAAAGCTGTACATTAAAACTGTAAAATTGGGT	GUACAGUACUGUGAUAGCU	chr1:130721370-130721430(+)	.((((((.(((....((((((.&.))))))...)))))))))	.))))))...)))))))))	-14	31,52	1,19	chr1_130721370-130721430(+)_mmu-miR-101b-3p_ss.png	1
chr1	130721569	130721597	K00262:18:H7LNLBBXX:5:1208:27773:49124	0	+	mmu-miR-17-5p		Yes	Yes		Yod1	Yod1:exon; Yod1:3UTR	TTGAAAATAAATTCCTGTCACTTTAAAATTGAGT	CAAAGUGCUUACAGUGCAGGUAG	chr1:130721566-130721600(+)	.((((.((((.(((.&.))).)))))))).	........))).))))))))...	-10	13,27	8,21	chr1_130721566-130721600(+)_mmu-miR-17-5p_ss.png	1
chr1	130721639	130721673	K00262:18:H7LNLBBXX:5:1106:22445:37818	0	+	mmu-miR-200b-3p		Yes	Yes		Yod1	Yod1:exon; Yod1:3UTR	AAGAAATAGAATGAGCACTGGTATCTTAAAAATCAAGTCT	UAAUACUGCCUGGUAAUGAUGA	chr1:130721636-130721676(+)	.((.(..(((((((.&.)))).)))..).)).	......)))).)))..).))..	-5	10,24	6,21	chr1_130721636-130721676(+)_mmu-miR-200b-3p_ss.png	1
chr1	130721906	130721931	K00262:18:H7LNLBBXX:5:1111:24150:19038	0	+	mmu-miR-21a-5p		Yes	Yes		Yod1	Yod1:exon; Yod1:3UTR	CTGTTCATTCCAAATACAAGCTGTTAAGCCT	UAGCUUAUCAGACUGAUGUUGA	chr1:130721903-130721934(+)	.((((..(((((.(((((.&.))))).))).))..)))).	..))))).))).))..))))..	-12	12,30	2,21	chr1_130721903-130721934(+)_mmu-miR-21a-5p_ss.png	1
chr1	130722020	130722042	>K00262:18:H7LNLBBXX:5:1114:21694:43374	0	+	mmu-miR-27b-3p		Yes	Yes		Yod1	Yod1:exon; Yod1:3UTR	TTGAAAAAAAAATCTGTGAATTTAGTTG	UUCACAGUGGCUAAGUUCUGC	chr1:130722017-130722045(+)	.(((........(((((((.&)))))))........))).	)))))))........)))...	-10	2,21	1,19	chr1_130722017-130722045(+)_mmu-miR-27b-3p_ss.png	1
chr1	130744295	130744363	K00262:18:H7LNLBBXX:5:1111:1550:28059	0	+	mmu-miR-31-5p		Yes	Yes		AA986860	AA986860:3UTR; AA986860:exon	GAGACTACGGTGGCATGAAATACAGGCTGAGTTTCTGCAGTAACTGGAGTGAGACTGGCTTGTATTTGCTGTGC	AGGCAAGAUGCUGGCAUAGCUG	chr1:130744292-130744366(+)	.((.((((((.(((((((((.&.)))).))))).))).))))).	.)))).))))).))).))))).	-14	51,71	1,22	chr1_130744292-130744366(+)_mmu-miR-31-5p_ss.png	1
chr1	130744590	130744614	>K00262:18:H7LNLBBXX:5:1227:16640:7926	0	+	mmu-miR-27a-3p		Yes	Yes		AA986860	AA986860:3UTR; AA986860:exon	AAGAATACATTAATAAACTGTGCCATGGCC	UUCACAGUGGCUAAGUUCCGC	chr1:130744587-130744617(+)	.((((..(((((.&.)))))..)))).	......)))))..))))....	-11	15,27	6,18	chr1_130744587-130744617(+)_mmu-miR-27a-3p_ss.png	2
chr1	131053703	131053743	K00262:18:H7LNLBBXX:5:2202:19238:4620	0	-	mmu-miR-21a-5p		Yes	Yes		Mapkapk2	Mapkapk2:3UTR; Mapkapk2:exon	TTTGTATGAGCAAAATTGTCTTTACTAAACAAATTTAATAGTTGAA	UAGCUUAUCAGACUGAUGUUGA	chr1:131053700-131053746(-)	((((.((((((.&.)))))))))).	..))))))))))..........	-8	1,12	2,13	chr1_131053700-131053746(-)_mmu-miR-21a-5p_ss.png	1
chr1	131054224	131054288	K00262:18:H7LNLBBXX:5:1102:30939:20252	0	-	mmu-miR-31-5p		Yes	Yes		Mapkapk2	Mapkapk2:3UTR; Mapkapk2:exon	CTGATCTACTGAGTAGCCTCTGCTTGCCCTTCTTGCCACGATTAACCCACTCTTGTCGAGTTCTCTGAAA	AGGCAAGAUGCUGGCAUAGCUG	chr1:131054221-131054291(-)	.((((...((((.((...(((((((.&.))))))).)).))))..))))	.))))))).)).))))..))))	-21	13,38	1,22	chr1_131054221-131054291(-)_mmu-miR-31-5p_ss.png	1
chr1	131054231	131054269	K00262:18:H7LNLBBXX:5:2113:3508:25474	0	-	mmu-miR-31-5p		Yes	Yes		Mapkapk2	Mapkapk2:3UTR; Mapkapk2:exon	CTGCTTGCCCTTCTTGCCACGATTAACCCACTCTTGTCGAGTTC	AGGCAAGAUGCUGGCAUAGCUG	chr1:131054228-131054272(-)	.(((((((..(((((((.&.)))))))....)))).))).	.)))))))....)))).)))..	-20	2,19	1,21	chr1_131054228-131054272(-)_mmu-miR-31-5p_ss.png	1
chr1	131054236	131054279	K00262:18:H7LNLBBXX:5:1227:18690:18019	0	-	mmu-miR-31-5p		Yes	Yes		Mapkapk2	Mapkapk2:3UTR; Mapkapk2:exon	TGAGTAGCCTCTGCTTGCCCTTCTTGCCACGATTAACCCACTCTTGTCG	AGGCAAGAUGCUGGCAUAGCUG	chr1:131054233-131054282(-)	.((((...((((.((...(((((((.&.))))))).)).))))..))))	.))))))).)).))))..))))	-21	4,29	1,22	chr1_131054233-131054282(-)_mmu-miR-31-5p_ss.png	1
chr1	131054236	131054288	K00262:18:H7LNLBBXX:5:1106:16691:29852	0	-	mmu-miR-31-5p		Yes	Yes		Mapkapk2	Mapkapk2:3UTR; Mapkapk2:exon	CTGATCTACTGAGTAGCCTCTGCTTGCCCTTCTTGCCACGATTAACCCACTCTTGTCG	AGGCAAGAUGCUGGCAUAGCUG	chr1:131054233-131054291(-)	.((((...((((.((...(((((((.&.))))))).)).))))..))))	.))))))).)).))))..))))	-21	13,38	1,22	chr1_131054233-131054291(-)_mmu-miR-31-5p_ss.png	1
chr1	131054236	131054289	K00262:18:H7LNLBBXX:5:2113:30969:40139	0	-	mmu-miR-31-5p		Yes	Yes		Mapkapk2	Mapkapk2:3UTR; Mapkapk2:exon	ACTGATCTACTGAGTAGCCTCTGCTTGCCCTTCTTGCCACGATTAACCCACTCTTGTCG	AGGCAAGAUGCUGGCAUAGCUG	chr1:131054233-131054292(-)	.((((...((((.((...(((((((.&.))))))).)).))))..))))	.))))))).)).))))..))))	-21	14,39	1,22	chr1_131054233-131054292(-)_mmu-miR-31-5p_ss.png	1
chr1	131054251	131054288	K00262:18:H7LNLBBXX:5:1110:17097:28235	0	-	mmu-miR-31-5p		Yes	Yes		Mapkapk2	Mapkapk2:3UTR; Mapkapk2:exon	CTGATCTACTGAGTAGCCTCTGCTTGCCCTTCTTGCCACGATT	AGGCAAGAUGCUGGCAUAGCUG	chr1:131054248-131054291(-)	.((((...((((.((...(((((((.&.))))))).)).))))..))))	.))))))).)).))))..))))	-21	13,38	1,22	chr1_131054248-131054291(-)_mmu-miR-31-5p_ss.png	1
chr1	131054565	131054631	K00262:18:H7LNLBBXX:5:1226:20902:38803	0	-	mmu-miR-24-3p		Yes	Yes		Mapkapk2	Mapkapk2:3UTR; Mapkapk2:exon	CAGCAGAGTGGCAGTAGGTGGCCCTTGCCTCCCGCTGAAGCCCTTAGACATCACCAGTGTGCACAACAGAGC	UGGCUCAGUUCAGCAGGAACAG	chr1:131054562-131054634(-)	.((..((.(((.....((((.((((.&.))))))))...)))))..)).	.))))))))...)))))..)).	-16	18,43	1,22	chr1_131054562-131054634(-)_mmu-miR-24-3p_ss.png	1
chr1	131054679	131054724	K00262:18:H7LNLBBXX:5:1121:4959:45854	0	-	mmu-miR-31-5p		Yes	Yes		Mapkapk2	Mapkapk2:3UTR; Mapkapk2:exon	AAGTCCCTAGGTTGCCCTATCTGTCTCCTCTGGCCTCCCACTGTAACGTGG	AGGCAAGAUGCUGGCAUAGCUG	chr1:131054676-131054727(-)	.(((.(((((.(((((((((.&))))).))))..)))).).)))	))))).))))..)))).).)))	-13	7,27	1,22	chr1_131054676-131054727(-)_mmu-miR-31-5p_ss.png	1
chr1	131054957	131054984	K00262:18:H7LNLBBXX:5:1202:6877:28428	0	-	mmu-miR-7033-3p		Yes	Yes		Mapkapk2	Mapkapk2:3UTR; Mapkapk2:exon	GGCTGCGTGGCGCCCAGAAATGCCTCCGGCTTT	UGCCUCCAUUCUCUUGGGCAG	chr1:131054954-131054987(-)	.(((((((((((.....(((.&.)))..)))).))).)))).	.)))..)))).))).))))..	-15	11,31	1,20	chr1_131054954-131054987(-)_mmu-miR-7033-3p_ss.png	1
chr1	131173373	131173422	K00262:18:H7LNLBBXX:5:1117:30320:47735	0	+	mmu-miR-301a-3p		Yes	Yes		Eif2d	Eif2d:exon; Eif2d:3UTR	ACAGACTCATTTTATGCAGTGGACCCCATGGGAACCCAGGTTCTGAGCTGGTAAC	CAGUGCAAUAGUAUUGUCAAAGC	chr1:131173370-131173425(+)	.(((........((((.((.&)).))))........))).	)).))))........))).....	-10	3,22	1,19	chr1_131173370-131173425(+)_mmu-miR-301a-3p_ss.png	1
chr1	131177821	131177844	>K00262:18:H7LNLBBXX:5:1118:21268:43902	0	-	mmu-miR-10a-3p		Yes	Yes		Rassf5	Rassf5:exon; Rassf5:3UTR	TGATATGTTAACATTTGAATTTAATGCTG	CAAAUUCGUAUCUAGGGGAAUA	chr1:131177818-131177847(-)	.((((((.....(((((.&))))).)))))).	))))).))))))..........	-5	1,18	1,13	chr1_131177818-131177847(-)_mmu-miR-10a-3p_ss.png	1
chr1	131178375	131178421	K00262:18:H7LNLBBXX:5:2111:28534:2897	0	-	mmu-miR-221-3p		Yes	Yes		Rassf5	Rassf5:exon; Rassf5:3UTR	GTGCCTGCCCAGCAGTTAACAGATGTGGCACAAAGTCTCTTCCACGCAGTGT	AGCUACAUUGUCUGCUGGGUUUC	chr1:131178372-131178424(-)	.(((((((((...(((.(((((((.&.))))))))))))))))))).	.)))))))))))))))))))...	-27	6,30	1,21	chr1_131178372-131178424(-)_mmu-miR-221-3p_ss.png	1
chr1	131287490	131287533	K00262:18:H7LNLBBXX:5:2114:5913:26230	0	-	mmu-miR-24-3p		Yes	Yes		Srgap2	Srgap2:exon; Srgap2:3UTR	TTGTACTGCTCCTGAGCCAATAGGGGCTTCCAGACCCAAGGATCCGTTT	UGGCUCAGUUCAGCAGGAACAG	chr1:131287487-131287536(-)	.(((.(((((.((((((((.&))))))))...)))))..))).	))))))))...)))))..))).	-23	1,20	1,22	chr1_131287487-131287536(-)_mmu-miR-24-3p_ss.png	1
chr1	131846933	131846978	K00262:18:H7LNLBBXX:5:1218:4148:26582	0	+	mmu-miR-25-3p		Yes	Yes		Slc41a1	Slc41a1:exon; Slc41a1:3UTR	CAGATGGGCTGACATAAGCAGTAAAAGTAGACTTTTGAGACAATCACCAAG	CAUUGCACUUGUCUCGGUCUGA	chr1:131846930-131846981(+)	(((((.((..((((...(((((.&.)))))...)))))).))))).	.)))))...)))))).))))).	-17	1,23	1,22	chr1_131846930-131846981(+)_mmu-miR-25-3p_ss.png	1
chr1	131932378	131932421	K00262:18:H7LNLBBXX:5:1215:5000:17403	0	+	mmu-miR-423-3p		Yes	Yes		Nucks1	Nucks1:3UTR; Nucks1:exon	TATGAATACAAATAATTGAAATGAGGGCCCATGAACCATGCCACAGTTG	AGCUCGGUCUGAGGCCCCUCAGU	chr1:131932375-131932424(+)	.((((((((((.(.(((..((.&.))..)))))).))))).))).	.))..)))))).))))).)))..	-19	21,42	1,22	chr1_131932375-131932424(+)_mmu-miR-423-3p_ss.png	1
chr1	131932393	131932421	K00262:18:H7LNLBBXX:5:1126:13220:2914	0	+	mmu-miR-423-3p		Yes	Yes		Nucks1	Nucks1:3UTR; Nucks1:exon	TTGAAATGAGGGCCCATGAACCATGCCACAGTTG	AGCUCGGUCUGAGGCCCCUCAGU	chr1:131932390-131932424(+)	.((((((((((.(.(((..((.&.))..)))))).))))).))).	.))..)))))).))))).)))..	-19	6,27	1,22	chr1_131932390-131932424(+)_mmu-miR-423-3p_ss.png	2
chr1	131932470	131932508	K00262:18:H7LNLBBXX:5:1102:15402:8840	0	+	mmu-miR-671-5p		Yes	Yes		Nucks1	Nucks1:3UTR; Nucks1:exon	ATGACATAATCTCACAACCTCCTCCTGCTGCTTCCATACTGTGG	AGGAAGCCCUGGAGGGGCUGGAG	chr1:131932467-131932511(+)	.(((.((.((.(((((....((((((.&.))))))...))))))).)))))	.))))))...))))))).)))))	-26	10,36	1,23	chr1_131932467-131932511(+)_mmu-miR-671-5p_ss.png	1
chr1	131932762	131932792	K00262:18:H7LNLBBXX:5:1107:25672:14643	0	+	mmu-miR-21a-5p		Yes	Yes		Nucks1	Nucks1:3UTR; Nucks1:exon	TCTGTATATTTTTCTGCACTTAAGCTAAATTTGCTT	UAGCUUAUCAGACUGAUGUUGA	chr1:131932759-131932795(+)	.(((((..((((....(((((((.&))))))).))))..))))).	))))))).))))..)))))...	-11	5,28	1,20	chr1_131932759-131932795(+)_mmu-miR-21a-5p_ss.png	1
chr1	131933006	131933040	K00262:18:H7LNLBBXX:5:1104:19167:29184	0	+	mmu-miR-182-5p		Yes	Yes		Nucks1	Nucks1:3UTR; Nucks1:exon	ACTGCTAATAAATGAGTATTAACATGGCCAAAAATAGAAA	UUUGGCAAUGGUAGAACUCACACCG	chr1:131933003-131933043(+)	.(((((.(((.(((.((((((.&)))))).))).))).))))).	)))))).))).))).))))).....	-16	12,33	1,21	chr1_131933003-131933043(+)_mmu-miR-182-5p_ss.png	1
chr1	131933018	131933058	K00262:18:H7LNLBBXX:5:2118:29812:18933	0	+	mmu-miR-26a-5p		Yes	Yes		Nucks1	Nucks1:3UTR; Nucks1:exon	TGAGTATTAACATGGCCAAAAATAGAAACTTGAACATAAGCAGTTG	UUCAAGUAAUCCAGGAUAGGCU	chr1:131933015-131933061(+)	.((((.......((.(((((((.&)))))))..)).......))))	)))))))..)).......))))	-10	13,35	1,22	chr1_131933015-131933061(+)_mmu-miR-26a-5p_ss.png	1
chr1	131934595	131934654	K00262:18:H7LNLBBXX:5:1105:27549:47436	0	+	mmu-miR-27a-3p		Yes	Yes		Nucks1	Nucks1:3UTR; Nucks1:exon	AAGCTTTGTTGCTGCTGTGAATCCGTGCCTCTTTGGACAGTTCTCTCTACCAGTAGCACCAGAAG	UUCACAGUGGCUAAGUUCCGC	chr1:131934592-131934657(+)	.(((((....(((((((((((.&))))))))))).))))).	))))))))))).)))))....	-17	1,22	1,18	chr1_131934592-131934657(+)_mmu-miR-27a-3p_ss.png	1
chr1	131934596	131934654	K00262:18:H7LNLBBXX:5:2208:32532:31910	0	+	mmu-miR-27a-3p		Yes	Yes		Nucks1	Nucks1:3UTR; Nucks1:exon	AGCTTTGTTGCTGCTGTGAATCCGTGCCTCTTTGGACAGTTCTCTCTACCAGTAGCACCAGAAG	UUCACAGUGGCUAAGUUCCGC	chr1:131934593-131934657(+)	(((((....(((((((((((.&))))))))))).))))).	))))))))))).)))))....	-16	1,21	1,18	chr1_131934593-131934657(+)_mmu-miR-27a-3p_ss.png	1
chr1	131935315	131935356	K00262:18:H7LNLBBXX:5:1114:27823:11196	0	+	mmu-miR-31-5p		Yes	Yes		Nucks1	Nucks1:3UTR; Nucks1:exon	ATAGTACTCAGTTATGCCCTAAAAATAACATGTATAAAACCCTGAAG	AGGCAAGAUGCUGGCAUAGCUG	chr1:131935312-131935359(+)	.((((((((((.............((((.....(((.&)))....)))).))))))))))	)))....)))).))))))))))	-15	8,44	1,22	chr1_131935312-131935359(+)_mmu-miR-31-5p_ss.png	1
chr1	131935345	131935390	K00262:18:H7LNLBBXX:5:1110:5852:9350	0	+	mmu-miR-378a-3p		Yes	Yes		Nucks1	Nucks1:3UTR; Nucks1:exon	TGTATAAAACCCTGAAGTGTGATGTGGGTATGTGTGAGTGCGTGTTTGTAA	ACUGGACUUGGAGUCAGAAGG	chr1:131935342-131935393(+)	.(.(((.(.((.((((.&.)))).)).).))).).	...)))).)).).))).)...	-8	32,48	3,19	chr1_131935342-131935393(+)_mmu-miR-378a-3p_ss.png	1
chr1	131935470	131935520	K00262:18:H7LNLBBXX:5:1108:21785:40297	0	+	mmu-miR-27a-3p		Yes	Yes		Nucks1	Nucks1:3UTR; Nucks1:exon	AAGATTTGTAAATAAGAGCTCTACATAGTCTGTGTACCGTGAACATATTACAGCAA	UUCACAGUGGCUAAGUUCCGC	chr1:131935467-131935523(+)	.(((((.....(((((.....((.(((((.&))))).)))))))))))).	))))).))))))))))))...	-11	15,44	1,19	chr1_131935467-131935523(+)_mmu-miR-27a-3p_ss.png	1
chr1	131936106	131936127	>K00262:18:H7LNLBBXX:5:2107:7831:22168	0	+	mmu-miR-200b-3p		Yes	Yes		Nucks1	Nucks1:3UTR; Nucks1:exon	TGTTTTAAGTATGCGTATCCTTTGCTT	UAAUACUGCCUGGUAAUGAUGA	chr1:131936103-131936130(+)	.((((..(((((.&.))))).)))).	...........))))).)))).	-5	15,27	11,22	chr1_131936103-131936130(+)_mmu-miR-200b-3p_ss.png	1
chr1	131982918	131982960	K00262:18:H7LNLBBXX:5:1210:6116:4356	0	+	mmu-miR-30c-5p		Yes	Yes		Slc45a3	Slc45a3:exon; Slc45a3:3UTR	CAGAGTATAATGTTTATGGTGATGAAATTAAAAGCTTCGTATATGTTT	UGUAAACAUCCUACACUCUCAGC	chr1:131982915-131982963(+)	.(((((.((((((((((.&.))))))))..)).))))).	.))))))))..)).)))))....	-10	1,18	1,20	chr1_131982915-131982963(+)_mmu-miR-30c-5p_ss.png	1
chr1	132024254	132024279	K00262:18:H7LNLBBXX:5:1110:14418:34811	0	+	mmu-miR-200c-3p		Yes	Yes		Elk4	Elk4:3UTR; Elk4:exon	GCGGATTGACCATGCTGGGGCTCTGGTGTGC	UAAUACUGCCGGGUAAUGAUGGA	chr1:132024251-132024282(+)	.((((......((.((((((((.&.))).)))))))....)))).	...))).)))))))....)))).	-12	9,31	3,23	chr1_132024251-132024282(+)_mmu-miR-200c-3p_ss.png	1
chr1	132024326	132024365	K00262:18:H7LNLBBXX:5:1124:30990:15135	0	+	mmu-miR-377-3p		Yes	Yes		Elk4	Elk4:3UTR; Elk4:exon	TTGCACTTACCCGAGCACATCTCTGTGCCATCCATACCTATGATC	AUCACACAAAGGCAACUUUUGU	chr1:132024323-132024368(+)	.(((......((((.&.)))).....)))	..........)))).....)))	-7	16,30	10,22	chr1_132024323-132024368(+)_mmu-miR-377-3p_ss.png	1
chr1	132025104	132025163	K00262:18:H7LNLBBXX:5:2108:4300:33141	0	+	mmu-miR-15b-5p		Yes	Yes		Elk4	Elk4:3UTR; Elk4:exon	AAGGAGGGGCTTGTGGGCTCAGAATGACACTGATATCCGGTGGCATCTTTTCAGCTGCATAGCGT	UAGCAGCACAUCAUGGUUUACA	chr1:132025101-132025166(+)	.(((((((.((..(((...........................(((((.&.))))).)))..)))))))))	..))))).)))..)))))))))	-14	11,59	2,22	chr1_132025101-132025166(+)_mmu-miR-15b-5p_ss.png	1
chr1	132025396	132025429	K00262:18:H7LNLBBXX:5:1227:20760:29624	0	+	mmu-miR-221-3p		Yes	Yes		Elk4	Elk4:3UTR; Elk4:exon	TGGAATTTCCCTCAGCAGCACTTTGTAGTAATTTAGTGG	AGCUACAUUGUCUGCUGGGUUUC	chr1:132025393-132025432(+)	.((((((((.((..((((((.&.))))))..)))))))))).	.))))))..))))))))))....	-23	10,30	1,20	chr1_132025393-132025432(+)_mmu-miR-221-3p_ss.png	1
chr1	132025396	132025444	K00262:18:H7LNLBBXX:5:1125:24667:2281	0	+	mmu-miR-221-3p		Yes	Yes		Elk4	Elk4:3UTR; Elk4:exon	TGGAATTTCCCTCAGCAGCACTTTGTAGTAATTTAGTGGGTTAATATTGTGTAA	AGCUACAUUGUCUGCUGGGUUUC	chr1:132025393-132025447(+)	.((((((((.((..((((((.&.))))))..)))))))))).	.))))))..))))))))))....	-23	10,30	1,20	chr1_132025393-132025447(+)_mmu-miR-221-3p_ss.png	1
chr1	132332443	132332484	K00262:18:H7LNLBBXX:5:1223:3853:42776	0	+	mmu-miR-452-5p		Yes	Yes		Nuak2	Nuak2:3UTR; Nuak2:exon	GGGTCGGATTCCTCCAGTGAATAGAGTACATCAAGGGCTCTACGTCT	UGUUUGCAGAGGAAACUGAGAC	chr1:132332440-132332487(+)	(..((((.((((((..(((((((.&))))))).)))))).))))..)	))))))).)))))).))))..)	-16	1,24	1,22	chr1_132332440-132332487(+)_mmu-miR-452-5p_ss.png	1
chr1	132332516	132332563	K00262:18:H7LNLBBXX:5:2222:9262:45643	0	+	mmu-miR-92a-3p		Yes	Yes		Nuak2	Nuak2:3UTR; Nuak2:exon	GAGAAATCGCATTGATGTGGAAAGGAATGGGAACCCTTGCTGCCCGAGTGTTA	UAUUGCACUUGUCCCGGCCUG	chr1:132332513-132332566(+)	.(((..(((((............(((((((.&.)))))))))))).))).	....)))))))))))).))).	-16	22,52	4,21	chr1_132332513-132332566(+)_mmu-miR-92a-3p_ss.png	1
chr1	132332854	132332913	K00262:18:H7LNLBBXX:5:2204:21785:7345	0	+	mmu-miR-24-3p		Yes	Yes		Nuak2	Nuak2:3UTR; Nuak2:exon	TAGATCTCAGAGACTTGAACCTTGAAGCTGTTCCTAGTACCCAGATGTGGATGGATGCTCTGTTT	UGGCUCAGUUCAGCAGGAACAG	chr1:132332851-132332916(+)	.((((((((.((.........(((((.((.(((.&.))))).)))))))))))))))	.))))).)))))))))))))))	-17	27,60	1,22	chr1_132332851-132332916(+)_mmu-miR-24-3p_ss.png	1
chr1	132332868	132332895	K00262:18:H7LNLBBXX:5:1207:13646:48139	0	+	mmu-miR-24-3p		Yes	Yes		Nuak2	Nuak2:3UTR; Nuak2:exon	TTGAACCTTGAAGCTGTTCCTAGTACCCAGATG	UGGCUCAGUUCAGCAGGAACAG	chr1:132332865-132332898(+)	.((((((((.((.&.))))))))))	............))))))))))	-12	13,25	12,22	chr1_132332865-132332898(+)_mmu-miR-24-3p_ss.png	1
chr1	132332868	132332928	K00262:18:H7LNLBBXX:5:1109:16173:41827	0	+	mmu-miR-24-3p		Yes	Yes		Nuak2	Nuak2:3UTR; Nuak2:exon	TTGAACCTTGAAGCTGTTCCTAGTACCCAGATGTGGATGGATGCTCTGTTTCTCAGGCCAACGGGA	UGGCUCAGUUCAGCAGGAACAG	chr1:132332865-132332931(+)	.((((((((.((.................((..(((.......(((((.&))))))))..))))))))))))	))))))))..))))))))))))	-17	13,61	1,22	chr1_132332865-132332931(+)_mmu-miR-24-3p_ss.png	1
chr1	132332908	132332928	>K00262:18:H7LNLBBXX:5:1116:6928:37906	0	+	mmu-miR-125a-5p		Yes	Yes		Nuak2	Nuak2:3UTR; Nuak2:exon	ATGCTCTGTTTCTCAGGCCAACGGGA	UCCCUGAGACCCUUUAACCUGUGA	chr1:132332905-132332931(+)	.(((((((.&.))))))).	..)))))))...............	-11	10,18	2,10	chr1_132332905-132332931(+)_mmu-miR-125a-5p_ss.png	1
chr1	132332911	132332970	K00262:18:H7LNLBBXX:5:1115:11677:4215	0	+	mmu-miR-92a-3p		Yes	Yes		Nuak2	Nuak2:3UTR; Nuak2:exon	CTCTGTTTCTCAGGCCAACGGGACCTAGAATGTGCTGACTTATTTATTTTTTTGTGATTCTCACT	UAUUGCACUUGUCCCGGCCUG	chr1:132332908-132332973(+)	.((((((...(((((.......((((.&.))))..)))))))))))	....))))..)))))))))))	-22	10,36	4,21	chr1_132332908-132332973(+)_mmu-miR-92a-3p_ss.png	1
chr1	132332912	132332970	K00262:18:H7LNLBBXX:5:2223:18609:47137	0	+	mmu-miR-92b-3p		Yes	Yes		Nuak2	Nuak2:3UTR; Nuak2:exon	TCTGTTTCTCAGGCCAACGGGACCTAGAATGTGCTGACTTATTTATTTTTTTGTGATTCTCACT	UAUUGCACUCGUCCCGGCCUCC	chr1:132332909-132332973(+)	.(((((...(((((...((..((((.&.)))))))))))))))).	....))))))))))))))))..	-20	10,35	4,21	chr1_132332909-132332973(+)_mmu-miR-92b-3p_ss.png	1
chr1	132332913	132332962	K00262:18:H7LNLBBXX:5:1210:26677:14590	0	+	mmu-miR-92a-3p		Yes	Yes		Nuak2	Nuak2:3UTR; Nuak2:exon	CTGTTTCTCAGGCCAACGGGACCTAGAATGTGCTGACTTATTTATTTTTTTGTGA	UAUUGCACUUGUCCCGGCCUG	chr1:132332910-132332965(+)	.((((((...(((((.......((((.&.))))..)))))))))))	....))))..)))))))))))	-22	8,34	4,21	chr1_132332910-132332965(+)_mmu-miR-92a-3p_ss.png	1
chr1	132332999	132333041	K00262:18:H7LNLBBXX:5:1125:8968:30573	0	+	mmu-miR-669o-3p		Yes	Yes		Nuak2	Nuak2:3UTR; Nuak2:exon	TTGTTTGTTTTTGTTTTTAAGTGAATTTTGCTGCTTTCAATAATGTGA	ACAUAACAUACACACACACGUAU	chr1:132332996-132333044(+)	.(((.(((...((((.&.))))...))).))).	....))))...))).))).....	-5	1,16	4,19	chr1_132332996-132333044(+)_mmu-miR-669o-3p_ss.png	1
chr1	132333020	132333047	K00262:18:H7LNLBBXX:5:1203:26382:26037	0	+	mmu-miR-15b-5p		Yes	Yes		Nuak2	Nuak2:3UTR; Nuak2:exon	TGAATTTTGCTGCTTTCAATAATGTGAATGCTG	UAGCAGCACAUCAUGGUUUACA	chr1:132333017-132333050(+)	.(((((((.&.))))))).	.)))))))..............	-11	7,15	1,9	chr1_132333017-132333050(+)_mmu-miR-15b-5p_ss.png	1
chr1	132333025	132333047	>K00262:18:H7LNLBBXX:5:2207:29457:21096	0	+	mmu-miR-23b-3p		Yes	Yes		Nuak2	Nuak2:3UTR; Nuak2:exon	TTTGCTGCTTTCAATAATGTGAATGCTG	AUCACAUUGCCAGGGAUUACC	chr1:132333022-132333050(+)	.((.(((.......((((((((.&.)))))))).))).)).	.)))))))).))).)).....	-9	1,23	1,17	chr1_132333022-132333050(+)_mmu-miR-23b-3p_ss.png	1
chr1	132333025	132333070	K00262:18:H7LNLBBXX:5:2105:2240:19513	0	+	mmu-miR-23a-3p		Yes	Yes		Nuak2	Nuak2:3UTR; Nuak2:exon	TTTGCTGCTTTCAATAATGTGAATGCTGTGTTCTGGGGAACTCCACTGTGC	AUCACAUUGCCAGGGAUUUCC	chr1:132333022-132333073(+)	.((((.(((.(((.((&.)))))))).))))	........)))))))).))))	-12	36,51	8,21	chr1_132333022-132333073(+)_mmu-miR-23a-3p_ss.png	1
chr1	132333025	132333078	K00262:18:H7LNLBBXX:5:1103:12865:23329	0	+	mmu-miR-23b-3p		Yes	Yes		Nuak2	Nuak2:3UTR; Nuak2:exon	TTTGCTGCTTTCAATAATGTGAATGCTGTGTTCTGGGGAACTCCACTGTGCCACTGAAG	AUCACAUUGCCAGGGAUUACC	chr1:132333022-132333081(+)	.((..(.(((.(((.((...(((.&.)))....)))))))))..))	.)))....)))))))))..))	-10	35,58	1,21	chr1_132333022-132333081(+)_mmu-miR-23b-3p_ss.png	1
chr1	132333027	132333047	>K00262:18:H7LNLBBXX:5:1227:24068:8734	0	+	mmu-miR-23b-3p		Yes	Yes		Nuak2	Nuak2:3UTR; Nuak2:exon	TGCTGCTTTCAATAATGTGAATGCTG	AUCACAUUGCCAGGGAUUACC	chr1:132333024-132333050(+)	.((((...((((((((.&.))))))))..)))).	.))))))))..))))......	-8	5,21	1,16	chr1_132333024-132333050(+)_mmu-miR-23b-3p_ss.png	1
chr1	132333028	132333064	K00262:18:H7LNLBBXX:5:1128:9465:21975	0	+	mmu-miR-23a-3p		Yes	Yes		Nuak2	Nuak2:3UTR; Nuak2:exon	GCTGCTTTCAATAATGTGAATGCTGTGTTCTGGGGAACTCCA	AUCACAUUGCCAGGGAUUUCC	chr1:132333025-132333067(+)	.((((((.((.&.)).)))))).	......)).))))))......	-8	27,37	6,16	chr1_132333025-132333067(+)_mmu-miR-23a-3p_ss.png	2
chr1	132333028	132333078	K00262:18:H7LNLBBXX:5:1124:20720:4760	0	+	mmu-miR-23a-3p		Yes	Yes		Nuak2	Nuak2:3UTR; Nuak2:exon	GCTGCTTTCAATAATGTGAATGCTGTGTTCTGGGGAACTCCACTGTGCCACTGAAG	AUCACAUUGCCAGGGAUUUCC	chr1:132333025-132333081(+)	.((((.(((.(((.((...(((.&.)))....)))))))).))))	.)))....)))))))).))))	-14	33,55	1,21	chr1_132333025-132333081(+)_mmu-miR-23a-3p_ss.png	1
chr1	132333029	132333057	K00262:18:H7LNLBBXX:5:1217:30847:11618	0	+	mmu-miR-27a-3p		Yes	Yes		Nuak2	Nuak2:3UTR; Nuak2:exon	CTGCTTTCAATAATGTGAATGCTGTGTTCTGGGG	UUCACAGUGGCUAAGUUCCGC	chr1:132333026-132333060(+)	.((((.......((((((.&))))))......)))).	))))))......)))).....	-8	2,20	1,17	chr1_132333026-132333060(+)_mmu-miR-27a-3p_ss.png	1
chr1	132333029	132333064	K00262:18:H7LNLBBXX:5:1115:7598:34600	0	+	mmu-miR-23a-3p		Yes	Yes		Nuak2	Nuak2:3UTR; Nuak2:exon	CTGCTTTCAATAATGTGAATGCTGTGTTCTGGGGAACTCCA	AUCACAUUGCCAGGGAUUUCC	chr1:132333026-132333067(+)	.((((((.((.&.)).)))))).	......)).))))))......	-8	26,36	6,16	chr1_132333026-132333067(+)_mmu-miR-23a-3p_ss.png	1
chr1	132333045	132333081	K00262:18:H7LNLBBXX:5:1126:11434:15750	0	+	mmu-miR-27a-3p		Yes	Yes		Nuak2	Nuak2:3UTR; Nuak2:exon	GAATGCTGTGTTCTGGGGAACTCCACTGTGCCACTGAAGTTT	UUCACAGUGGCUAAGUUCCGC	chr1:132333042-132333084(+)	.(.((((((((((((((.&.))))))))...)))))).)	..))))))))...)))))).)	-21	14,31	2,21	chr1_132333042-132333084(+)_mmu-miR-27a-3p_ss.png	1
chr1	132333047	132333078	K00262:18:H7LNLBBXX:5:1106:18639:35092	0	+	mmu-miR-27a-3p		Yes	Yes		Nuak2	Nuak2:3UTR; Nuak2:exon	ATGCTGTGTTCTGGGGAACTCCACTGTGCCACTGAAG	UUCACAGUGGCUAAGUUCCGC	chr1:132333044-132333081(+)	.(.((((((((((((((.&.))))))))...)))))).)	..))))))))...)))))).)	-21	12,29	2,21	chr1_132333044-132333081(+)_mmu-miR-27a-3p_ss.png	1
chr1	132333047	132333092	K00262:18:H7LNLBBXX:5:1103:31680:21852	0	+	mmu-miR-125b-5p		Yes	Yes		Nuak2	Nuak2:3UTR; Nuak2:exon	ATGCTGTGTTCTGGGGAACTCCACTGTGCCACTGAAGTTTATGTACAGAGA	UCCCUGAGACCCUAACUUGUGA	chr1:132333044-132333095(+)	.(((.((((((.&)))))).))).	)))))).)))............	-9	7,18	1,11	chr1_132333044-132333095(+)_mmu-miR-125b-5p_ss.png	1
chr1	132333094	132333140	K00262:18:H7LNLBBXX:5:1103:11058:11055	0	+	mmu-miR-141-3p		Yes	Yes		Nuak2	Nuak2:3UTR; Nuak2:exon	GAGAAGTATTTGGCAATGATGTCCCTCTATTCAAGGGGGGTGGGGGCGTTTT	UAACACUGUCUGGUAAAGAUGG	chr1:132333091-132333143(+)	.((.(((......(((.((((.&.)))).))).....))).))	...)))).))).....))).))	-11	22,43	3,22	chr1_132333091-132333143(+)_mmu-miR-141-3p_ss.png	1
chr1	132333150	132333200	K00262:18:H7LNLBBXX:5:1105:25824:7802	0	+	mmu-miR-23a-3p		Yes	Yes		Nuak2	Nuak2:3UTR; Nuak2:exon	ATGTATGTCTTGAGCACTGTCTGGATTGAGTCTCCAGTCCCTTCACACCCAAGGCT	AUCACAUUGCCAGGGAUUUCC	chr1:132333147-132333203(+)	.(((((((..........(((.&.)))))))))).	........))))))))))...	-11	35,56	8,19	chr1_132333147-132333203(+)_mmu-miR-23a-3p_ss.png	1
chr1	132465029	132465100	K00262:18:H7LNLBBXX:5:2225:9658:14643	0	+	mmu-miR-30c-5p		Yes	Yes		Dstyk	Dstyk:exon; Dstyk:3UTR	ATGCCTTAGGGAAAGGAGGAGGAGTTGTATAGTTCATTCATTAGAGTAGCCGAGCAAGGCCCACGATAGTCCTGAGA	UGUAAACAUCCUACACUCUCAGC	chr1:132465026-132465103(+)	.((((((((((((.((((.&))))))).)))).).)))).	))))))).)))).).))))....	-11	14,32	1,20	chr1_132465026-132465103(+)_mmu-miR-30c-5p_ss.png	1
chr1	132466003	132466033	K00262:18:H7LNLBBXX:5:2117:18264:5042	0	+	mmu-miR-106b-5p		Yes	Yes		Dstyk	Dstyk:exon; Dstyk:3UTR	GTGACAACTGCACTAAATGACACTTTATTATTGTCT	UAAAGUGCUGACAGUGCAGAU	chr1:132466000-132466036(+)	.(((((((....(.(((((((.&))))))))....))))))).	))))))))....)))))))..	-17	7,28	1,20	chr1_132466000-132466036(+)_mmu-miR-106b-5p_ss.png	1
chr1	132505034	132505077	K00262:18:H7LNLBBXX:5:2101:21369:9614	0	+	mmu-miR-23a-3p		Yes	Yes		Rbbp5	Rbbp5:3UTR; Rbbp5:exon	ATGCTAATTGTGAAATCTCTTATCAGTTGGTGGAGGCTCCTTCAGACAG	AUCACAUUGCCAGGGAUUUCC	chr1:132505031-132505080(+)	.(((((((((...((((..(((.&.)))))))..))))))))).	..)))))))..))))))))).	-13	11,33	2,21	chr1_132505031-132505080(+)_mmu-miR-23a-3p_ss.png	1
chr1	132505034	132505089	K00262:18:H7LNLBBXX:5:1208:21826:45256	0	+	mmu-miR-23a-3p		Yes	Yes		Rbbp5	Rbbp5:3UTR; Rbbp5:exon	ATGCTAATTGTGAAATCTCTTATCAGTTGGTGGAGGCTCCTTCAGACAGCCAAACCCGTTG	AUCACAUUGCCAGGGAUUUCC	chr1:132505031-132505092(+)	.(((((((((...((((..(((.&.)))))))..))))))))).	..)))))))..))))))))).	-13	11,33	2,21	chr1_132505031-132505092(+)_mmu-miR-23a-3p_ss.png	1
chr1	132991620	132991678	K00262:18:H7LNLBBXX:5:1103:10724:2492	0	-	mmu-miR-24-3p		Yes	Yes		Mdm4	Mdm4:exon; Mdm4:3UTR	TGGTTATTAAAGTTTTTATAGCATAGTTGAGTCAGTCACAGAGAAATACTAGGAGGACCAGGTC	UGGCUCAGUUCAGCAGGAACAG	chr1:132991617-132991681(-)	.((((((...((..((((((((((.&))))))))))..)))))))).	))))))))))..))))))))..	-13	11,35	1,21	chr1_132991617-132991681(-)_mmu-miR-24-3p_ss.png	1
chr1	133137017	133137071	K00262:18:H7LNLBBXX:5:1117:4442:43480	0	+	mmu-miR-205-5p		Yes	Yes		Ppp1r15b	Ppp1r15b:3UTR; Ppp1r15b:exon	TTGGGTAATGTGTCTCATTAGAAACACCAACTCCGATAATGAAGAATCTCTTATCTGTAA	UCCUUCAUUCCACCGGAGUCUG	chr1:133137014-133137074(+)	.((((((..(((((((.&.)))))))....)))))).	..)))))))....))))))...	-15	29,45	2,20	chr1_133137014-133137074(+)_mmu-miR-205-5p_ss.png	1
chr1	133137018	133137071	K00262:18:H7LNLBBXX:5:1213:15067:28973	0	+	mmu-miR-205-5p		Yes	Yes		Ppp1r15b	Ppp1r15b:3UTR; Ppp1r15b:exon	TGGGTAATGTGTCTCATTAGAAACACCAACTCCGATAATGAAGAATCTCTTATCTGTAA	UCCUUCAUUCCACCGGAGUCUG	chr1:133137015-133137074(+)	.((((((..(((((((.&.)))))))....)))))).	..)))))))....))))))...	-15	28,44	2,20	chr1_133137015-133137074(+)_mmu-miR-205-5p_ss.png	2
chr1	133137019	133137071	K00262:18:H7LNLBBXX:5:2207:12723:41370	0	+	mmu-miR-205-5p		Yes	Yes		Ppp1r15b	Ppp1r15b:3UTR; Ppp1r15b:exon	GGGTAATGTGTCTCATTAGAAACACCAACTCCGATAATGAAGAATCTCTTATCTGTAA	UCCUUCAUUCCACCGGAGUCUG	chr1:133137016-133137074(+)	.((((((..(((((((.&.)))))))....)))))).	..)))))))....))))))...	-15	27,43	2,20	chr1_133137016-133137074(+)_mmu-miR-205-5p_ss.png	1
chr1	133137025	133137071	K00262:18:H7LNLBBXX:5:2117:17492:9508	0	+	mmu-miR-205-5p		Yes	Yes		Ppp1r15b	Ppp1r15b:3UTR; Ppp1r15b:exon	TGTGTCTCATTAGAAACACCAACTCCGATAATGAAGAATCTCTTATCTGTAA	UCCUUCAUUCCACCGGAGUCUG	chr1:133137022-133137074(+)	.((((((..(((((((.&.)))))))....)))))).	..)))))))....))))))...	-15	21,37	2,20	chr1_133137022-133137074(+)_mmu-miR-205-5p_ss.png	1
chr1	133137026	133137071	K00262:18:H7LNLBBXX:5:2218:9932:21025	0	+	mmu-miR-205-5p		Yes	Yes		Ppp1r15b	Ppp1r15b:3UTR; Ppp1r15b:exon	GTGTCTCATTAGAAACACCAACTCCGATAATGAAGAATCTCTTATCTGTAA	UCCUUCAUUCCACCGGAGUCUG	chr1:133137023-133137074(+)	.((((((..(((((((.&.)))))))....)))))).	..)))))))....))))))...	-15	20,36	2,20	chr1_133137023-133137074(+)_mmu-miR-205-5p_ss.png	1
chr1	133137035	133137078	K00262:18:H7LNLBBXX:5:1103:2148:40139	0	+	mmu-miR-205-5p		Yes	Yes		Ppp1r15b	Ppp1r15b:3UTR; Ppp1r15b:exon	TAGAAACACCAACTCCGATAATGAAGAATCTCTTATCTGTAATCCTCTC	UCCUUCAUUCCACCGGAGUCUG	chr1:133137032-133137081(+)	.((((((..(((((((.&.)))))))....)))))).	..)))))))....))))))...	-15	11,27	2,20	chr1_133137032-133137081(+)_mmu-miR-205-5p_ss.png	1
chr1	133137035	133137092	K00262:18:H7LNLBBXX:5:2121:23703:5710	0	+	mmu-miR-205-5p		Yes	Yes		Ppp1r15b	Ppp1r15b:3UTR; Ppp1r15b:exon	TAGAAACACCAACTCCGATAATGAAGAATCTCTTATCTGTAATCCTCTCTTTTCCTATTTAGT	UCCUUCAUUCCACCGGAGUCUG	chr1:133137032-133137095(+)	.((((((..(((((((.&.)))))))....)))))).	..)))))))....))))))...	-15	11,27	2,20	chr1_133137032-133137095(+)_mmu-miR-205-5p_ss.png	1
chr1	133137035	133137094	K00262:18:H7LNLBBXX:5:1111:6593:29202	0	+	mmu-miR-205-5p		Yes	Yes		Ppp1r15b	Ppp1r15b:3UTR; Ppp1r15b:exon	TAGAAACACCAACTCCGATAATGAAGAATCTCTTATCTGTAATCCTCTCTTTTCCTATTTAGTTG	UCCUUCAUUCCACCGGAGUCUG	chr1:133137032-133137097(+)	.((((((..(((((((.&.)))))))....)))))).	..)))))))....))))))...	-15	11,27	2,20	chr1_133137032-133137097(+)_mmu-miR-205-5p_ss.png	1
chr1	133137036	133137071	K00262:18:H7LNLBBXX:5:2211:28199:20603	0	+	mmu-miR-205-5p		Yes	Yes		Ppp1r15b	Ppp1r15b:3UTR; Ppp1r15b:exon	AGAAACACCAACTCCGATAATGAAGAATCTCTTATCTGTAA	UCCUUCAUUCCACCGGAGUCUG	chr1:133137033-133137074(+)	.((((((..(((((((.&.)))))))....)))))).	..)))))))....))))))...	-15	10,26	2,20	chr1_133137033-133137074(+)_mmu-miR-205-5p_ss.png	1
chr1	133138194	133138246	K00262:18:H7LNLBBXX:5:1122:17330:34758	0	+	mmu-let-7c-5p		Yes	Yes		Ppp1r15b	Ppp1r15b:3UTR; Ppp1r15b:exon	CTGTATCTAGGTCTTTTTAAGATATTTCCAAGGACTGCCCACAAATCCACAGTGCAGT	UGAGGUAGUAGGUUGUAUGGUU	chr1:133138191-133138249(+)	.((((..((....((((((((.&)).)))))).))..)))).	)).)))))).))..))))....	-10	21,42	1,19	chr1_133138191-133138249(+)_mmu-let-7c-5p_ss.png	1
chr1	133138391	133138416	K00262:18:H7LNLBBXX:5:1212:9435:38592	0	+	mmu-miR-140-5p		Yes	Yes		Ppp1r15b	Ppp1r15b:3UTR; Ppp1r15b:exon	TTGAATGTGGCTCTCTGTAGCTTTCAAGAAT	CAGUGGUUUUACCCUAUGGUAG	chr1:133138388-133138419(+)	.((((((((.&.)))))).))	.............)))))).))	-4	12,21	13,22	chr1_133138388-133138419(+)_mmu-miR-140-5p_ss.png	1
chr1	133138519	133138583	K00262:18:H7LNLBBXX:5:1104:22993:34371	0	+	mmu-miR-141-3p		Yes	Yes		Ppp1r15b	Ppp1r15b:3UTR; Ppp1r15b:exon	TTGTTTTATGTGTCTTAAAACCAGTGTTACTTACACCCTGCCTCAGCACTGGCACTTTTCAAACCTGTCT	UAACACUGUCUGGUAAAGAUGG	chr1:133138516-133138586(+)	.(((((...((((((((((.&)))))))....))).))))).	)))))))....))).)))))..	-11	11,30	1,21	chr1_133138516-133138586(+)_mmu-miR-141-3p_ss.png	1
chr1	133138527	133138589	K00262:18:H7LNLBBXX:5:2208:31010:36868	0	+	mmu-miR-141-3p		Yes	Yes		Ppp1r15b	Ppp1r15b:3UTR; Ppp1r15b:exon	TGTGTCTTAAAACCAGTGTTACTTACACCCTGCCTCAGCACTGGCACTTTTCAAACCTGTCTTGGAGA	UAACACUGUCUGGUAAAGAUGG	chr1:133138524-133138592(+)	.(((((...((((((((((.&)))))))....))).))))).	)))))))....))).)))))..	-11	3,22	1,21	chr1_133138524-133138592(+)_mmu-miR-141-3p_ss.png	1
chr1	133138527	133138589	K00262:18:H7LNLBBXX:5:1107:26768:26740	0	+	mmu-miR-20a-5p		Yes	Yes		Ppp1r15b	Ppp1r15b:3UTR; Ppp1r15b:exon	TGTGTCTTAAAACCAGTGTTACTTACACCCTGCCTCAGCACTGGCACTTTTCAAACCTGTCTTGGAGA	UAAAGUGCUUAUAGUGCAGGUAG	chr1:133138524-133138592(+)	.((((((..(((((((((((((.&.))))))))...)))))))))))	.))))))))...)))))))))))	-23	29,51	1,23	chr1_133138524-133138592(+)_mmu-miR-20a-5p_ss.png	1
chr1	133138528	133138583	K00262:18:H7LNLBBXX:5:2224:24444:7240	0	+	mmu-miR-106a-5p		Yes	Yes		Ppp1r15b	Ppp1r15b:3UTR; Ppp1r15b:exon	GTGTCTTAAAACCAGTGTTACTTACACCCTGCCTCAGCACTGGCACTTTTCAAACCTGTCT	CAAAGUGCUAACAGUGCAGGUAG	chr1:133138525-133138586(+)	.((((((..(((((((((((((.&.)))))))...))))))))))))	.)))))))...))))))))))))	-24	28,50	1,23	chr1_133138525-133138586(+)_mmu-miR-106a-5p_ss.png	1
chr1	133138528	133138583	K00262:18:H7LNLBBXX:5:1105:15128:46768	0	+	mmu-miR-17-5p		Yes	Yes		Ppp1r15b	Ppp1r15b:3UTR; Ppp1r15b:exon	GTGTCTTAAAACCAGTGTTACTTACACCCTGCCTCAGCACTGGCACTTTTCAAACCTGTCT	CAAAGUGCUUACAGUGCAGGUAG	chr1:133138525-133138586(+)	.((((((..(((((((((((((.&.)))))))...))))))))))))	.)))))))...))))))))))))	-24	28,50	1,23	chr1_133138525-133138586(+)_mmu-miR-17-5p_ss.png	1
chr1	133138530	133138588	K00262:18:H7LNLBBXX:5:1217:12236:28358	0	+	mmu-miR-141-3p		Yes	Yes		Ppp1r15b	Ppp1r15b:3UTR; Ppp1r15b:exon	GTCTTAAAACCAGTGTTACTTACACCCTGCCTCAGCACTGGCACTTTTCAAACCTGTCTTGGAG	UAACACUGUCUGGUAAAGAUGG	chr1:133138527-133138591(+)	(((((...((((((((((.&)))))))....))).))))).	)))))))....))).)))))..	-11	1,19	1,21	chr1_133138527-133138591(+)_mmu-miR-141-3p_ss.png	1
chr1	133138542	133138565	>K00262:18:H7LNLBBXX:5:1114:25753:21852	0	+	mmu-miR-17-5p		Yes	Yes		Ppp1r15b	Ppp1r15b:3UTR; Ppp1r15b:exon	GTGTTACTTACACCCTGCCTCAGCACTGG	CAAAGUGCUUACAGUGCAGGUAG	chr1:133138539-133138568(+)	.(((((((.((((((.&.))))))...)).))))).	...))))))...)).)))))...	-18	13,28	3,21	chr1_133138539-133138568(+)_mmu-miR-17-5p_ss.png	1
chr1	133138542	133138583	K00262:18:H7LNLBBXX:5:2120:16579:40983	0	+	mmu-miR-93-5p		Yes	Yes		Ppp1r15b	Ppp1r15b:3UTR; Ppp1r15b:exon	GTGTTACTTACACCCTGCCTCAGCACTGGCACTTTTCAAACCTGTCT	CAAAGUGCUGUUCGUGCAGGUAG	chr1:133138539-133138586(+)	.((((((..(((((((((((((.&.)))))))))...))))))))))	.)))))))))...))))))))))	-21	14,36	1,23	chr1_133138539-133138586(+)_mmu-miR-93-5p_ss.png	1
chr1	133138544	133138583	K00262:18:H7LNLBBXX:5:2201:14712:36763	0	+	mmu-miR-20a-5p		Yes	Yes		Ppp1r15b	Ppp1r15b:3UTR; Ppp1r15b:exon	GTTACTTACACCCTGCCTCAGCACTGGCACTTTTCAAACCTGTCT	UAAAGUGCUUAUAGUGCAGGUAG	chr1:133138541-133138586(+)	.((((((..(((((((((((((.&.))))))))...)))))))))))	.))))))))...)))))))))))	-23	12,34	1,23	chr1_133138541-133138586(+)_mmu-miR-20a-5p_ss.png	1
chr1	133138913	133138979	K00262:18:H7LNLBBXX:5:1117:5832:27145	0	+	mmu-miR-23b-3p		Yes	Yes		Ppp1r15b	Ppp1r15b:3UTR; Ppp1r15b:exon	AGGGTAAACTACCTCAGTTTATAATCTCCCTGGTTATTTCCGTTTGATGTGATCTAAGGTCTGCCTCAGTGG	AUCACAUUGCCAGGGAUUACC	chr1:133138910-133138982(+)	.(((((...................((((((((...........((((((((.&)))))))))))))))))))))	)))))))))))))))))))))	-21	2,54	1,21	chr1_133138910-133138982(+)_mmu-miR-23b-3p_ss.png	1
chr1	133138930	133138990	K00262:18:H7LNLBBXX:5:1104:9567:16313	0	+	mmu-miR-23b-3p		Yes	Yes		Ppp1r15b	Ppp1r15b:3UTR; Ppp1r15b:exon	TTTATAATCTCCCTGGTTATTTCCGTTTGATGTGATCTAAGGTCTGCCTCAGTGGTGATGATGTTC	AUCACAUUGCCAGGGAUUACC	chr1:133138927-133138993(+)	.((((((((...........((((((((.&)))))))))))))))).	)))))))))))))))).....	-21	9,37	1,17	chr1_133138927-133138993(+)_mmu-miR-23b-3p_ss.png	1
chr1	133138930	133138990	K00262:18:H7LNLBBXX:5:1212:4066:30978	0	+	mmu-miR-23a-3p		Yes	Yes		Ppp1r15b	Ppp1r15b:3UTR; Ppp1r15b:exon	TTTATAATCTCCCTGGTTATTTCCGTTTGATGTGATCTAAGGTCTGCCTCAGTGGTGATGATGTTC	AUCACAUUGCCAGGGAUUUCC	chr1:133138927-133138993(+)	.((((((((...........((((((((.&)))))))))))))))).	)))))))))))))))).....	-21	9,37	1,17	chr1_133138927-133138993(+)_mmu-miR-23a-3p_ss.png	1
chr1	133138930	133138991	K00262:18:H7LNLBBXX:5:2125:4026:31118	0	+	mmu-miR-23b-3p		Yes	Yes		Ppp1r15b	Ppp1r15b:3UTR; Ppp1r15b:exon	TTTATAATCTCCCTGGTTATTTCCGTTTGATGTGATCTAAGGTCTGCCTCAGTGGTGATGATGTTCA	AUCACAUUGCCAGGGAUUACC	chr1:133138927-133138994(+)	.((((((((...........((((((((.&)))))))))))))))).	)))))))))))))))).....	-21	9,37	1,17	chr1_133138927-133138994(+)_mmu-miR-23b-3p_ss.png	1
chr1	133138943	133139007	K00262:18:H7LNLBBXX:5:1205:8156:10809	0	+	mmu-miR-23a-3p		Yes	Yes		Ppp1r15b	Ppp1r15b:3UTR; Ppp1r15b:exon	TGGTTATTTCCGTTTGATGTGATCTAAGGTCTGCCTCAGTGGTGATGATGTTCATCCACACACAAGGTTA	AUCACAUUGCCAGGGAUUUCC	chr1:133138940-133139010(+)	.((....((((...(((((((((.&)))))))))...))))...))	)))))))))...))))...))	-13	1,24	1,21	chr1_133138940-133139010(+)_mmu-miR-23a-3p_ss.png	1
chr1	133139259	133139287	K00262:18:H7LNLBBXX:5:1103:16275:29096	0	+	mmu-miR-221-3p		Yes	Yes		Ppp1r15b	Ppp1r15b:3UTR; Ppp1r15b:exon	TTAGGTTTTTGTTTCTGAGACCCAGCACCTGTAT	AGCUACAUUGUCUGCUGGGUUUC	chr1:133139256-133139290(+)	.(((((((((((..((((.&.)))).....)))))))))))	...)))).....)))))))))))	-19	16,34	3,23	chr1_133139256-133139290(+)_mmu-miR-221-3p_ss.png	1
chr1	133139266	133139302	K00262:18:H7LNLBBXX:5:1126:1113:33949	0	+	mmu-miR-221-3p		Yes	Yes		Ppp1r15b	Ppp1r15b:3UTR; Ppp1r15b:exon	TTTGTTTCTGAGACCCAGCACCTGTATATTTAAAAATTGTTC	AGCUACAUUGUCUGCUGGGUUUC	chr1:133139263-133139305(+)	.(((((((((((..((((.&.)))).....)))))))))))	...)))).....)))))))))))	-19	9,27	3,23	chr1_133139263-133139305(+)_mmu-miR-221-3p_ss.png	1
chr1	133139267	133139302	K00262:18:H7LNLBBXX:5:2117:14326:41862	0	+	mmu-miR-221-3p		Yes	Yes		Ppp1r15b	Ppp1r15b:3UTR; Ppp1r15b:exon	TTGTTTCTGAGACCCAGCACCTGTATATTTAAAAATTGTTC	AGCUACAUUGUCUGCUGGGUUUC	chr1:133139264-133139305(+)	.(((((((((((..((((.&.)))).....)))))))))))	...)))).....)))))))))))	-19	8,26	3,23	chr1_133139264-133139305(+)_mmu-miR-221-3p_ss.png	3
chr1	133139267	133139302	K00262:18:H7LNLBBXX:5:1227:1732:13886	0	+	mmu-miR-222-3p		Yes	Yes		Ppp1r15b	Ppp1r15b:3UTR; Ppp1r15b:exon	TTGTTTCTGAGACCCAGCACCTGTATATTTAAAAATTGTTC	AGCUACAUCUGGCUACUGGGUCU	chr1:133139264-133139305(+)	.((((((((..((((((.&.))))...))...))))))))	...))))...))...))))))))	-16	9,26	3,23	chr1_133139264-133139305(+)_mmu-miR-222-3p_ss.png	3
chr1	133139270	133139302	K00262:18:H7LNLBBXX:5:1208:10389:19953	0	+	mmu-miR-221-3p		Yes	Yes		Ppp1r15b	Ppp1r15b:3UTR; Ppp1r15b:exon	TTTCTGAGACCCAGCACCTGTATATTTAAAAATTGTTC	AGCUACAUUGUCUGCUGGGUUUC	chr1:133139267-133139305(+)	.(((((((((((..((((.&.)))).....)))))))))))	...)))).....)))))))))))	-19	5,23	3,23	chr1_133139267-133139305(+)_mmu-miR-221-3p_ss.png	1
chr1	133139484	133139517	K00262:18:H7LNLBBXX:5:1212:12723:26388	0	+	mmu-miR-29b-3p		Yes	Yes		Ppp1r15b	Ppp1r15b:3UTR; Ppp1r15b:exon	TTGAATACACATTCAAGTCTTGCAGTGGTGCTTTAGATC	UAGCACCAUUUGAAAUCAGUGUU	chr1:133139481-133139520(+)	.((((.(((((........((((((((.&.)))))))))))))....)))).	.)))))))))))))....)))).	-15	6,33	1,23	chr1_133139481-133139520(+)_mmu-miR-29b-3p_ss.png	1
chr1	133139522	133139565	K00262:18:H7LNLBBXX:5:1120:32157:30802	0	+	mmu-miR-467a-5p		Yes	Yes		Ppp1r15b	Ppp1r15b:3UTR; Ppp1r15b:exon	CTGTGTAGCATGTGAGGCTCTGTACAGGTGGGGGCCACACTTCTGAGGG	UAAGUGCCUGCAUGUAUAUGCG	chr1:133139519-133139568(+)	.(((((((((((.((((.((.&.)).)))))))))).))))).	..)).)))))))))).))))).	-18	2,22	2,22	chr1_133139519-133139568(+)_mmu-miR-467a-5p_ss.png	2
chr1	133301743	133301772	K00262:18:H7LNLBBXX:5:1109:20912:29114	0	+	mmu-miR-31-5p		Yes	Yes		Plekha6	Plekha6:exon; Plekha6:3UTR	TAGCATATTCAAGCCACACCCCTTGCCTTTTTGAT	AGGCAAGAUGCUGGCAUAGCUG	chr1:133301740-133301775(+)	((((.(((....((((((...(((((((.&))))))).)).)))))))))))	))))))).)).)))))))))))	-18	1,29	1,22	chr1_133301740-133301775(+)_mmu-miR-31-5p_ss.png	1
chr1	133620633	133620694	K00262:18:H7LNLBBXX:5:1101:19390:35198	0	-	mmu-miR-21a-5p		Yes	Yes		Zc3h11a	Zc3h11a:3UTR; Zc3h11a:exon	CTTGCCTAGTATTTATTTGATATGCTTTAACCATGGGGGGGTGGACCTCAAGCTGCCAGTATTGATC	UAGCUUAUCAGACUGAUGUUGA	chr1:133620630-133620697(-)	.(((((((..(((((((.(((.&.))).)))))))..))))))).	.))).)))))))..))))))).	-11	6,27	1,22	chr1_133620630-133620697(-)_mmu-miR-21a-5p_ss.png	1
chr1	133703084	133703124	K00262:18:H7LNLBBXX:5:1222:13951:38363	0	-	mmu-miR-141-3p		Yes	Yes		Atp2b4	Atp2b4:3UTR; Atp2b4:exon	ATTGTTCTACGCCATCTTTTCTAATCAGCATGCAGATAGGAATTTT	UAACACUGUCUGGUAAAGAUGG	chr1:133703081-133703127(-)	.((((((((.............(((((((.&.)))))))..))))))))	.....)))))))..))))))))	-16	11,40	5,22	chr1_133703081-133703127(-)_mmu-miR-141-3p_ss.png	1
chr1	133703086	133703123	K00262:18:H7LNLBBXX:5:2207:8724:23821	0	-	mmu-miR-141-3p		Yes	Yes		Atp2b4	Atp2b4:3UTR; Atp2b4:exon	TTGTTCTACGCCATCTTTTCTAATCAGCATGCAGATAGGAATT	UAACACUGUCUGGUAAAGAUGG	chr1:133703083-133703126(-)	.((((((((.............(((((((.&.)))))))..))))))))	.....)))))))..))))))))	-16	10,39	5,22	chr1_133703083-133703126(-)_mmu-miR-141-3p_ss.png	1
chr1	133703400	133703447	K00262:18:H7LNLBBXX:5:1210:7060:46961	0	-	mmu-miR-106b-5p		Yes	Yes		Atp2b4	Atp2b4:3UTR; Atp2b4:exon	ATTCCAGTCTGCACATCCAATCACTTTCTGCATCTAGGGTCCACCCCATGGCA	UAAAGUGCUGACAGUGCAGAU	chr1:133703397-133703450(-)	.((((((((...((..((((((.&.)))))).))...))))))))	.)))))).))...))))))))	-16	6,28	1,21	chr1_133703397-133703450(-)_mmu-miR-106b-5p_ss.png	1
chr1	133703472	133703519	K00262:18:H7LNLBBXX:5:2216:9303:31118	0	-	mmu-miR-744-5p		Yes	Yes		Atp2b4	Atp2b4:3UTR; Atp2b4:exon	CCGAATCCTCGCCCAGACCCCGCTCTTTCTCCCCACTCCCCTCGCCTTACAGT	UGCGGGGCUAGGGCUAACAGCA	chr1:133703469-133703522(-)	.((((((.((((((.&.)))))))).)))).	.)))))))).))))........	-24	10,24	1,15	chr1_133703469-133703522(-)_mmu-miR-744-5p_ss.png	1
chr1	133704693	133704758	K00262:18:H7LNLBBXX:5:1211:28239:10897	0	-	mmu-miR-203-3p		Yes	Yes		Atp2b4	Atp2b4:3UTR; Atp2b4:exon	TTGCTCCCAAACAATTCTGTGGTGCCTGACAGGTTAACTCCTGAGGGCTTGTGTCTACTTTTTCAAAGTCA	GUGAAAUGUUUAGGACCACUAG	chr1:133704690-133704761(-)	.(((((.(((((((..(((.&.)))..)))).)))))))).	.)))..)))).))))))))...	-15	18,37	1,20	chr1_133704690-133704761(-)_mmu-miR-203-3p_ss.png	1
chr1	133706419	133706452	K00262:18:H7LNLBBXX:5:1212:9729:22221	0	-	mmu-miR-210-3p		Yes	Yes		Atp2b4	Atp2b4:3UTR; Atp2b4:exon	AACCTCTTGGCATCACCCAACCCAAAATCTCCACAGCAC	CUGUGCGUGUGACAGCGGCUGA	chr1:133706416-133706455(-)	.((((((((&.)))).)))).	..)))).))))...........	-9	31,39	2,12	chr1_133706416-133706455(-)_mmu-miR-210-3p_ss.png	1
chr1	134075328	134075387	K00262:18:H7LNLBBXX:5:2128:9810:8084	0	-	mmu-miR-106b-5p		Yes	Yes		Btg2	Btg2:exon; Btg2:3UTR	CAGCTTTATGGACAAATGTAAACTTTCTTTTTTGTTTTTAATAAAAATGTAGCAGATCGTGTAAT	UAAAGUGCUGACAGUGCAGAU	chr1:134075325-134075390(-)	.(((((............(((((((.&.))))).))..))))).	.....))))).))..))))).	-6	30,55	5,21	chr1_134075325-134075390(-)_mmu-miR-106b-5p_ss.png	1
chr1	134075412	134075466	K00262:18:H7LNLBBXX:5:2119:4350:4040	0	-	mmu-miR-22-3p		Yes	Yes		Btg2	Btg2:exon; Btg2:3UTR	TGGTAAGTTTGTAAGCTATTCTGACAGAAAAGACAAAGGTTACTAATTGTATAATAGCGC	AAGCUGCCAGUUGAAGAACUGU	chr1:134075409-134075469(-)	((((.(((((.&))))))))).	))))))))).............	-7	1,11	1,10	chr1_134075409-134075469(-)_mmu-miR-22-3p_ss.png	1
chr1	134075420	134075485	K00262:18:H7LNLBBXX:5:1107:12378:31242	0	-	mmu-miR-205-5p		Yes	Yes		Btg2	Btg2:exon; Btg2:3UTR	AAGTAAAAATAAGAAATAGTGGTAAGTTTGTAAGCTATTCTGACAGAAAAGACAAAGGTTACTAATTGTAT	UCCUUCAUUCCACCGGAGUCUG	chr1:134075417-134075488(-)	.((((...(((.&.)))...)))).	...........)))...)))).	-7	49,60	11,22	chr1_134075417-134075488(-)_mmu-miR-205-5p_ss.png	1
chr1	134075446	134075486	K00262:18:H7LNLBBXX:5:1113:11373:6536	0	-	mmu-miR-21a-5p		Yes	Yes		Btg2	Btg2:exon; Btg2:3UTR	TAAGTAAAAATAAGAAATAGTGGTAAGTTTGTAAGCTATTCTGACA	UAGCUUAUCAGACUGAUGUUGA	chr1:134075443-134075489(-)	.(((((((((((((.&))))))).)))))).	))))))).))))))........	-14	25,39	1,15	chr1_134075443-134075489(-)_mmu-miR-21a-5p_ss.png	1
chr1	134075446	134075488	K00262:18:H7LNLBBXX:5:2218:21795:43937	0	-	mmu-miR-21a-5p		Yes	Yes		Btg2	Btg2:exon; Btg2:3UTR	ATTAAGTAAAAATAAGAAATAGTGGTAAGTTTGTAAGCTATTCTGACA	UAGCUUAUCAGACUGAUGUUGA	chr1:134075443-134075491(-)	.(((((((((((((.&))))))).)))))).	))))))).))))))........	-14	27,41	1,15	chr1_134075443-134075491(-)_mmu-miR-21a-5p_ss.png	1
chr1	134075642	134075675	K00262:18:H7LNLBBXX:5:1122:7030:2703	0	-	mmu-miR-29a-3p		Yes	Yes		Btg2	Btg2:exon; Btg2:3UTR	GAGCTGTGGCCTACAACAAAGCTGTGAATTGTTCCAGAT	UAGCACCAUCUGAAAUCGGUUA	chr1:134075639-134075678(-)	.(((((......(((.(((((&.))))).)))))))).	.......))))).)))))))).	-6	19,39	7,22	chr1_134075639-134075678(-)_mmu-miR-29a-3p_ss.png	1
chr1	134075679	134075710	K00262:18:H7LNLBBXX:5:2117:4066:31681	0	-	mmu-miR-27a-3p		Yes	Yes		Btg2	Btg2:exon; Btg2:3UTR	TTGCTTTAACCTTAACTCTGGGCCCACAGACCTGAGA	UUCACAGUGGCUAAGUUCCGC	chr1:134075676-134075713(-)	.((((...((.((((.&.)))))).)))).	......)))))).))))....	-8	13,28	6,18	chr1_134075676-134075713(-)_mmu-miR-27a-3p_ss.png	1
chr1	134075680	134075710	K00262:18:H7LNLBBXX:5:1112:4838:43779	0	-	mmu-miR-27a-3p		Yes	Yes		Btg2	Btg2:exon; Btg2:3UTR	TTGCTTTAACCTTAACTCTGGGCCCACAGACCTGAG	UUCACAGUGGCUAAGUUCCGC	chr1:134075677-134075713(-)	.((((...((.((((.&.)))))).)))).	......)))))).))))....	-8	13,28	6,18	chr1_134075677-134075713(-)_mmu-miR-27a-3p_ss.png	1
chr1	134075896	134075936	K00262:18:H7LNLBBXX:5:1212:28899:13377	0	-	mmu-miR-27a-3p		Yes	Yes		Btg2	Btg2:exon; Btg2:3UTR	TCTTAGAAGGCCTCAAGTCTCTCAAACTGAAGGACAGAGCTAGAGC	UUCACAGUGGCUAAGUUCCGC	chr1:134075893-134075939(-)	.((((..(((((..(.&.)..)))))..)))).	....)..)))))..))))...	-10	31,46	4,19	chr1_134075893-134075939(-)_mmu-miR-27a-3p_ss.png	1
chr1	134076281	134076343	K00262:18:H7LNLBBXX:5:1102:8288:26828	0	-	mmu-miR-32-5p		Yes	Yes		Btg2	Btg2:exon; Btg2:3UTR	AGCGTTCTCAGTCACTGTGCAATAGTCCCAGGATGCTCTGAGACCGGACCTCCCAGCCCCTCCTGATG	UAUUGCACAUUACUAAGUUGCA	chr1:134076278-134076346(-)	.(((..((.(((...(((((((((.&)))))))))..))).)).))).	)))))))))..))).)).))).	-16	1,25	1,22	chr1_134076278-134076346(-)_mmu-miR-32-5p_ss.png	1
chr1	134076299	134076367	K00262:18:H7LNLBBXX:5:2121:4888:12146	0	-	mmu-miR-15a-5p		Yes	Yes		Btg2	Btg2:exon; Btg2:3UTR	TGGAGGGCCCTATTTCCTAGGACAAGCGTTCTCAGTCACTGTGCAATAGTCCCAGGATGCTCTGAGACCGGACC	UAGCAGCACAUAAUGGUUUGUG	chr1:134076296-134076370(-)	.((((((.....((.....(((((.............((((.&.)))))))))...)))))))).	.)))))))))...)))))))).	-10	21,62	1,22	chr1_134076296-134076370(-)_mmu-miR-15a-5p_ss.png	1
chr1	134076833	134076861	K00262:18:H7LNLBBXX:5:1217:12225:2070	0	-	mmu-miR-31-5p		Yes	Yes		Btg2	Btg2:exon; Btg2:3UTR	TTGTTTTTCGGCTGAGATCAGGGGCAGACTGAAA	AGGCAAGAUGCUGGCAUAGCUG	chr1:134076830-134076864(-)	.((((((.(.((((.(((.&.))....).))))).))))))	..))....).))))).))))))	-11	8,26	2,22	chr1_134076830-134076864(-)_mmu-miR-31-5p_ss.png	1
chr1	134077056	134077115	K00262:18:H7LNLBBXX:5:1115:9201:42513	0	-	mmu-miR-182-5p		Yes	Yes		Btg2	Btg2:exon; Btg2:3UTR	TTGATTGCATCTGTGAGCCAGTGTTTGCCTAGGGGAATGGGTTGGGGATTGGCCTAGCCAAGGTA	UUUGGCAAUGGUAGAACUCACACCG	chr1:134077053-134077118(-)	.((..((((.....(((..((((((.&))))))...)))....))))..)).	))))))...)))....))))..)).	-18	38,63	1,25	chr1_134077053-134077118(-)_mmu-miR-182-5p_ss.png	1
chr1	134077056	134077121	K00262:18:H7LNLBBXX:5:2202:20101:22854	0	-	mmu-let-7g-5p		Yes	Yes		Btg2	Btg2:exon; Btg2:3UTR	CTGTTCTTGATTGCATCTGTGAGCCAGTGTTTGCCTAGGGGAATGGGTTGGGGATTGGCCTAGCCAAGGTA	UGAGGUAGUAGUUUGUACAGUU	chr1:134077053-134077124(-)	((((....((((((((((.&.)))).))))))...)))).	..)))).))))))...))))..	-10	1,19	2,21	chr1_134077053-134077124(-)_mmu-let-7g-5p_ss.png	1
chr1	134077066	134077101	K00262:18:H7LNLBBXX:5:1122:31152:6378	0	-	mmu-miR-27a-3p		Yes	Yes		Btg2	Btg2:exon; Btg2:3UTR	GAGCCAGTGTTTGCCTAGGGGAATGGGTTGGGGATTGGCCT	UUCACAGUGGCUAAGUUCCGC	chr1:134077063-134077104(-)	.((((((((((.&.)))))).)))).	........)))))).))))..	-12	30,41	8,20	chr1_134077063-134077104(-)_mmu-miR-27a-3p_ss.png	1
chr1	134077072	134077126	K00262:18:H7LNLBBXX:5:1108:9678:42460	0	-	mmu-miR-24-3p		Yes	Yes		Btg2	Btg2:exon; Btg2:3UTR	GAGAACTGTTCTTGATTGCATCTGTGAGCCAGTGTTTGCCTAGGGGAATGGGTTGGGGAT	UGGCUCAGUUCAGCAGGAACAG	chr1:134077069-134077129(-)	.(((((((((.(((......(((((((.&)))))))...))))))))))))	)))))))...))))))))))))	-24	5,32	1,22	chr1_134077069-134077129(-)_mmu-miR-24-3p_ss.png	1
chr1	134077285	134077313	K00262:18:H7LNLBBXX:5:1220:5426:15926	0	-	mmu-let-7c-5p		Yes	Yes		Btg2	Btg2:exon; Btg2:3UTR	AGGCCACCGTATACCTCAACCTGGGGAACTGTAT	UGAGGUAGUAGGUUGUAUGGUU	chr1:134077282-134077316(-)	.((((((((((((.((((.(.&).)))).).)))).))))))).	).)))).).)))).))))))).	-17	5,25	1,22	chr1_134077282-134077316(-)_mmu-let-7c-5p_ss.png	1
chr1	134077293	134077328	K00262:18:H7LNLBBXX:5:1109:22709:12638	0	-	mmu-miR-23a-3p		Yes	Yes		Btg2	Btg2:exon; Btg2:3UTR	TGCTGCCCTGACAACAGGCCACCGTATACCTCAACCTGGGG	AUCACAUUGCCAGGGAUUUCC	chr1:134077290-134077331(-)	.(((((.(((.&.))).))))).	......))).)))))......	-10	5,15	6,16	chr1_134077290-134077331(-)_mmu-miR-23a-3p_ss.png	1
chr1	134411165	134411198	K00262:18:H7LNLBBXX:5:1205:9496:21993	0	+	mmu-miR-378a-3p		Yes	Yes		Cyb5r1	Cyb5r1:3UTR; Cyb5r1:exon	AGAGCATCAGCCTTCTGTGTCTCATCCCGGAATCTGGGT	ACUGGACUUGGAGUCAGAAGG	chr1:134411162-134411201(+)	.(((((((..(((....((((.&.))))....)))..)))))))	.))))....)))..)))))))	-17	10,31	1,21	chr1_134411162-134411201(+)_mmu-miR-378a-3p_ss.png	1
chr1	134411296	134411327	K00262:18:H7LNLBBXX:5:1113:26210:11460	0	+	mmu-miR-205-5p		Yes	Yes		Cyb5r1	Cyb5r1:3UTR; Cyb5r1:exon	GTGATAAAAGGTCCAGATGAGGCTCAAGGAGCAGTCT	UCCUUCAUUCCACCGGAGUCUG	chr1:134411293-134411330(+)	.((((((..((((.&.))))....)))))).	.......))))....)))))).	-11	19,32	7,22	chr1_134411293-134411330(+)_mmu-miR-205-5p_ss.png	1
chr1	134432031	134432070	K00262:18:H7LNLBBXX:5:1113:19837:6009	0	+	mmu-miR-19b-3p		Yes	Yes		Adipor1	Adipor1:exon; Adipor1:3UTR	TTGTAACCTGGCTGATAACGGGCCATCCATTTTTGTAGCACACTT	UGUGCAAAUCCAUGCAAAACUGA	chr1:134432028-134432073(+)	.((.((((((((((((.&))))).......))))))).)).	))))).......))))))).)).	-10	27,43	1,23	chr1_134432028-134432073(+)_mmu-miR-19b-3p_ss.png	1
chr1	134506804	134506864	K00262:18:H7LNLBBXX:5:1219:19969:18581	0	+	mmu-miR-709		Yes	Yes		Rabif	Rabif:exon; Rabif:3UTR	GGATCAGGAGTTCAAGGCCAACCTCAGCTACATAGCCTGGGCCAGGTGAGACACTGTCTCATAAAA	GGAGGCAGAGGCAGGAGGA	chr1:134506801-134506867(+)	.((((.........((((...............(((((((.&.)))))))))))..)))).	.)))))))))))..)))).	-17	21,61	1,19	chr1_134506801-134506867(+)_mmu-miR-709_ss.png	1
chr1	134631399	134631458	K00262:18:H7LNLBBXX:5:2105:2402:30415	0	+	mmu-miR-205-5p		Yes	Yes		Kdm5b	Kdm5b:exon; Kdm5b:3UTR	ATGTAATTCAGGACTCCAATAAAGAAGATTTCCTCAATCTCAGCAAAGCTACAGGACTGGGGTCG	UCCUUCAUUCCACCGGAGUCUG	chr1:134631396-134631461(+)	.(((((((......((((.&.))))........))))))).	..))))........))))))).	-13	10,28	2,22	chr1_134631396-134631461(+)_mmu-miR-205-5p_ss.png	2
chr1	134631399	134631461	K00262:18:H7LNLBBXX:5:1216:19887:31417	0	+	mmu-miR-205-5p		Yes	Yes		Kdm5b	Kdm5b:exon; Kdm5b:3UTR	ATGTAATTCAGGACTCCAATAAAGAAGATTTCCTCAATCTCAGCAAAGCTACAGGACTGGGGTCGAGC	UCCUUCAUUCCACCGGAGUCUG	chr1:134631396-134631464(+)	.(((((((......((((.&.))))........))))))).	..))))........))))))).	-13	10,28	2,22	chr1_134631396-134631464(+)_mmu-miR-205-5p_ss.png	1
chr1	134631564	134631611	K00262:18:H7LNLBBXX:5:1114:19126:26019	0	+	mmu-miR-21a-3p		Yes	Yes		Kdm5b	Kdm5b:exon; Kdm5b:3UTR	TTGTAATTTTTTTCCTTAAAAGCTGTTTGTGGTTGTTGAAGTTTAAAATGCTG	CAACAGCAGUCGAUGGGCUGUC	chr1:134631561-134631614(+)	.((((..(((..(((((((.&)))))))...)))..)))).	)))))))...)))..))))...	-14	20,39	1,20	chr1_134631561-134631614(+)_mmu-miR-21a-3p_ss.png	1
chr1	134631954	134631975	>K00262:18:H7LNLBBXX:5:1217:25154:13992	0	+	mmu-miR-29b-3p		Yes	Yes		Kdm5b	Kdm5b:exon; Kdm5b:3UTR	AGTGTGTTGGTGCTTTAGCATTTGGCT	UAGCACCAUUUGAAAUCAGUGUU	chr1:134631951-134631978(+)	.(((((((.&.))))))).	.)))))))...............	-11	7,15	1,9	chr1_134631951-134631978(+)_mmu-miR-29b-3p_ss.png	1
chr1	135155670	135155735	K00262:18:H7LNLBBXX:5:1113:24282:4637	0	+	mmu-miR-16-5p		Yes	Yes		Arl8a	Arl8a:exon; Arl8a:3UTR	AAGATCAACCATTTGATGCTGCAGGGGCCAATCGGGACCTGGGAGGGGCAAACTGGAAAGGCAGAGAGAGA	UAGCAGCACGUAAAUAUUGGCG	chr1:135155667-135155738(+)	.(((((((.((((((.&.))))))..))))...))).	..))))))..))))...)))..	-11	8,23	2,21	chr1_135155667-135155738(+)_mmu-miR-16-5p_ss.png	1
chr1	135383515	135383541	K00262:18:H7LNLBBXX:5:2206:14326:30925	0	-	mmu-miR-96-5p		Yes	Yes		Ipo9	Ipo9:exon; Ipo9:3UTR	CAGTTCCCAGTGTGTAGTGCCAAAATTAGTCC	UUUGGCACUAGCACAUUUUUGCU	chr1:135383512-135383544(-)	.(((....((((((((((((((((.&)))))))))).))))))...)))	)))))))))).))))))...)))	-22	1,25	1,23	chr1_135383512-135383544(-)_mmu-miR-96-5p_ss.png	1
chr1	135440400	135440438	K00262:18:H7LNLBBXX:5:1216:19390:46065	0	-	mmu-miR-93-5p		Yes	Yes		Nav1	Nav1:exon; Nav1:3UTR	GGGCCCTCACTGCACTATTTGGATGGTAGCCACTTTGCCTGACT	CAAAGUGCUGUUCGUGCAGGUAG	chr1:135440397-135440441(-)	.(((((((.((((.((.(((((((.&)))))))))..)))).)))))))	)))))))))..)))).)))))))	-19	14,38	1,23	chr1_135440397-135440441(-)_mmu-miR-93-5p_ss.png	1
chr1	135766846	135766888	K00262:18:H7LNLBBXX:5:2221:14529:20269	0	+	mmu-miR-16-5p		Yes	Yes		Phlda3	Phlda3:3UTR; Phlda3:exon	TTTATCGACATGCCCCCCCTCTCCCATCTCCGTGCCCAGAAGACATGT	UAGCAGCACGUAAAUAUUGGCG	chr1:135766843-135766891(+)	.(((................(((((.&.)))))........))).	.....)))))........))).	-8	11,36	5,22	chr1_135766843-135766891(+)_mmu-miR-16-5p_ss.png	1
chr1	135766846	135766894	K00262:18:H7LNLBBXX:5:1111:16478:39611	0	+	mmu-miR-16-5p		Yes	Yes		Phlda3	Phlda3:3UTR; Phlda3:exon	TTTATCGACATGCCCCCCCTCTCCCATCTCCGTGCCCAGAAGACATGTCAGGTG	UAGCAGCACGUAAAUAUUGGCG	chr1:135766843-135766897(+)	.(((................(((((.&.)))))........))).	.....)))))........))).	-8	11,36	5,22	chr1_135766843-135766897(+)_mmu-miR-16-5p_ss.png	1
chr1	135768545	135768602	K00262:18:H7LNLBBXX:5:2101:27499:32613	0	+	mmu-miR-31-5p		Yes	Yes		Phlda3	Phlda3:3UTR; Phlda3:exon	AGGAAGATAAACCTATCATCATGGAAGGAGCCAACCAGCCAGAGACGGAGAGCAGAAGCCAGT	AGGCAAGAUGCUGGCAUAGCUG	chr1:135768542-135768605(+)	.(((......(((..........((((...(((.&.)))....)))))))...))).	.)))....)))))))...))).	-12	28,61	1,22	chr1_135768542-135768605(+)_mmu-miR-31-5p_ss.png	1
chr1	135768618	135768670	K00262:18:H7LNLBBXX:5:1127:7172:25668	0	+	mmu-miR-23a-3p		Yes	Yes		Phlda3	Phlda3:3UTR; Phlda3:exon	CATGAAGATTCAGTTCCTGGACACTAAGACTGTTGTTATATCCAGCTCAGACTTGCGA	AUCACAUUGCCAGGGAUUUCC	chr1:135768615-135768673(+)	.(((((((((.((.&.))))))))))).	.......)))))))))))...	-13	11,24	7,19	chr1_135768615-135768673(+)_mmu-miR-23a-3p_ss.png	1
chr1	135768619	135768667	K00262:18:H7LNLBBXX:5:1220:1955:46276	0	+	mmu-miR-24-3p		Yes	Yes		Phlda3	Phlda3:3UTR; Phlda3:exon	ATGAAGATTCAGTTCCTGGACACTAAGACTGTTGTTATATCCAGCTCAGACTTG	UGGCUCAGUUCAGCAGGAACAG	chr1:135768616-135768670(+)	.(((((((....((..(((((..((((.&)))).))))).))))))))).	)))).))))).)))))))))..	-15	11,38	1,21	chr1_135768616-135768670(+)_mmu-miR-24-3p_ss.png	1
chr1	135768650	135768700	K00262:18:H7LNLBBXX:5:2105:6948:37062	0	+	mmu-let-7a-5p		Yes	Yes		Phlda3	Phlda3:3UTR; Phlda3:exon	TTGTTATATCCAGCTCAGACTTGCGAGCCACAGGCCTGGCCTCCAGTATCATGACT	UGAGGUAGUAGGUUGUAUAGUU	chr1:135768647-135768703(+)	.(((((((.((((((..((((.&.)))).)).))))))).))))	..)))).)).))))))).))))	-13	17,38	2,22	chr1_135768647-135768703(+)_mmu-let-7a-5p_ss.png	1
chr1	135768745	135768782	K00262:18:H7LNLBBXX:5:1109:10419:36499	0	+	mmu-miR-33-5p		Yes	Yes		Phlda3	Phlda3:3UTR; Phlda3:exon	AGACTGCTGTTTGACCTCTGGCTTTGAGACATGCCCAAAGAAG	GUGCAUUGUAGUUGCAUUGCA	chr1:135768742-135768785(+)	.((..((.(((((((.(.&).))))....))).))..)).	).))))....))).))..)).	-8	20,37	1,21	chr1_135768742-135768785(+)_mmu-miR-33-5p_ss.png	1
chr1	135768954	135768981	K00262:18:H7LNLBBXX:5:1106:16681:31593	0	+	mmu-miR-23a-3p		Yes	Yes		Phlda3	Phlda3:3UTR; Phlda3:exon	AGGTCCTTTTGGGACCCCCCCGCCCATCTGTAC	AUCACAUUGCCAGGGAUUUCC	chr1:135768951-135768984(+)	.((((..(((..((.&.))..)))..))))	........))..)))..))))	-9	10,24	8,21	chr1_135768951-135768984(+)_mmu-miR-23a-3p_ss.png	1
chr1	135768980	135769041	K00262:18:H7LNLBBXX:5:2121:29234:9526	0	+	mmu-miR-467e-5p		Yes	Yes		Phlda3	Phlda3:3UTR; Phlda3:exon	TCTGTACCCTTTCTTTGCACACTTCTTCCCTCACCCCTGTTGCCCTCTCCTCACTTCGGTGTTGGGC	AUAAGUGUGAGCAUGUAUAUGU	chr1:135768977-135769044(+)	.(((((((.&.))))))).	..))))))).............	-8	17,25	2,10	chr1_135768977-135769044(+)_mmu-miR-467e-5p_ss.png	1
chr1	135769082	135769121	K00262:18:H7LNLBBXX:5:2112:5213:8242	0	+	mmu-miR-205-5p		Yes	Yes		Phlda3	Phlda3:3UTR; Phlda3:exon	TTACCATTTCATGCTTATTCCAGAATGAAGAGGCCCAGTTCGTGG	UCCUUCAUUCCACCGGAGUCUG	chr1:135769079-135769124(+)	.(((((.((((((((.&.))))))))....))))).	..))))))))....)))))...	-13	16,31	2,20	chr1_135769079-135769124(+)_mmu-miR-205-5p_ss.png	1
chr1	135769092	135769121	K00262:18:H7LNLBBXX:5:1101:27377:15627	0	+	mmu-miR-205-5p		Yes	Yes		Phlda3	Phlda3:3UTR; Phlda3:exon	ATGCTTATTCCAGAATGAAGAGGCCCAGTTCGTGG	UCCUUCAUUCCACCGGAGUCUG	chr1:135769089-135769124(+)	.(((((.((((((((.&.))))))))....))))).	..))))))))....)))))...	-13	6,21	2,20	chr1_135769089-135769124(+)_mmu-miR-205-5p_ss.png	1
chr1	135871400	135871429	K00262:18:H7LNLBBXX:5:1112:27813:46803	0	-	mmu-miR-200b-3p		Yes	Yes		Pkp1	Pkp1:exon; Pkp1:3UTR	TAGGAAATCAATAAACTACTAGTATTTCTTTGAAG	UAAUACUGCCUGGUAAUGAUGA	chr1:135871397-135871432(-)	.((((....((((.(((((((.&.)))))))..))))..)))).	.)))))))..))))..))))..	-7	6,27	1,21	chr1_135871397-135871432(-)_mmu-miR-200b-3p_ss.png	1
chr1	135872089	135872130	K00262:18:H7LNLBBXX:5:2213:17868:9104	0	-	mmu-miR-21a-5p		Yes	Yes		Pkp1	Pkp1:exon; Pkp1:3UTR	GGAAATCAAACCTACAGTACCCCTGCCCCTCCATATAGTGTATGTTC	UAGCUUAUCAGACUGAUGUUGA	chr1:135872086-135872133(-)	.((((.....((((......((.&.)).......))))...))))	..)).......))))...))))	-5	5,27	2,22	chr1_135872086-135872133(-)_mmu-miR-21a-5p_ss.png	1
chr1	136174497	136174535	K00262:18:H7LNLBBXX:5:1105:20547:35972	0	+	mmu-miR-7053-3p		Yes	Yes		Kif21b	Kif21b:exon; Kif21b:3UTR	CCACCTCCGGAGCCGCTTCACCTGCCTCTGAGCCCACCAAGGTA	CUCCUGUGUCUCCUUCCCCAG	chr1:136174494-136174538(+)	.((((.(((.&.))).)))).	.....))).))))........	-9	8,17	5,14	chr1_136174494-136174538(+)_mmu-miR-7053-3p_ss.png	1
chr1	136174506	136174555	K00262:18:H7LNLBBXX:5:1109:19624:46926	0	+	mmu-miR-24-3p		Yes	Yes		Kif21b	Kif21b:exon; Kif21b:3UTR	GAGCCGCTTCACCTGCCTCTGAGCCCACCAAGGTAGTTCTCAGGTAACCATGGAA	UGGCUCAGUUCAGCAGGAACAG	chr1:136174503-136174558(+)	.(((((..(((((((.&.)))))))....))))).	.)))))))....))))).....	-21	11,26	1,18	chr1_136174503-136174558(+)_mmu-miR-24-3p_ss.png	1
chr1	136176728	136176794	K00262:18:H7LNLBBXX:5:2202:5325:46451	0	+	mmu-miR-205-5p		Yes	Yes		Kif21b	Kif21b:exon; Kif21b:3UTR	CTGGACCCAGACTCCCATCTCTTGAGCTAACCCCGACATCCTTGCTTCCGATATTGATTAGCTTCCATGGAA	UCCUUCAUUCCACCGGAGUCUG	chr1:136176725-136176797(+)	.((((((((.......((((.&.)))).......))))))))	...)))).......))))))))	-15	7,27	3,22	chr1_136176725-136176797(+)_mmu-miR-205-5p_ss.png	1
chr1	136177832	136177876	K00262:18:H7LNLBBXX:5:1119:22191:31681	0	+	mmu-miR-221-3p		Yes	Yes		Kif21b	Kif21b:exon; Kif21b:3UTR	CATGCACTCTCCTGTGACGTAGTAGCACAAGGTGTGTATATGTTTTGTAC	AGCUACAUUGUCUGCUGGGUUUC	chr1:136177829-136177879(+)	.(((.((((((.((((.(((.((.&.))))).)))))))))).))).	.))))).)))))))))).)))..	-16	15,38	1,22	chr1_136177829-136177879(+)_mmu-miR-221-3p_ss.png	1
chr1	136213544	136213584	K00262:18:H7LNLBBXX:5:2206:14823:11917	0	-	mmu-miR-96-5p		Yes	Yes		5730559C18Rik	5730559C18Rik:exon; 5730559C18Rik:3UTR	CCGTTACAGGGCAACCTTGTGCCAAATACTTCAATAAAATCTGATT	UUUGGCACUAGCACAUUUUUGCU	chr1:136213541-136213587(-)	.(((((.((.((((((((.&)))))))).)).......)))))	)))))))).)).......)))))	-14	9,27	1,23	chr1_136213541-136213587(-)_mmu-miR-96-5p_ss.png	1
chr1	136268267	136268327	K00262:18:H7LNLBBXX:5:1111:4807:7152	0	-	mmu-miR-361-5p		Yes	Yes		Camsap2	Camsap2:3UTR; Camsap2:exon	GTGTAGTTCCCCTTTCATCTGAATAAAAGCATGGCACCAACTGACGCTGATTCTTCAATAAAGTGC	UUAUCAGAAUCUCCAGGGGUAC	chr1:136268264-136268330(-)	.((.(((((....(((((.&.)))))......))))).))	...)))))......))))).))	-13	5,23	3,22	chr1_136268264-136268330(-)_mmu-miR-361-5p_ss.png	1
chr1	136269572	136269609	K00262:18:H7LNLBBXX:5:2114:12642:32297	0	-	mmu-miR-30c-5p		Yes	Yes		Camsap2	Camsap2:3UTR; Camsap2:exon	CATTGTTTATAAGTGAGAGAGTAGTTTGTTTTCTTTCATGGGA	UGUAAACAUCCUACACUCUCAGC	chr1:136269569-136269612(-)	.((((((.((((..(((((.&.)))))..)))).)))))).	...)))))..)))).))))))..	-17	13,32	3,22	chr1_136269569-136269612(-)_mmu-miR-30c-5p_ss.png	1
chr1	136269683	136269726	K00262:18:H7LNLBBXX:5:1105:2595:32402	0	-	mmu-miR-125b-5p		Yes	Yes		Camsap2	Camsap2:3UTR; Camsap2:exon	AAGCATACCAGAGTAAGTTGGGGGGAAACTTCATTCTCAGGAAAAGACT	UCCCUGAGACCCUAACUUGUGA	chr1:136269680-136269729(-)	.((((((((((...........(((((((.&.))))))))))))))))).	..)))))))))))))))))...	-23	13,42	2,20	chr1_136269680-136269729(-)_mmu-miR-125b-5p_ss.png	1
chr1	136529199	136529229	K00262:18:H7LNLBBXX:5:1105:29873:44183	0	+	mmu-miR-92a-3p		Yes	Yes		Kif14	Kif14:exon; Kif14:3UTR	GCAGTTTTCACCTTGCTGTGCAATAATCTTTAGTTT	UAUUGCACUUGUCCCGGCCUG	chr1:136529196-136529232(+)	.((..((.((((((((.&))))))))..))...)).	))))))))..))...))....	-11	10,26	1,18	chr1_136529196-136529232(+)_mmu-miR-92a-3p_ss.png	1
chr1	136529200	136529229	K00262:18:H7LNLBBXX:5:2215:13869:30099	0	+	mmu-miR-92a-3p		Yes	Yes		Kif14	Kif14:exon; Kif14:3UTR	CAGTTTTCACCTTGCTGTGCAATAATCTTTAGTTT	UAUUGCACUUGUCCCGGCCUG	chr1:136529197-136529232(+)	.((..((.((((((((.&))))))))..))...)).	))))))))..))...))....	-11	9,25	1,18	chr1_136529197-136529232(+)_mmu-miR-92a-3p_ss.png	1
chr1	136530179	136530211	K00262:18:H7LNLBBXX:5:1216:30929:22309	0	+	mmu-miR-709		Yes	Yes		Kif14	Kif14:exon; Kif14:3UTR	ATCTCTGAGCTCGAGGACAGCCTGGTCTACACAGAGAA	GGAGGCAGAGGCAGGAGGA	chr1:136530176-136530214(+)	.((((...(((.......((((.&.)))).)))...)))).	..)))).)))...))))..	-12	2,24	2,18	chr1_136530176-136530214(+)_mmu-miR-709_ss.png	1
chr1	136628008	136628029	>K00262:18:H7LNLBBXX:5:1102:15483:28323	0	+	mmu-miR-33-5p		Yes	Yes		Zfp281	Zfp281:3UTR; Zfp281:exon	TTGTTTTATTTTGAGAACACTGCCATT	GUGCAUUGUAGUUGCAUUGCA	chr1:136628005-136628032(+)	.((..(((.((((.&).))).)))..)).	).))).)))..))........	-5	12,25	1,14	chr1_136628005-136628032(+)_mmu-miR-33-5p_ss.png	1
chr1	136628048	136628099	K00262:18:H7LNLBBXX:5:1107:6370:25826	0	+	mmu-miR-33-5p		Yes	Yes		Zfp281	Zfp281:3UTR; Zfp281:exon	ACGATCCTATTAAGAATAATGTAATGCCCTTTCAATGCAACTTTTCATATTTAGTTT	GUGCAUUGUAGUUGCAUUGCA	chr1:136628045-136628102(+)	.((((((((.....(((((((.&.))))))).....))))))))	.))))))).....))))))))	-18	19,40	1,21	chr1_136628045-136628102(+)_mmu-miR-33-5p_ss.png	1
chr1	136628048	136628114	K00262:18:H7LNLBBXX:5:2105:22709:6167	0	+	mmu-miR-33-5p		Yes	Yes		Zfp281	Zfp281:3UTR; Zfp281:exon	ACGATCCTATTAAGAATAATGTAATGCCCTTTCAATGCAACTTTTCATATTTAGTTTATTTTGTTAGTGTGA	GUGCAUUGUAGUUGCAUUGCA	chr1:136628045-136628117(+)	.((((((((.....(((((((.&.))))))).....))))))))	.))))))).....))))))))	-18	19,40	1,21	chr1_136628045-136628117(+)_mmu-miR-33-5p_ss.png	1
chr1	136628058	136628099	K00262:18:H7LNLBBXX:5:1126:9161:1297	0	+	mmu-miR-33-5p		Yes	Yes		Zfp281	Zfp281:3UTR; Zfp281:exon	TAAGAATAATGTAATGCCCTTTCAATGCAACTTTTCATATTTAGTTT	GUGCAUUGUAGUUGCAUUGCA	chr1:136628055-136628102(+)	.((((((((.....(((((((.&.))))))).....))))))))	.))))))).....))))))))	-18	9,30	1,21	chr1_136628055-136628102(+)_mmu-miR-33-5p_ss.png	1
chr1	136628059	136628099	K00262:18:H7LNLBBXX:5:1101:23399:42495	0	+	mmu-miR-33-5p		Yes	Yes		Zfp281	Zfp281:3UTR; Zfp281:exon	AAGAATAATGTAATGCCCTTTCAATGCAACTTTTCATATTTAGTTT	GUGCAUUGUAGUUGCAUUGCA	chr1:136628056-136628102(+)	.((((((((.....(((((((.&.))))))).....))))))))	.))))))).....))))))))	-18	8,29	1,21	chr1_136628056-136628102(+)_mmu-miR-33-5p_ss.png	3
chr1	136628059	136628108	K00262:18:H7LNLBBXX:5:1112:24789:39699	0	+	mmu-miR-33-5p		Yes	Yes		Zfp281	Zfp281:3UTR; Zfp281:exon	AAGAATAATGTAATGCCCTTTCAATGCAACTTTTCATATTTAGTTTATTTTGTTA	GUGCAUUGUAGUUGCAUUGCA	chr1:136628056-136628111(+)	.((((((((.....(((((((.&.))))))).....))))))))	.))))))).....))))))))	-18	8,29	1,21	chr1_136628056-136628111(+)_mmu-miR-33-5p_ss.png	1
chr1	136628060	136628093	K00262:18:H7LNLBBXX:5:1101:1763:28569	0	+	mmu-miR-33-5p		Yes	Yes		Zfp281	Zfp281:3UTR; Zfp281:exon	AGAATAATGTAATGCCCTTTCAATGCAACTTTTCATATT	GUGCAUUGUAGUUGCAUUGCA	chr1:136628057-136628096(+)	.((((((((.....(((((((.&.))))))).....))))))))	.))))))).....))))))))	-18	7,28	1,21	chr1_136628057-136628096(+)_mmu-miR-33-5p_ss.png	1
chr1	136628060	136628099	K00262:18:H7LNLBBXX:5:1111:10287:1982	0	+	mmu-miR-33-5p		Yes	Yes		Zfp281	Zfp281:3UTR; Zfp281:exon	AGAATAATGTAATGCCCTTTCAATGCAACTTTTCATATTTAGTTT	GUGCAUUGUAGUUGCAUUGCA	chr1:136628057-136628102(+)	.((((((((.....(((((((.&.))))))).....))))))))	.))))))).....))))))))	-18	7,28	1,21	chr1_136628057-136628102(+)_mmu-miR-33-5p_ss.png	1
chr1	136628060	136628123	K00262:18:H7LNLBBXX:5:1207:6147:37255	0	+	mmu-miR-33-5p		Yes	Yes		Zfp281	Zfp281:3UTR; Zfp281:exon	AGAATAATGTAATGCCCTTTCAATGCAACTTTTCATATTTAGTTTATTTTGTTAGTGTGATTTTAGCTC	GUGCAUUGUAGUUGCAUUGCA	chr1:136628057-136628126(+)	.((((((((.....(((((((.&.))))))).....))))))))	.))))))).....))))))))	-18	7,28	1,21	chr1_136628057-136628126(+)_mmu-miR-33-5p_ss.png	1
chr1	136628062	136628090	K00262:18:H7LNLBBXX:5:1111:17391:7574	0	+	mmu-miR-33-5p		Yes	Yes		Zfp281	Zfp281:3UTR; Zfp281:exon	AATAATGTAATGCCCTTTCAATGCAACTTTTCAT	GUGCAUUGUAGUUGCAUUGCA	chr1:136628059-136628093(+)	.((((((((.....(((((((.&.))))))).....))))))))	.))))))).....))))))))	-18	5,26	1,21	chr1_136628059-136628093(+)_mmu-miR-33-5p_ss.png	2
chr1	136628065	136628095	K00262:18:H7LNLBBXX:5:1102:26484:10211	0	+	mmu-miR-33-5p		Yes	Yes		Zfp281	Zfp281:3UTR; Zfp281:exon	AATGTAATGCCCTTTCAATGCAACTTTTCATATTTA	GUGCAUUGUAGUUGCAUUGCA	chr1:136628062-136628098(+)	.((((((((.....(((((((.&.))))))).....))))))))	.))))))).....))))))))	-18	2,23	1,21	chr1_136628062-136628098(+)_mmu-miR-33-5p_ss.png	1
chr1	136628065	136628123	K00262:18:H7LNLBBXX:5:1207:9100:3653	0	+	mmu-miR-33-5p		Yes	Yes		Zfp281	Zfp281:3UTR; Zfp281:exon	AATGTAATGCCCTTTCAATGCAACTTTTCATATTTAGTTTATTTTGTTAGTGTGATTTTAGCTC	GUGCAUUGUAGUUGCAUUGCA	chr1:136628062-136628126(+)	.((((((((.....(((((((.&.))))))).....))))))))	.))))))).....))))))))	-18	2,23	1,21	chr1_136628062-136628126(+)_mmu-miR-33-5p_ss.png	1
chr1	136628066	136628099	K00262:18:H7LNLBBXX:5:1106:12946:26002	0	+	mmu-miR-33-5p		Yes	Yes		Zfp281	Zfp281:3UTR; Zfp281:exon	ATGTAATGCCCTTTCAATGCAACTTTTCATATTTAGTTT	GUGCAUUGUAGUUGCAUUGCA	chr1:136628063-136628102(+)	.((((((((.....(((((((.&.))))))).....))))))))	.))))))).....))))))))	-18	1,22	1,21	chr1_136628063-136628102(+)_mmu-miR-33-5p_ss.png	2
chr1	136628066	136628116	K00262:18:H7LNLBBXX:5:1103:13129:35040	0	+	mmu-miR-33-5p		Yes	Yes		Zfp281	Zfp281:3UTR; Zfp281:exon	ATGTAATGCCCTTTCAATGCAACTTTTCATATTTAGTTTATTTTGTTAGTGTGATT	GUGCAUUGUAGUUGCAUUGCA	chr1:136628063-136628119(+)	.((((((((.....(((((((.&.))))))).....))))))))	.))))))).....))))))))	-18	1,22	1,21	chr1_136628063-136628119(+)_mmu-miR-33-5p_ss.png	2
chr1	136628068	136628093	K00262:18:H7LNLBBXX:5:2219:31893:10405	0	+	mmu-miR-33-5p		Yes	Yes		Zfp281	Zfp281:3UTR; Zfp281:exon	GTAATGCCCTTTCAATGCAACTTTTCATATT	GUGCAUUGUAGUUGCAUUGCA	chr1:136628065-136628096(+)	(((((((.....(((((((.&.))))))).....))))))).	.))))))).....))))))).	-18	1,20	1,21	chr1_136628065-136628096(+)_mmu-miR-33-5p_ss.png	1
chr1	136628916	136628952	K00262:18:H7LNLBBXX:5:1101:10906:25773	0	+	mmu-miR-21a-5p		Yes	Yes		Zfp281	Zfp281:3UTR; Zfp281:exon	AACATTCTCTTGTTTAAGCTATTACTCACCACCTTCACGTCT	UAGCUUAUCAGACUGAUGUUGA	chr1:136628913-136628955(+)	((((((...(((..(((((((.&))))))).)))...)))))).	))))))).)))...))))))..	-12	1,22	1,21	chr1_136628913-136628955(+)_mmu-miR-21a-5p_ss.png	1
chr1	136628969	136629007	K00262:18:H7LNLBBXX:5:1221:18223:28217	0	+	mmu-miR-193a-3p		Yes	Yes		Zfp281	Zfp281:3UTR; Zfp281:exon	TTGTTCTTAACTTCTTAAAGTTCTGGGCCTTCTTGTTCCTTCTC	AACUGGCCUACAAAGUCCCAGU	chr1:136628966-136629010(+)	.(((((.((..((((.((.&.))...)))))).))))).	....))...)))))).))))).	-11	22,40	4,22	chr1_136628966-136629010(+)_mmu-miR-193a-3p_ss.png	1
chr1	136629277	136629303	K00262:18:H7LNLBBXX:5:2104:24606:40543	0	+	mmu-miR-200c-3p		Yes	Yes		Zfp281	Zfp281:3UTR; Zfp281:exon	TGAAATTGCAGCCTTTAATGTACATTTTGAAG	UAAUACUGCCGGGUAAUGAUGGA	chr1:136629274-136629306(+)	.((((.&.)))).	.....))))..............	-5	7,12	5,10	chr1_136629274-136629306(+)_mmu-miR-200c-3p_ss.png	1
chr1	136629309	136629331	>K00262:18:H7LNLBBXX:5:1121:7253:19759	0	+	mmu-miR-200c-3p		Yes	Yes		Zfp281	Zfp281:3UTR; Zfp281:exon	GGGTGTATTAGTCAGTATTGTACAGGGA	UAAUACUGCCGGGUAAUGAUGGA	chr1:136629306-136629334(+)	.((((.(.((((((((.&)))))))).).)))).	)))))))).).))))........	-8	5,21	1,16	chr1_136629306-136629334(+)_mmu-miR-200c-3p_ss.png	1
chr1	136629339	136629388	K00262:18:H7LNLBBXX:5:1105:26687:26529	0	+	mmu-miR-31-5p		Yes	Yes		Zfp281	Zfp281:3UTR; Zfp281:exon	TTGTCATCAAAACTTGCTATGAACGCTAATTGCCATTTGAAGCTACTGATAGGCA	AGGCAAGAUGCUGGCAUAGCUG	chr1:136629336-136629391(+)	.((((((...((...(((((.&.)))))...))...)))))).	.)))))...))...))))))..	-19	15,35	1,21	chr1_136629336-136629391(+)_mmu-miR-31-5p_ss.png	2
chr1	136629341	136629375	K00262:18:H7LNLBBXX:5:2118:20253:29905	0	+	mmu-miR-31-5p		Yes	Yes		Zfp281	Zfp281:3UTR; Zfp281:exon	GTCATCAAAACTTGCTATGAACGCTAATTGCCATTTGAAG	AGGCAAGAUGCUGGCAUAGCUG	chr1:136629338-136629378(+)	.((((((...((...(((((.&.)))))...))...)))))).	.)))))...))...))))))..	-19	13,33	1,21	chr1_136629338-136629378(+)_mmu-miR-31-5p_ss.png	1
chr1	136629544	136629587	K00262:18:H7LNLBBXX:5:1226:16589:18458	0	+	mmu-miR-671-5p		Yes	Yes		Zfp281	Zfp281:3UTR; Zfp281:exon	TTGTTTGCAGTCTCATTGTGTAATCAGCCTACCACAGGCTTCCATGTAT	AGGAAGCCCUGGAGGGGCUGGAG	chr1:136629541-136629590(+)	.((((((.(((..(((((((.&.))))))).)))..)))))).	.))))))).)))..))))))...	-27	24,44	1,21	chr1_136629541-136629590(+)_mmu-miR-671-5p_ss.png	1
chr1	138484945	138484992	K00262:18:H7LNLBBXX:5:2225:25743:11917	0	-	mmu-miR-706		Yes	Yes		Nek7	Nek7:exon; Nek7:3UTR	AAACCAAAACTAAATGAAAATACAAGGCTTCTCCCCTTGTAGTGACTTTGCTT	AGAGAAACCCUGUCUCAAAAAA	chr1:138484942-138484995(-)	.(((.((.(((((.&.))))).)).))).	.))))).)).))).........	-9	21,34	1,14	chr1_138484942-138484995(-)_mmu-miR-706_ss.png	1
chr1	138485877	138485912	K00262:18:H7LNLBBXX:5:2215:9516:39647	0	-	mmu-miR-466g		Yes	Yes		Nek7	Nek7:exon; Nek7:3UTR	AGAAAGAAAAGGTGTGTGTTAAAATGTGCCTGTGAATGTCG	AUACAGACACAUGCACACACA	chr1:138485874-138485915(-)	.((((((((....(((((.(((((.&.))))).))))))))))))).	.))))).))))))))))))).	-22	11,35	1,21	chr1_138485874-138485915(-)_mmu-miR-466g_ss.png	1
chr1	138485877	138485913	K00262:18:H7LNLBBXX:5:1109:17137:9209	0	-	mmu-miR-466g		Yes	Yes		Nek7	Nek7:exon; Nek7:3UTR	TAGAAAGAAAAGGTGTGTGTTAAAATGTGCCTGTGAATGTCG	AUACAGACACAUGCACACACA	chr1:138485874-138485916(-)	.((((((((....(((((.(((((.&.))))).))))))))))))).	.))))).))))))))))))).	-22	12,36	1,21	chr1_138485874-138485916(-)_mmu-miR-466g_ss.png	1
chr1	138486218	138486259	K00262:18:H7LNLBBXX:5:1106:20740:7539	0	-	mmu-miR-205-5p		Yes	Yes		Nek7	Nek7:exon; Nek7:3UTR	GTGTTTTTATTGTACATTTGAAGAATATTCTTGGAATAATCTTGCAG	UCCUUCAUUCCACCGGAGUCUG	chr1:138486215-138486262(-)	.(((((((((((.&.))))))..))))).	......))))))..)))))...	-8	26,38	6,20	chr1_138486215-138486262(-)_mmu-miR-205-5p_ss.png	1
chr1	138486576	138486607	K00262:18:H7LNLBBXX:5:1128:8907:28815	0	-	mmu-miR-181a-5p		Yes	Yes		Nek7	Nek7:exon; Nek7:3UTR	TGGACGTTGTAGTGGACATGATTGTGAACTTCTGATT	AACAUUCAACGCUGUCGGUGAGU	chr1:138486573-138486610(-)	.((.(((((.((((.&.))))))))))).	..)))))))))))..........	-9	1,15	2,14	chr1_138486573-138486610(-)_mmu-miR-181a-5p_ss.png	1
chr1	139172074	139172127	K00262:18:H7LNLBBXX:5:1108:16731:11495	0	+	mmu-miR-31-5p		Yes	Yes		Dennd1b	Dennd1b:exon; Dennd1b:3UTR	AGTGCTTTATTCAGTCAGCTATGTCACTAGACCATGAATACACTTTCTTAAAACTGAAA	AGGCAAGAUGCUGGCAUAGCUG	chr1:139172071-139172130(+)	.(((((((((((((.(.((.&.))).))....)))))))))))	.))).))....)))))))))))	-17	15,34	1,22	chr1_139172071-139172130(+)_mmu-miR-31-5p_ss.png	1
chr1	139172075	139172127	K00262:18:H7LNLBBXX:5:2101:8014:8066	0	+	mmu-miR-31-5p		Yes	Yes		Dennd1b	Dennd1b:exon; Dennd1b:3UTR	GTGCTTTATTCAGTCAGCTATGTCACTAGACCATGAATACACTTTCTTAAAACTGAAA	AGGCAAGAUGCUGGCAUAGCUG	chr1:139172072-139172130(+)	.(((((((((((((.(.((.&.))).))....)))))))))))	.))).))....)))))))))))	-17	14,33	1,22	chr1_139172072-139172130(+)_mmu-miR-31-5p_ss.png	1
chr1	139174737	139174766	K00262:18:H7LNLBBXX:5:1115:23348:47542	0	+	mmu-miR-200c-3p		Yes	Yes		Dennd1b	Dennd1b:exon; Dennd1b:3UTR	AGGTCATGTCTTTCAGTATTTGCCTAAAACTGTAT	UAAUACUGCCGGGUAAUGAUGGA	chr1:139174734-139174769(+)	.(((((..(((.(((((((.&.)))))))..)))..))))).	.)))))))..)))..)))))...	-12	2,21	1,21	chr1_139174734-139174769(+)_mmu-miR-200c-3p_ss.png	1
chr1	139174756	139174787	K00262:18:H7LNLBBXX:5:1209:12327:46205	0	+	mmu-miR-107-3p		Yes	Yes		Dennd1b	Dennd1b:exon; Dennd1b:3UTR	TTGCCTAAAACTGTATGTAGCAATGTTCTATGTGATT	AGCAGCAUUGUACAGGGCUAUCA	chr1:139174753-139174790(+)	.((((.........(((.((((((((((.&)).))))))))))))))).	)).))))))))))))))).....	-14	2,30	1,19	chr1_139174753-139174790(+)_mmu-miR-107-3p_ss.png	1
chr1	139175981	139176016	K00262:18:H7LNLBBXX:5:1220:10825:18036	0	+	mmu-miR-31-5p		Yes	Yes		Dennd1b	Dennd1b:exon; Dennd1b:3UTR	ATGAACTCTGCTTTGCCATAAAGTACCCAATAATGTCGCTG	AGGCAAGAUGCUGGCAUAGCUG	chr1:139175978-139176019(+)	.(((.(((((........((.&.))........))))).))).	.))........))))).)))..	-13	9,29	1,21	chr1_139175978-139176019(+)_mmu-miR-31-5p_ss.png	1
chr1	139447863	139447917	K00262:18:H7LNLBBXX:5:1211:8755:26019	0	+	mmu-miR-7068-5p		Yes	Yes		Zbtb41	Zbtb41:exon; Zbtb41:3UTR	TAGTTTGTAGCCCAGGTAGCCTCAATTTGTGATAGACTTTCTGCCTTAGCCAACCAGTTG	GUGAGGCUCAGUAUGGGGUGG	chr1:139447860-139447920(+)	.((.((((...(((((((.&.))))))).....)))).)).	.))))))).....)))).)).	-19	7,25	1,21	chr1_139447860-139447920(+)_mmu-miR-7068-5p_ss.png	1
chr1	139448454	139448503	K00262:18:H7LNLBBXX:5:1101:25804:6923	0	+	mmu-miR-205-5p		Yes	Yes		Zbtb41	Zbtb41:exon; Zbtb41:3UTR	CAGTATCTACAGATGAGTAAGGAAGGAAGGGACAAGTGTAACTAAAGTGATGGCA	UCCUUCAUUCCACCGGAGUCUG	chr1:139448451-139448506(+)	.(((((......((((.((((((.&)))))).))))......)))))	)))))).))))......)))))	-17	9,32	1,22	chr1_139448451-139448506(+)_mmu-miR-205-5p_ss.png	1
chr1	139449230	139449254	>K00262:18:H7LNLBBXX:5:1112:6106:17632	0	+	mmu-miR-183-5p		Yes	Yes		Zbtb41	Zbtb41:exon; Zbtb41:3UTR	TTTATAGGAACAGTTGCCATATTAATGTTC	UAUGGCACUGGUAGAAUUCACU	chr1:139449227-139449257(+)	.(((.(((((((.&)))))))))).	))))))))))............	-13	10,22	1,11	chr1_139449227-139449257(+)_mmu-miR-183-5p_ss.png	1
chr1	139449507	139449551	K00262:18:H7LNLBBXX:5:2102:3082:32156	0	+	mmu-miR-21a-5p		Yes	Yes		Zbtb41	Zbtb41:exon; Zbtb41:3UTR	TTGTGATTTCTATCCAAAGGCAGAGAAGATTTCTAACTATCTTACTGAAA	UAGCUUAUCAGACUGAUGUUGA	chr1:139449504-139449554(+)	.((((.(((...((((.&.))))...))))))).	.......))))...))))))).	-7	33,49	7,22	chr1_139449504-139449554(+)_mmu-miR-21a-5p_ss.png	1
chr1	139449555	139449589	K00262:18:H7LNLBBXX:5:1113:25662:45924	0	+	mmu-miR-26b-5p		Yes	Yes		Zbtb41	Zbtb41:exon; Zbtb41:3UTR	AATGAAAACATCATACTTAGAAATGTACTTTGCTTTAGAG	UUCAAGUAAUUCAGGAUAGGU	chr1:139449552-139449592(+)	.(((((....((....((((((.&.))))))..))...)))))	...))))))..))...)))))	-6	14,36	3,21	chr1_139449552-139449592(+)_mmu-miR-26b-5p_ss.png	1
chr1	139450581	139450615	K00262:18:H7LNLBBXX:5:2213:15777:6150	0	+	mmu-miR-298-5p		Yes	Yes		Zbtb41	Zbtb41:exon; Zbtb41:3UTR	ACAGCTGACGTCCTTGGATACTGAATTTTAAAAATTGTTA	GGCAGAGGAGGGCUGUUCUUCCC	chr1:139450578-139450618(+)	(((((...(.(((((.(.&.).))))).)))))).	..).))))).)))))).......	-12	1,18	2,17	chr1_139450578-139450618(+)_mmu-miR-298-5p_ss.png	1
chr1	139451878	139451904	K00262:18:H7LNLBBXX:5:1114:24454:19918	0	+	mmu-miR-96-5p		Yes	Yes		Zbtb41	Zbtb41:exon; Zbtb41:3UTR	TGGACATATTTAGTGCCAAATTTCAAAAGACT	UUUGGCACUAGCACAUUUUUGCU	chr1:139451875-139451907(+)	.(((((((((((.&))))))))))).	)))))))))))............	-15	9,21	1,12	chr1_139451875-139451907(+)_mmu-miR-96-5p_ss.png	1
chr1	139493829	139493880	K00262:18:H7LNLBBXX:5:1107:8917:22432	0	+	mmu-miR-183-5p		Yes	Yes		Aspm	Aspm:3UTR; Aspm:exon	GTGTAAACTGTTTAGATATGACTTTGTGTAAAAATAAAAATGTAGATATTAAAGTTA	UAUGGCACUGGUAGAAUUCACU	chr1:139493826-139493883(+)	.((....(((..((((.&.)))).))).....)).	....)))).))).....))...	-6	14,30	4,20	chr1_139493826-139493883(+)_mmu-miR-183-5p_ss.png	1
chr1	143607974	143608027	K00262:18:H7LNLBBXX:5:1109:16599:32754	0	-	mmu-miR-466g		Yes	Yes		Cdc73	Cdc73:exon; Cdc73:3UTR	CAGTTGAAAGTCAGCCTGTGTGTATCCGATGTCTATACTAACTCATGTTTAAAAAGGAA	AUACAGACACAUGCACACACA	chr1:143607971-143608030(-)	.(((((((((..(.(((((.&.))))))))))))))).	....)))))))))))))))..	-15	16,35	4,20	chr1_143607971-143608030(-)_mmu-miR-466g_ss.png	1
chr1	143751548	143751584	K00262:18:H7LNLBBXX:5:1221:25195:5481	0	-	mmu-miR-25-3p		Yes	Yes		Trove2	Trove2:3UTR; Trove2:exon	AGTATTAAAACCTTGAGACTCTTGCAATAAAAATATCAGACC	CAUUGCACUUGUCUCGGUCUGA	chr1:143751545-143751587(-)	.(((..(((((...((((((.&.))))))...)))))))).	.))))))...))))))))....	-15	9,29	1,19	chr1_143751545-143751587(-)_mmu-miR-25-3p_ss.png	1
chr1	143751574	143751597	K00262:18:H7LNLBBXX:5:1222:16041:46803	0	-	mmu-miR-200c-3p		Yes	Yes		Trove2	Trove2:3UTR; Trove2:exon	GAGAATTGAAGATAGTATTAAAACCTTGA	UAAUACUGCCGGGUAAUGAUGGA	chr1:143751571-143751600(-)	.((((..(.((((((((.&)))))))).)...)))).	)))))))).)...))))......	-6	4,21	1,18	chr1_143751571-143751600(-)_mmu-miR-200c-3p_ss.png	1
chr1	143755081	143755124	K00262:18:H7LNLBBXX:5:1222:15392:4602	0	-	mmu-miR-27b-3p		Yes	Yes		Trove2	Trove2:3UTR; Trove2:exon	ATGATATGCATGATTACTTTAGGAACCTGTGAATGTGTGTGATTTGTTT	UUCACAGUGGCUAAGUUCUGC	chr1:143755078-143755127(-)	.(((.((..((.((((....(((((((.&)))))))...)))))))))))	)))))))...)))))))))))	-13	7,34	1,21	chr1_143755078-143755127(-)_mmu-miR-27b-3p_ss.png	1
chr1	144001065	144001090	K00262:18:H7LNLBBXX:5:1221:31751:10124	0	-	mmu-miR-96-5p		Yes	Yes		Rgs2	Rgs2:exon; Rgs2:3UTR	CAGCGTCTGTTACGAGTGCCAAAAACTGTCT	UUUGGCACUAGCACAUUUUUGCU	chr1:144001062-144001093(-)	.((((..(((....(((((((((.&)))))))))...)))....))))	)))))))))...)))....))))	-16	1,24	1,23	chr1_144001062-144001093(-)_mmu-miR-96-5p_ss.png	1
chr1	144001080	144001102	>K00262:18:H7LNLBBXX:5:1118:30502:23927	0	-	mmu-miR-96-5p		Yes	Yes		Rgs2	Rgs2:exon; Rgs2:3UTR	GTGCTGTAGAACCAGCGTCTGTTACGAG	UUUGGCACUAGCACAUUUUUGCU	chr1:144001077-144001105(-)	(((((..((..((((.&.))))..))))))).	.))))..))))))).........	-10	1,16	1,15	chr1_144001077-144001105(-)_mmu-miR-96-5p_ss.png	1
chr1	149829712	149829749	K00262:18:H7LNLBBXX:5:1205:7953:8348	0	-	mmu-miR-23a-3p		Yes	Yes		Pla2g4a	Pla2g4a:exon; Pla2g4a:3UTR	AGGAGACTTCCCATTGTGTGTGAATGTTATTCTGAACTAGATT	AUCACAUUGCCAGGGAUUUCC	chr1:149829709-149829752(-)	.(((((..((((.....((((((.&.)))))).....)))))))))	.)))))).....)))))))))	-16	1,24	1,21	chr1_149829709-149829752(-)_mmu-miR-23a-3p_ss.png	1
chr1	149829720	149829766	K00262:18:H7LNLBBXX:5:1110:26808:23434	0	-	mmu-miR-21a-5p		Yes	Yes		Pla2g4a	Pla2g4a:exon; Pla2g4a:3UTR	ATAGTTTAACTCAGTAAAGGAGACTTCCCATTGTGTGTGAATGTTATTCTGA	UAGCUUAUCAGACUGAUGUUGA	chr1:149829717-149829769(-)	.((((((((((....(((.((.&.))))).....))))).)))))	.))))).....))))).)))))	-10	5,26	1,22	chr1_149829717-149829769(-)_mmu-miR-21a-5p_ss.png	1
chr1	150105735	150105785	K00262:18:H7LNLBBXX:5:1216:25712:35180	0	+	mmu-miR-200c-3p		Yes	Yes		Ptgs2	Ptgs2:3UTR; Ptgs2:exon	ATGACATTAACCCTACAGTACTAATCAAAAGGCGTTCAACTGAGCTGTAAAAGTCT	UAAUACUGCCGGGUAAUGAUGGA	chr1:150105732-150105788(+)	.(((((((((..(((((.&.)))))..))))..))))).	...)))))..))))..)))))..	-14	4,21	3,22	chr1_150105732-150105788(+)_mmu-miR-200c-3p_ss.png	1
chr1	150105754	150105785	K00262:18:H7LNLBBXX:5:1224:2422:19408	0	+	mmu-miR-423-3p		Yes	Yes		Ptgs2	Ptgs2:3UTR; Ptgs2:exon	ACTAATCAAAAGGCGTTCAACTGAGCTGTAAAAGTCT	AGCUCGGUCUGAGGCCCCUCAGU	chr1:150105751-150105788(+)	.(((.((((((((((((.&)))))))).))))))).	)))))))).))))))).......	-20	11,28	1,17	chr1_150105751-150105788(+)_mmu-miR-423-3p_ss.png	1
chr1	150105763	150105795	K00262:18:H7LNLBBXX:5:2111:4178:11724	0	+	mmu-miR-101b-3p		Yes	Yes		Ptgs2	Ptgs2:3UTR; Ptgs2:exon	AAGGCGTTCAACTGAGCTGTAAAAGTCTACTGACCATA	GUACAGUACUGUGAUAGCU	chr1:150105760-150105798(+)	.((((((...(((..((((((.&)).)))))))...))))))	)).)))))))...))))))	-12	14,35	1,19	chr1_150105760-150105798(+)_mmu-miR-101b-3p_ss.png	1
chr1	150105792	150105844	K00262:18:H7LNLBBXX:5:2109:24850:29219	0	+	mmu-miR-700-3p		Yes	Yes		Ptgs2	Ptgs2:3UTR; Ptgs2:exon	CTGACCATATTTATTTATTTATGTGAAGAATTTAATTTAATTATTTAATATTTATACT	CACGCGGGAACCGAGUCCACC	chr1:150105789-150105847(+)	.((((.&)))).	)))).................	-2	21,26	1,5	chr1_150105789-150105847(+)_mmu-miR-700-3p_ss.png	1
chr1	150105797	150105822	K00262:18:H7LNLBBXX:5:1202:10784:6572	0	+	mmu-miR-24-3p		Yes	Yes		Ptgs2	Ptgs2:3UTR; Ptgs2:exon	CATATTTATTTATTTATGTGAAGAATTTAAT	UGGCUCAGUUCAGCAGGAACAG	chr1:150105794-150105825(+)	.(.((..(((((.&.)))))..)).).	......)))))..)).).....	-3	16,28	6,18	chr1_150105794-150105825(+)_mmu-miR-24-3p_ss.png	1
chr1	150105895	150105927	K00262:18:H7LNLBBXX:5:1205:25499:29114	0	+	mmu-miR-27a-3p		Yes	Yes		Ptgs2	Ptgs2:3UTR; Ptgs2:exon	TTGAACAATGTTACATTTGTGAAGATTCCCTCCGGTGT	UUCACAGUGGCUAAGUUCCGC	chr1:150105892-150105930(+)	.((((...(((((...((((((.&)))))))))))...)))).	)))))))))))...))))...	-13	2,24	1,19	chr1_150105892-150105930(+)_mmu-miR-27a-3p_ss.png	1
chr1	150105895	150105942	K00262:18:H7LNLBBXX:5:2207:21724:10088	0	+	mmu-miR-350-3p		Yes	Yes		Ptgs2	Ptgs2:3UTR; Ptgs2:exon	TTGAACAATGTTACATTTGTGAAGATTCCCTCCGGTGTTTGTCCTTTAAATAT	UUCACAAAGCCCAUACACUUUC	chr1:150105892-150105945(+)	.(((....((((((((.&))))))))......))).	))))))))......))).....	-8	8,24	1,18	chr1_150105892-150105945(+)_mmu-miR-350-3p_ss.png	1
chr1	150105895	150105951	K00262:18:H7LNLBBXX:5:1109:26494:7064	0	+	mmu-miR-350-3p		Yes	Yes		Ptgs2	Ptgs2:3UTR; Ptgs2:exon	TTGAACAATGTTACATTTGTGAAGATTCCCTCCGGTGTTTGTCCTTTAAATATGTGTTACCT	UUCACAAAGCCCAUACACUUUC	chr1:150105892-150105954(+)	.(((((.((..(((......((((.&.)))))))..)).))))).	..)))))))..)).)))))...	-8	33,57	2,20	chr1_150105892-150105954(+)_mmu-miR-350-3p_ss.png	1
chr1	150105896	150105955	K00262:18:H7LNLBBXX:5:1208:25438:35022	0	+	mmu-miR-141-3p		Yes	Yes		Ptgs2	Ptgs2:3UTR; Ptgs2:exon	TGAACAATGTTACATTTGTGAAGATTCCCTCCGGTGTTTGTCCTTTAAATATGTGTTACCTGAAA	UAACACUGUCUGGUAAAGAUGG	chr1:150105893-150105958(+)	.(((((....(((.......(((((((.&.)))))))))).....))))).	.)))))))))).....))))).	-10	12,39	1,22	chr1_150105893-150105958(+)_mmu-miR-141-3p_ss.png	1
chr1	150105911	150105955	K00262:18:H7LNLBBXX:5:1110:8044:20709	0	+	mmu-miR-205-5p		Yes	Yes		Ptgs2	Ptgs2:3UTR; Ptgs2:exon	TTGTGAAGATTCCCTCCGGTGTTTGTCCTTTAAATATGTGTTACCTGAAA	UCCUUCAUUCCACCGGAGUCUG	chr1:150105908-150105958(+)	.(((....((((((((.&.))))))))))).	..........))))))))))).	-15	6,22	10,22	chr1_150105908-150105958(+)_mmu-miR-205-5p_ss.png	1
chr1	150105913	150105946	K00262:18:H7LNLBBXX:5:1106:24251:31031	0	+	mmu-miR-205-5p		Yes	Yes		Ptgs2	Ptgs2:3UTR; Ptgs2:exon	GTGAAGATTCCCTCCGGTGTTTGTCCTTTAAATATGTGT	UCCUUCAUUCCACCGGAGUCUG	chr1:150105910-150105949(+)	.(((....((((((((.&.))))))))))).	..........))))))))))).	-15	4,20	10,22	chr1_150105910-150105949(+)_mmu-miR-205-5p_ss.png	1
chr1	150105916	150105946	K00262:18:H7LNLBBXX:5:1103:17716:13025	0	+	mmu-miR-3102-5p.2-5p		Yes	Yes		Ptgs2	Ptgs2:3UTR; Ptgs2:exon	AAGATTCCCTCCGGTGTTTGTCCTTTAAATATGTGT	GGUGGUGCAGGCAGGAGAGCC	chr1:150105913-150105949(+)	.((((..(((((((((.&.)).))))))))))).	...)).)))))))))))....	-14	8,24	3,18	chr1_150105913-150105949(+)_mmu-miR-3102-5p.2-5p_ss.png	1
chr1	150105918	150105946	K00262:18:H7LNLBBXX:5:1114:19400:8945	0	+	mmu-miR-141-3p		Yes	Yes		Ptgs2	Ptgs2:3UTR; Ptgs2:exon	GATTCCCTCCGGTGTTTGTCCTTTAAATATGTGT	UAACACUGUCUGGUAAAGAUGG	chr1:150105915-150105949(+)	.((..(((((((.&.)))))))...)).	.)))))))...)).........	-8	5,17	1,14	chr1_150105915-150105949(+)_mmu-miR-141-3p_ss.png	1
chr1	150105927	150105955	K00262:18:H7LNLBBXX:5:2204:11566:26353	0	+	mmu-miR-141-3p		Yes	Yes		Ptgs2	Ptgs2:3UTR; Ptgs2:exon	CGGTGTTTGTCCTTTAAATATGTGTTACCTGAAA	UAACACUGUCUGGUAAAGAUGG	chr1:150105924-150105958(+)	(.((.((((.((.....(((.((((((.&)))))))))..)))))).)).)	)))))))))..)))))).)).)	-9	1,28	1,22	chr1_150105924-150105958(+)_mmu-miR-141-3p_ss.png	1
chr1	150105928	150105955	K00262:18:H7LNLBBXX:5:1109:5609:17896	0	+	mmu-miR-141-3p		Yes	Yes		Ptgs2	Ptgs2:3UTR; Ptgs2:exon	GGTGTTTGTCCTTTAAATATGTGTTACCTGAAA	UAACACUGUCUGGUAAAGAUGG	chr1:150105925-150105958(+)	.((.((((.((.....(((.((((((.&)))))))))..)))))).)).	)))))))))..)))))).))..	-8	1,27	1,21	chr1_150105925-150105958(+)_mmu-miR-141-3p_ss.png	1
chr1	150105928	150105958	K00262:18:H7LNLBBXX:5:1206:21207:2264	0	+	mmu-miR-141-3p		Yes	Yes		Ptgs2	Ptgs2:3UTR; Ptgs2:exon	GGTGTTTGTCCTTTAAATATGTGTTACCTGAAACTG	UAACACUGUCUGGUAAAGAUGG	chr1:150105925-150105961(+)	.((.((((.((.....(((.((((((.&)))))))))..)))))).)).	)))))))))..)))))).))..	-8	1,27	1,21	chr1_150105925-150105961(+)_mmu-miR-141-3p_ss.png	1
chr1	150105945	150105993	K00262:18:H7LNLBBXX:5:2110:14590:16506	0	+	mmu-miR-26b-5p		Yes	Yes		Ptgs2	Ptgs2:3UTR; Ptgs2:exon	TATGTGTTACCTGAAACTGAAAGGAAATCAGCATTCATTCCTCTACATAAGCCA	UUCAAGUAAUUCAGGAUAGGU	chr1:150105942-150105996(+)	.((((((((((((.&)))).))..)))))).	)))).))..))))))......	-10	9,22	1,16	chr1_150105942-150105996(+)_mmu-miR-26b-5p_ss.png	3
chr1	150105945	150105999	K00262:18:H7LNLBBXX:5:1102:4543:23153	0	+	mmu-miR-26b-5p		Yes	Yes		Ptgs2	Ptgs2:3UTR; Ptgs2:exon	TATGTGTTACCTGAAACTGAAAGGAAATCAGCATTCATTCCTCTACATAAGCCAGTGAGA	UUCAAGUAAUUCAGGAUAGGU	chr1:150105942-150106002(+)	.((((((((((((.&)))).))..)))))).	)))).))..))))))......	-10	9,22	1,16	chr1_150105942-150106002(+)_mmu-miR-26b-5p_ss.png	1
chr1	150105947	150105993	K00262:18:H7LNLBBXX:5:1126:19187:4778	0	+	mmu-miR-26a-5p		Yes	Yes		Ptgs2	Ptgs2:3UTR; Ptgs2:exon	TGTGTTACCTGAAACTGAAAGGAAATCAGCATTCATTCCTCTACATAAGCCA	UUCAAGUAAUCCAGGAUAGGCU	chr1:150105944-150105996(+)	.((.(..((((..((((((.&)))).))....))))..).)).	)))).))....))))..).)).	-8	1,20	1,22	chr1_150105944-150105996(+)_mmu-miR-26a-5p_ss.png	1
chr1	150105948	150105993	K00262:18:H7LNLBBXX:5:1125:6522:37976	0	+	mmu-miR-26a-5p		Yes	Yes		Ptgs2	Ptgs2:3UTR; Ptgs2:exon	GTGTTACCTGAAACTGAAAGGAAATCAGCATTCATTCCTCTACATAAGCCA	UUCAAGUAAUCCAGGAUAGGCU	chr1:150105945-150105996(+)	((.(..((((..((((((.&)))).))....))))..).)).	)))).))....))))..).)).	-8	1,19	1,22	chr1_150105945-150105996(+)_mmu-miR-26a-5p_ss.png	1
chr1	150105991	150106041	K00262:18:H7LNLBBXX:5:2219:29751:14537	0	+	mmu-miR-205-5p		Yes	Yes		Ptgs2	Ptgs2:3UTR; Ptgs2:exon	ATAAGCCAGTGAGAAGGGAAATGAATTTTGATATCTTTATACTTGAATTTCAGATC	UCCUUCAUUCCACCGGAGUCUG	chr1:150105988-150106044(+)	.((.(((.((((((.&))))))....))).)).	))))))....))).))......	-11	5,19	1,17	chr1_150105988-150106044(+)_mmu-miR-205-5p_ss.png	1
chr1	150105992	150106041	K00262:18:H7LNLBBXX:5:2109:24068:25966	0	+	mmu-miR-205-5p		Yes	Yes		Ptgs2	Ptgs2:3UTR; Ptgs2:exon	TAAGCCAGTGAGAAGGGAAATGAATTTTGATATCTTTATACTTGAATTTCAGATC	UCCUUCAUUCCACCGGAGUCUG	chr1:150105989-150106044(+)	.((.(((.((((((.&))))))....))).)).	))))))....))).))......	-11	4,18	1,17	chr1_150105989-150106044(+)_mmu-miR-205-5p_ss.png	1
chr1	150105993	150106041	K00262:18:H7LNLBBXX:5:2111:20923:7152	0	+	mmu-miR-26b-5p		Yes	Yes		Ptgs2	Ptgs2:3UTR; Ptgs2:exon	AAGCCAGTGAGAAGGGAAATGAATTTTGATATCTTTATACTTGAATTTCAGATC	UUCAAGUAAUUCAGGAUAGGU	chr1:150105990-150106044(+)	.((((((..((((((((.&))))))))....)))))).	))))))))....))))))...	-11	29,46	1,19	chr1_150105990-150106044(+)_mmu-miR-26b-5p_ss.png	1
chr1	150105993	150106041	K00262:18:H7LNLBBXX:5:1104:15321:22485	0	+	mmu-miR-26a-5p		Yes	Yes		Ptgs2	Ptgs2:3UTR; Ptgs2:exon	AAGCCAGTGAGAAGGGAAATGAATTTTGATATCTTTATACTTGAATTTCAGATC	UUCAAGUAAUCCAGGAUAGGCU	chr1:150105990-150106044(+)	.((((........................((((((..((((((((.&))))))))....))))))))))	))))))))....))))))))))	-13	1,46	1,22	chr1_150105990-150106044(+)_mmu-miR-26a-5p_ss.png	1
chr1	150105996	150106027	K00262:18:H7LNLBBXX:5:2219:20994:27778	0	+	mmu-miR-26b-5p		Yes	Yes		Ptgs2	Ptgs2:3UTR; Ptgs2:exon	CCAGTGAGAAGGGAAATGAATTTTGATATCTTTATAC	UUCAAGUAAUUCAGGAUAGGU	chr1:150105993-150106030(+)	.((((((((((.&.))))..)))))).	.))))..))))))........	-5	16,27	1,14	chr1_150105993-150106030(+)_mmu-miR-26b-5p_ss.png	1
chr1	150105999	150106027	K00262:18:H7LNLBBXX:5:1110:14742:18388	0	+	mmu-miR-702-3p		Yes	Yes		Ptgs2	Ptgs2:3UTR; Ptgs2:exon	GTGAGAAGGGAAATGAATTTTGATATCTTTATAC	UGCCCACCCUUUACCCCGCUCC	chr1:150105996-150106030(+)	(((.((((((.&.))))))....))).	......))))))....)))...	-8	1,11	6,20	chr1_150105996-150106030(+)_mmu-miR-702-3p_ss.png	1
chr1	150105999	150106041	K00262:18:H7LNLBBXX:5:2121:22780:36851	0	+	mmu-miR-34a-5p		Yes	Yes		Ptgs2	Ptgs2:3UTR; Ptgs2:exon	GTGAGAAGGGAAATGAATTTTGATATCTTTATACTTGAATTTCAGATC	UGGCAGUGUCUUAGCUGGUUGU	chr1:150105996-150106044(+)	.(((.(.((..(((((.&.)))))..)).).))).	.....)))))..)).).)))..	-4	11,27	5,21	chr1_150105996-150106044(+)_mmu-miR-34a-5p_ss.png	1
chr1	150106000	150106025	K00262:18:H7LNLBBXX:5:1201:24109:17139	0	+	mmu-miR-205-5p		Yes	Yes		Ptgs2	Ptgs2:3UTR; Ptgs2:exon	TGAGAAGGGAAATGAATTTTGATATCTTTAT	UCCUUCAUUCCACCGGAGUCUG	chr1:150105997-150106028(+)	.((((((.&)))))).	))))))................	-7	3,10	1,7	chr1_150105997-150106028(+)_mmu-miR-205-5p_ss.png	1
chr1	150106000	150106041	K00262:18:H7LNLBBXX:5:2219:3610:8488	0	+	mmu-miR-26a-5p		Yes	Yes		Ptgs2	Ptgs2:3UTR; Ptgs2:exon	TGAGAAGGGAAATGAATTTTGATATCTTTATACTTGAATTTCAGATC	UUCAAGUAAUCCAGGAUAGGCU	chr1:150105997-150106044(+)	.((((((..((((((((.&))))))))....)))))).	))))))))....))))))....	-11	22,39	1,19	chr1_150105997-150106044(+)_mmu-miR-26a-5p_ss.png	1
chr1	150106000	150106041	K00262:18:H7LNLBBXX:5:2217:23865:40350	0	+	mmu-miR-31-5p		Yes	Yes		Ptgs2	Ptgs2:3UTR; Ptgs2:exon	TGAGAAGGGAAATGAATTTTGATATCTTTATACTTGAATTTCAGATC	AGGCAAGAUGCUGGCAUAGCUG	chr1:150105997-150106044(+)	.((..(((......(.((((((.&.)))))))...)))..)).	....)))))))...)))..)).	-4	7,29	4,22	chr1_150105997-150106044(+)_mmu-miR-31-5p_ss.png	1
chr1	150106000	150106052	K00262:18:H7LNLBBXX:5:1101:29061:48579	0	+	mmu-miR-183-5p		Yes	Yes		Ptgs2	Ptgs2:3UTR; Ptgs2:exon	TGAGAAGGGAAATGAATTTTGATATCTTTATACTTGAATTTCAGATCATGATTAGCTT	UAUGGCACUGGUAGAAUUCACU	chr1:150105997-150106055(+)	.(((((((((...................((((.(((((.&)))))..))))))))))))).	)))))..)))))))))))))..	-8	12,51	1,21	chr1_150105997-150106055(+)_mmu-miR-183-5p_ss.png	1
chr1	150106001	150106041	K00262:18:H7LNLBBXX:5:1117:2920:16612	0	+	mmu-miR-26a-5p		Yes	Yes		Ptgs2	Ptgs2:3UTR; Ptgs2:exon	GAGAAGGGAAATGAATTTTGATATCTTTATACTTGAATTTCAGATC	UUCAAGUAAUCCAGGAUAGGCU	chr1:150105998-150106044(+)	.((((((..((((((((.&))))))))....)))))).	))))))))....))))))....	-11	21,38	1,19	chr1_150105998-150106044(+)_mmu-miR-26a-5p_ss.png	2
chr1	150106001	150106041	K00262:18:H7LNLBBXX:5:1215:5132:37326	0	+	mmu-miR-31-5p		Yes	Yes		Ptgs2	Ptgs2:3UTR; Ptgs2:exon	GAGAAGGGAAATGAATTTTGATATCTTTATACTTGAATTTCAGATC	AGGCAAGAUGCUGGCAUAGCUG	chr1:150105998-150106044(+)	.((..(((......(.((((((.&.)))))))...)))..)).	....)))))))...)))..)).	-4	6,28	4,22	chr1_150105998-150106044(+)_mmu-miR-31-5p_ss.png	1
chr1	150106003	150106061	K00262:18:H7LNLBBXX:5:1218:5599:31031	0	+	mmu-miR-21a-5p		Yes	Yes		Ptgs2	Ptgs2:3UTR; Ptgs2:exon	GAAGGGAAATGAATTTTGATATCTTTATACTTGAATTTCAGATCATGATTAGCTTAACAAGAAC	UAGCUUAUCAGACUGAUGUUGA	chr1:150106000-150106064(+)	.(((.((((.((.((((.((((.&.)))).)))))))))).))).	.)))).)))))))))).)))..	-14	33,55	1,21	chr1_150106000-150106064(+)_mmu-miR-21a-5p_ss.png	1
chr1	150106007	150106041	K00262:18:H7LNLBBXX:5:2102:27976:1824	0	+	mmu-miR-26a-5p		Yes	Yes		Ptgs2	Ptgs2:3UTR; Ptgs2:exon	GGAAATGAATTTTGATATCTTTATACTTGAATTTCAGATC	UUCAAGUAAUCCAGGAUAGGCU	chr1:150106004-150106044(+)	.((((((..((((((((.&))))))))....)))))).	))))))))....))))))....	-11	15,32	1,19	chr1_150106004-150106044(+)_mmu-miR-26a-5p_ss.png	1
chr1	150106009	150106041	K00262:18:H7LNLBBXX:5:1217:11688:22590	0	+	mmu-miR-26b-5p		Yes	Yes		Ptgs2	Ptgs2:3UTR; Ptgs2:exon	AAATGAATTTTGATATCTTTATACTTGAATTTCAGATC	UUCAAGUAAUUCAGGAUAGGU	chr1:150106006-150106044(+)	.((((((..((((((((.&))))))))....)))))).	))))))))....))))))...	-11	13,30	1,19	chr1_150106006-150106044(+)_mmu-miR-26b-5p_ss.png	1
chr1	150106011	150106040	K00262:18:H7LNLBBXX:5:1115:26829:22977	0	+	mmu-miR-26a-5p		Yes	Yes		Ptgs2	Ptgs2:3UTR; Ptgs2:exon	ATGAATTTTGATATCTTTATACTTGAATTTCAGAT	UUCAAGUAAUCCAGGAUAGGCU	chr1:150106008-150106043(+)	.((((((..((((((((.&))))))))....)))))).	))))))))....))))))....	-11	11,28	1,19	chr1_150106008-150106043(+)_mmu-miR-26a-5p_ss.png	1
chr1	150106011	150106041	K00262:18:H7LNLBBXX:5:2114:4482:37114	0	+	mmu-miR-26a-5p		Yes	Yes		Ptgs2	Ptgs2:3UTR; Ptgs2:exon	ATGAATTTTGATATCTTTATACTTGAATTTCAGATC	UUCAAGUAAUCCAGGAUAGGCU	chr1:150106008-150106044(+)	.((((((..((((((((.&))))))))....)))))).	))))))))....))))))....	-11	11,28	1,19	chr1_150106008-150106044(+)_mmu-miR-26a-5p_ss.png	4
chr1	150106011	150106041	K00262:18:H7LNLBBXX:5:2108:1986:3881	0	+	mmu-miR-26b-5p		Yes	Yes		Ptgs2	Ptgs2:3UTR; Ptgs2:exon	ATGAATTTTGATATCTTTATACTTGAATTTCAGATC	UUCAAGUAAUUCAGGAUAGGU	chr1:150106008-150106044(+)	.((((((..((((((((.&))))))))....)))))).	))))))))....))))))...	-11	11,28	1,19	chr1_150106008-150106044(+)_mmu-miR-26b-5p_ss.png	1
chr1	150106011	150106076	K00262:18:H7LNLBBXX:5:1119:6218:4567	0	+	mmu-miR-26a-5p		Yes	Yes		Ptgs2	Ptgs2:3UTR; Ptgs2:exon	ATGAATTTTGATATCTTTATACTTGAATTTCAGATCATGATTAGCTTAACAAGAACCAAGGAAAAATGTAT	UUCAAGUAAUCCAGGAUAGGCU	chr1:150106008-150106079(+)	.((((((..((((((((.&))))))))....)))))).	))))))))....))))))....	-11	11,28	1,19	chr1_150106008-150106079(+)_mmu-miR-26a-5p_ss.png	1
chr1	150106018	150106041	>K00262:18:H7LNLBBXX:5:1108:18030:16700	0	+	mmu-miR-26a-5p		Yes	Yes		Ptgs2	Ptgs2:3UTR; Ptgs2:exon	TTGATATCTTTATACTTGAATTTCAGATC	UUCAAGUAAUCCAGGAUAGGCU	chr1:150106015-150106044(+)	.((((((..((((((((.&))))))))....)))))).	))))))))....))))))....	-11	4,21	1,19	chr1_150106015-150106044(+)_mmu-miR-26a-5p_ss.png	2
chr1	150106018	150106052	K00262:18:H7LNLBBXX:5:1203:10998:17597	0	+	mmu-miR-26a-5p		Yes	Yes		Ptgs2	Ptgs2:3UTR; Ptgs2:exon	TTGATATCTTTATACTTGAATTTCAGATCATGATTAGCTT	UUCAAGUAAUCCAGGAUAGGCU	chr1:150106015-150106055(+)	.((((((..((((((((.&))))))))....)))))).	))))))))....))))))....	-11	4,21	1,19	chr1_150106015-150106055(+)_mmu-miR-26a-5p_ss.png	1
chr1	150106018	150106061	K00262:18:H7LNLBBXX:5:2223:28990:47964	0	+	mmu-miR-26a-5p		Yes	Yes		Ptgs2	Ptgs2:3UTR; Ptgs2:exon	TTGATATCTTTATACTTGAATTTCAGATCATGATTAGCTTAACAAGAAC	UUCAAGUAAUCCAGGAUAGGCU	chr1:150106015-150106064(+)	.((((((..((((((((.&))))))))....)))))).	))))))))....))))))....	-11	4,21	1,19	chr1_150106015-150106064(+)_mmu-miR-26a-5p_ss.png	1
chr1	150106018	150106068	K00262:18:H7LNLBBXX:5:2119:2666:47964	0	+	mmu-miR-26a-5p		Yes	Yes		Ptgs2	Ptgs2:3UTR; Ptgs2:exon	TTGATATCTTTATACTTGAATTTCAGATCATGATTAGCTTAACAAGAACCAAGGAA	UUCAAGUAAUCCAGGAUAGGCU	chr1:150106015-150106071(+)	.((((((..((((((((.&))))))))....)))))).	))))))))....))))))....	-11	4,21	1,19	chr1_150106015-150106071(+)_mmu-miR-26a-5p_ss.png	2
chr1	150106033	150106088	K00262:18:H7LNLBBXX:5:2221:19309:30274	0	+	mmu-miR-21a-5p		Yes	Yes		Ptgs2	Ptgs2:3UTR; Ptgs2:exon	TTGAATTTCAGATCATGATTAGCTTAACAAGAACCAAGGAAAAATGTATGAATATGTGAGT	UAGCUUAUCAGACUGAUGUUGA	chr1:150106030-150106091(+)	.(((.((((.((.((((.((((.&.)))).)))))))))).))).	.)))).)))))))))).)))..	-14	3,25	1,21	chr1_150106030-150106091(+)_mmu-miR-21a-5p_ss.png	1
chr1	150106047	150106105	K00262:18:H7LNLBBXX:5:2116:31832:20428	0	+	mmu-miR-24-3p		Yes	Yes		Ptgs2	Ptgs2:3UTR; Ptgs2:exon	ATGATTAGCTTAACAAGAACCAAGGAAAAATGTATGAATATGTGAGTGTTGTTACAAGATGAAA	UGGCUCAGUUCAGCAGGAACAG	chr1:150106044-150106108(+)	.(((.(((((...(((((.&.))))))))))))).	..))))))))))))).......	-9	30,48	2,16	chr1_150106044-150106108(+)_mmu-miR-24-3p_ss.png	1
chr1	150106069	150106116	K00262:18:H7LNLBBXX:5:1116:7760:3899	0	+	mmu-miR-182-5p		Yes	Yes		Ptgs2	Ptgs2:3UTR; Ptgs2:exon	AGGAAAAATGTATGAATATGTGAGTGTTGTTACAAGATGAAAAATGCTGCAGG	UUUGGCAAUGGUAGAACUCACACCG	chr1:150106066-150106119(+)	.((((((((((((((.&.)))))))......))))))).	..)))))))......)))))))...	-12	18,33	2,23	chr1_150106066-150106119(+)_mmu-miR-182-5p_ss.png	1
chr1	150106072	150106092	>K00262:18:H7LNLBBXX:5:1108:27407:46909	0	+	mmu-miR-23b-3p		Yes	Yes		Ptgs2	Ptgs2:3UTR; Ptgs2:exon	AAAAATGTATGAATATGTGAGTGTTG	AUCACAUUGCCAGGGAUUACC	chr1:150106069-150106095(+)	.(((.(.((...((((((.&.))))))...)).).))).	.))))))...)).).)))...	-7	3,21	1,19	chr1_150106069-150106095(+)_mmu-miR-23b-3p_ss.png	1
chr1	150106100	150106159	K00262:18:H7LNLBBXX:5:2206:27681:30925	0	+	mmu-miR-125b-5p		Yes	Yes		Ptgs2	Ptgs2:3UTR; Ptgs2:exon	ACAAGATGAAAAATGCTGCAGGTATCAACACTGTTGGTTACAACTGTGTCTTCTTTACTATGATA	UCCCUGAGACCCUAACUUGUGA	chr1:150106097-150106162(+)	.(((.(((((........(.(((((.&.)))))))))))..))).	.....)))))))))))..))).	-8	28,53	5,22	chr1_150106097-150106162(+)_mmu-miR-125b-5p_ss.png	1
chr1	150106105	150106130	K00262:18:H7LNLBBXX:5:1114:25834:48966	0	+	mmu-miR-125b-5p		Yes	Yes		Ptgs2	Ptgs2:3UTR; Ptgs2:exon	ATGAAAAATGCTGCAGGTATCAACACTGTTG	UCCCUGAGACCCUAACUUGUGA	chr1:150106102-150106133(+)	.((.((((.&.)))))).	..))))))..............	-6	10,18	2,9	chr1_150106102-150106133(+)_mmu-miR-125b-5p_ss.png	1
chr1	150106105	150106159	K00262:18:H7LNLBBXX:5:2205:20791:18107	0	+	mmu-miR-125b-5p		Yes	Yes		Ptgs2	Ptgs2:3UTR; Ptgs2:exon	ATGAAAAATGCTGCAGGTATCAACACTGTTGGTTACAACTGTGTCTTCTTTACTATGATA	UCCCUGAGACCCUAACUUGUGA	chr1:150106102-150106162(+)	.(((.(((((........(.(((((.&.)))))))))))..))).	.....)))))))))))..))).	-8	23,48	5,22	chr1_150106102-150106162(+)_mmu-miR-125b-5p_ss.png	1
chr1	150106105	150106173	K00262:18:H7LNLBBXX:5:1102:8552:32912	0	+	mmu-miR-582-3p		Yes	Yes		Ptgs2	Ptgs2:3UTR; Ptgs2:exon	ATGAAAAATGCTGCAGGTATCAACACTGTTGGTTACAACTGTGTCTTCTTTACTATGATAGGAGCATGTAATGT	UAACCUGUUGAACAACUGAAC	chr1:150106102-150106176(+)	.(((...((((((.....(((((.&)))))))))))....))).	)))))))))))....)))...	-11	13,36	1,19	chr1_150106102-150106176(+)_mmu-miR-582-3p_ss.png	1
chr1	150106112	150106163	K00262:18:H7LNLBBXX:5:1103:14367:36552	0	+	mmu-miR-27b-3p		Yes	Yes		Ptgs2	Ptgs2:3UTR; Ptgs2:exon	ATGCTGCAGGTATCAACACTGTTGGTTACAACTGTGTCTTCTTTACTATGATAGGAG	UUCACAGUGGCUAAGUUCUGC	chr1:150106109-150106166(+)	.(((((...........((((((...((((((.&.))))))))))))..)))))	..))))))))))))..)))))	-13	5,37	2,21	chr1_150106109-150106166(+)_mmu-miR-27b-3p_ss.png	1
chr1	150106179	150106244	K00262:18:H7LNLBBXX:5:2228:24241:28270	0	+	mmu-miR-31-5p		Yes	Yes		Ptgs2	Ptgs2:3UTR; Ptgs2:exon	GGAATTCTTCTTAAATCTTGCATATCTTTATCTCATCAAACAAAGGGGTCCAAGTTCAGTTTTAAATAAGC	AGGCAAGAUGCUGGCAUAGCUG	chr1:150106176-150106247(+)	.((...(((((((.&.)))))))...)).	..)))))))...))........	-10	9,22	2,15	chr1_150106176-150106247(+)_mmu-miR-31-5p_ss.png	1
chr1	150106235	150106296	K00262:18:H7LNLBBXX:5:2213:20506:28586	0	+	mmu-miR-24-2-5p		Yes	Yes		Ptgs2	Ptgs2:3UTR; Ptgs2:exon	CAGTTTTAAATAAGCATTTAAGGCAGATACTGACAACAATCTCATTTTTTAAAATGTTGTCTTGAGA	GUGCCUACUGAGCUGAAACAGU	chr1:150106232-150106299(+)	.(((((.....(((.....(((((.&.))))).....)))))))).	.))))).....))))))))...	-11	2,26	1,20	chr1_150106232-150106299(+)_mmu-miR-24-2-5p_ss.png	1
chr1	150106245	150106296	K00262:18:H7LNLBBXX:5:2103:14286:19144	0	+	mmu-miR-141-3p		Yes	Yes		Ptgs2	Ptgs2:3UTR; Ptgs2:exon	TAAGCATTTAAGGCAGATACTGACAACAATCTCATTTTTTAAAATGTTGTCTTGAGA	UAACACUGUCUGGUAAAGAUGG	chr1:150106242-150106299(+)	.(((((..(.((((((.((.&.)).)))))).)..))))).	...)).)))))).)..))))).	-11	4,23	3,22	chr1_150106242-150106299(+)_mmu-miR-141-3p_ss.png	1
chr1	150106374	150106407	K00262:18:H7LNLBBXX:5:2219:3041:7257	0	+	mmu-miR-674-3p		Yes	Yes		Ptgs2	Ptgs2:3UTR; Ptgs2:exon	TTTGTACCGACATGGAGTAAACAGCTATCATAAACGTAA	CACAGCUCCCAUCUCAGAACAA	chr1:150106371-150106410(+)	.((((.(.((.(((((((.&.))))).)).)).).))))	....))))).)).)).).))))	-9	1,19	4,22	chr1_150106371-150106410(+)_mmu-miR-674-3p_ss.png	1
chr1	150106375	150106407	K00262:18:H7LNLBBXX:5:1122:20222:33053	0	+	mmu-miR-674-3p		Yes	Yes		Ptgs2	Ptgs2:3UTR; Ptgs2:exon	TTGTACCGACATGGAGTAAACAGCTATCATAAACGTAA	CACAGCUCCCAUCUCAGAACAA	chr1:150106372-150106410(+)	.(((.(.((.(((((((.&.))))).)).)).).))).	....))))).)).)).).))).	-9	1,18	4,22	chr1_150106372-150106410(+)_mmu-miR-674-3p_ss.png	1
chr1	150106375	150106427	K00262:18:H7LNLBBXX:5:1101:15453:24823	0	+	mmu-miR-31-5p		Yes	Yes		Ptgs2	Ptgs2:3UTR; Ptgs2:exon	TTGTACCGACATGGAGTAAACAGCTATCATAAACGTAAATCTCCAAAACTAGTAGAAA	AGGCAAGAUGCUGGCAUAGCUG	chr1:150106372-150106430(+)	.(((((((.....................((((((.&.)))))).)))))))	........)))))).)))))))	-10	20,55	8,22	chr1_150106372-150106430(+)_mmu-miR-31-5p_ss.png	1
chr1	150106763	150106823	K00262:18:H7LNLBBXX:5:1106:10379:31118	0	+	mmu-miR-31-5p		Yes	Yes		Ptgs2	Ptgs2:3UTR; Ptgs2:exon	GTTTTTGCTGTGAGGTTAAAGACTTGCCAGGCTGAACTTCGAAACAGTTTTTCTGTTGCACAGTAT	AGGCAAGAUGCUGGCAUAGCUG	chr1:150106760-150106826(+)	.((((((.(((......((((((.&.))))))..)))..)))))).	.))))))..)))..))))))..	-18	6,29	1,21	chr1_150106760-150106826(+)_mmu-miR-31-5p_ss.png	1
chr1	150106822	150106863	K00262:18:H7LNLBBXX:5:1209:4990:38978	0	+	mmu-miR-5128		Yes	Yes		Ptgs2	Ptgs2:3UTR; Ptgs2:exon	ACAGTATGATGTAACAGTCCATCTCTCAATGCAATAGGTATCAGTGG	CAAUUGGGGCUGGCGAGAUGGCU	chr1:150106819-150106866(+)	.((.((((((((((.(.((((.&.)))).)..))).)))))))))	..)))).)..))).)))))))))	-16	15,36	2,23	chr1_150106819-150106866(+)_mmu-miR-5128_ss.png	1
chr1	150106823	150106856	K00262:18:H7LNLBBXX:5:1209:21034:44130	0	+	mmu-miR-33-5p		Yes	Yes		Ptgs2	Ptgs2:3UTR; Ptgs2:exon	CAGTATGATGTAACAGTCCATCTCTCAATGCAATAGGTA	GUGCAUUGUAGUUGCAUUGCA	chr1:150106820-150106859(+)	.((((((((...........(((((((.&.)))))))..)))))))).	.)))))))..))))))))...	-14	6,33	1,19	chr1_150106820-150106859(+)_mmu-miR-33-5p_ss.png	1
chr1	150106960	150106999	K00262:18:H7LNLBBXX:5:1201:26179:41229	0	+	mmu-miR-15b-5p		Yes	Yes		Ptgs2	Ptgs2:3UTR; Ptgs2:exon	ATGCCAGCATTGCTGCTCCTCTTAGTTCCGTTTCTCGTGGTCACT	UAGCAGCACAUCAUGGUUUACA	chr1:150106957-150107002(+)	.((((....(((((((.&.))))))).....)))).	.))))))).....)))).....	-15	2,18	1,18	chr1_150106957-150107002(+)_mmu-miR-15b-5p_ss.png	1
chr1	150106986	150107020	K00262:18:H7LNLBBXX:5:2212:25662:29114	0	+	mmu-miR-106b-5p		Yes	Yes		Ptgs2	Ptgs2:3UTR; Ptgs2:exon	TCCGTTTCTCGTGGTCACTTTACTACGAGAAACGCTGATT	UAAAGUGCUGACAGUGCAGAU	chr1:150106983-150107023(+)	((.((..((.((.(.(((((((.&))))))).).)))).)).)).	))))))).).)))).)).)).	-9	1,23	1,21	chr1_150106983-150107023(+)_mmu-miR-106b-5p_ss.png	1
chr1	150107049	150107091	K00262:18:H7LNLBBXX:5:2207:32096:29641	0	+	mmu-let-7a-5p		Yes	Yes		Ptgs2	Ptgs2:3UTR; Ptgs2:exon	GTTTTTAGTATCAGAACTATTCTTTCTTTAACCTCTATTCATATTTTC	UGAGGUAGUAGGUUGUAUAGUU	chr1:150107046-150107094(+)	.((((((....(((...(((((.&.)))))...)))....))))))	.)))))...)))....))))))	-12	14,36	1,22	chr1_150107046-150107094(+)_mmu-let-7a-5p_ss.png	1
chr1	150107088	150107140	K00262:18:H7LNLBBXX:5:1112:3792:6343	0	+	mmu-miR-26a-5p		Yes	Yes		Ptgs2	Ptgs2:3UTR; Ptgs2:exon	CATATTTTCTCTACTTGAAGTTTTACATTCAGGAAAACCTCAGCTCAGGACTACTATG	UUCAAGUAAUCCAGGAUAGGCU	chr1:150107085-150107143(+)	.(((...((..(((.((((.&.)))).)))))...))).	....)))).)))))...)))..	-9	37,56	4,21	chr1_150107085-150107143(+)_mmu-miR-26a-5p_ss.png	1
chr1	150107102	150107143	K00262:18:H7LNLBBXX:5:2106:24068:21500	0	+	mmu-miR-125b-5p		Yes	Yes		Ptgs2	Ptgs2:3UTR; Ptgs2:exon	TTGAAGTTTTACATTCAGGAAAACCTCAGCTCAGGACTACTATGTAC	UCCCUGAGACCCUAACUUGUGA	chr1:150107099-150107146(+)	.(((((...(((..........((((((.&.))))))..)))....)))))	..))))))..)))....)))))	-12	8,36	2,22	chr1_150107099-150107146(+)_mmu-miR-125b-5p_ss.png	1
chr1	150107118	150107164	K00262:18:H7LNLBBXX:5:1223:26585:16647	0	+	mmu-miR-125b-5p		Yes	Yes		Ptgs2	Ptgs2:3UTR; Ptgs2:exon	AGGAAAACCTCAGCTCAGGACTACTATGTACCTCCCCTTTGGAGGGAAAAAT	UCCCUGAGACCCUAACUUGUGA	chr1:150107115-150107167(+)	.((((((.&.)))))).	..))))))..............	-10	13,20	2,9	chr1_150107115-150107167(+)_mmu-miR-125b-5p_ss.png	1
chr1	150107369	150107416	K00262:18:H7LNLBBXX:5:1112:23683:35462	0	+	mmu-miR-101b-3p		Yes	Yes		Ptgs2	Ptgs2:3UTR; Ptgs2:exon	GATGATCATTTTCTACATCTCATTATCAGCTGAGGTACTGTATATTACTGAAT	GUACAGUACUGUGAUAGCU	chr1:150107366-150107419(+)	.(((((.((((((((((.&))))))))))....)))))	))))))))))....)))))	-16	27,44	1,19	chr1_150107366-150107419(+)_mmu-miR-101b-3p_ss.png	2
chr1	150107371	150107416	K00262:18:H7LNLBBXX:5:2102:19380:2686	0	+	mmu-miR-101b-3p		Yes	Yes		Ptgs2	Ptgs2:3UTR; Ptgs2:exon	TGATCATTTTCTACATCTCATTATCAGCTGAGGTACTGTATATTACTGAAT	GUACAGUACUGUGAUAGCU	chr1:150107368-150107419(+)	.(((((.((((((((((.&))))))))))....)))))	))))))))))....)))))	-16	25,42	1,19	chr1_150107368-150107419(+)_mmu-miR-101b-3p_ss.png	1
chr1	150107373	150107398	K00262:18:H7LNLBBXX:5:1112:30573:40262	0	+	mmu-miR-23a-3p		Yes	Yes		Ptgs2	Ptgs2:3UTR; Ptgs2:exon	ATCATTTTCTACATCTCATTATCAGCTGAGG	AUCACAUUGCCAGGGAUUUCC	chr1:150107370-150107401(+)	.(((((.&.))))).	............)))))....	-4	12,18	12,18	chr1_150107370-150107401(+)_mmu-miR-23a-3p_ss.png	1
chr1	150107381	150107428	K00262:18:H7LNLBBXX:5:1110:11475:48878	0	+	mmu-miR-101b-3p		Yes	Yes		Ptgs2	Ptgs2:3UTR; Ptgs2:exon	CTACATCTCATTATCAGCTGAGGTACTGTATATTACTGAATTTATTGAAGATA	GUACAGUACUGUGAUAGCU	chr1:150107378-150107431(+)	.(((((.((((((((((.&))))))))))....)))))	))))))))))....)))))	-16	15,32	1,19	chr1_150107378-150107431(+)_mmu-miR-101b-3p_ss.png	1
chr1	150107384	150107416	K00262:18:H7LNLBBXX:5:1109:16579:28498	0	+	mmu-miR-101b-3p		Yes	Yes		Ptgs2	Ptgs2:3UTR; Ptgs2:exon	CATCTCATTATCAGCTGAGGTACTGTATATTACTGAAT	GUACAGUACUGUGAUAGCU	chr1:150107381-150107419(+)	.(((((.((((((((((.&))))))))))....)))))	))))))))))....)))))	-16	12,29	1,19	chr1_150107381-150107419(+)_mmu-miR-101b-3p_ss.png	1
chr1	150107390	150107416	K00262:18:H7LNLBBXX:5:1113:2006:49177	0	+	mmu-miR-101b-3p		Yes	Yes		Ptgs2	Ptgs2:3UTR; Ptgs2:exon	ATTATCAGCTGAGGTACTGTATATTACTGAAT	GUACAGUACUGUGAUAGCU	chr1:150107387-150107419(+)	.(((((.((((((((((.&))))))))))....)))))	))))))))))....)))))	-16	6,23	1,19	chr1_150107387-150107419(+)_mmu-miR-101b-3p_ss.png	1
chr1	150107420	150107452	K00262:18:H7LNLBBXX:5:1121:9922:9121	0	+	mmu-miR-205-5p		Yes	Yes		Ptgs2	Ptgs2:3UTR; Ptgs2:exon	ATTTATTGAAGATAGTTATGTCTTTTAGACATTGTTGT	UCCUUCAUUCCACCGGAGUCUG	chr1:150107417-150107455(+)	.(((((.(((.((.&.)).))).)))))	..........)).))).)))))	-6	25,38	10,22	chr1_150107417-150107455(+)_mmu-miR-205-5p_ss.png	1
chr1	150107421	150107485	K00262:18:H7LNLBBXX:5:2108:5629:17298	0	+	mmu-miR-205-5p		Yes	Yes		Ptgs2	Ptgs2:3UTR; Ptgs2:exon	TTTATTGAAGATAGTTATGTCTTTTAGACATTGTTGTTATAAACTATGTTTAAGCCTACTACAAGTGTTT	UCCUUCAUUCCACCGGAGUCUG	chr1:150107418-150107488(+)	.(((((.(((.((.&.)).))).)))))	..........)).))).)))))	-6	24,37	10,22	chr1_150107418-150107488(+)_mmu-miR-205-5p_ss.png	1
chr1	150107431	150107495	K00262:18:H7LNLBBXX:5:1125:9140:17368	0	+	mmu-miR-141-3p		Yes	Yes		Ptgs2	Ptgs2:3UTR; Ptgs2:exon	ATAGTTATGTCTTTTAGACATTGTTGTTATAAACTATGTTTAAGCCTACTACAAGTGTTTCTTTTTGCAT	UAACACUGUCUGGUAAAGAUGG	chr1:150107428-150107498(+)	.((((((((((((.(((((.&))))).))))))..)))))).	))))).))))))..))))))..	-14	8,27	1,21	chr1_150107428-150107498(+)_mmu-miR-141-3p_ss.png	1
chr1	150107432	150107474	K00262:18:H7LNLBBXX:5:1208:3772:47700	0	+	mmu-let-7a-5p		Yes	Yes		Ptgs2	Ptgs2:3UTR; Ptgs2:exon	TAGTTATGTCTTTTAGACATTGTTGTTATAAACTATGTTTAAGCCTAC	UGAGGUAGUAGGUUGUAUAGUU	chr1:150107429-150107477(+)	.(((((((....(((((((&.))))))).)))))))	.......))))))).)))))))	-11	30,48	7,22	chr1_150107429-150107477(+)_mmu-let-7a-5p_ss.png	1
chr1	150107453	150107492	K00262:18:H7LNLBBXX:5:2101:2686:22854	0	+	mmu-miR-21a-5p		Yes	Yes		Ptgs2	Ptgs2:3UTR; Ptgs2:exon	GTTGTTATAAACTATGTTTAAGCCTACTACAAGTGTTTCTTTTTG	UAGCUUAUCAGACUGAUGUUGA	chr1:150107450-150107495(+)	.(((...((((((((.&.)))))...)))....))).	..)))))...)))....)))..	-6	9,24	2,21	chr1_150107450-150107495(+)_mmu-miR-21a-5p_ss.png	1
chr1	150107453	150107495	K00262:18:H7LNLBBXX:5:2225:7649:46856	0	+	mmu-miR-141-3p		Yes	Yes		Ptgs2	Ptgs2:3UTR; Ptgs2:exon	GTTGTTATAAACTATGTTTAAGCCTACTACAAGTGTTTCTTTTTGCAT	UAACACUGUCUGGUAAAGAUGG	chr1:150107450-150107498(+)	.((((.(((..(((....((.((((((.&.))))))))..)))))).))))	.))))))))..)))))).))))	-11	11,38	1,22	chr1_150107450-150107498(+)_mmu-miR-141-3p_ss.png	2
chr1	150107453	150107495	K00262:18:H7LNLBBXX:5:1106:11464:44113	0	+	mmu-miR-200a-3p		Yes	Yes		Ptgs2	Ptgs2:3UTR; Ptgs2:exon	GTTGTTATAAACTATGTTTAAGCCTACTACAAGTGTTTCTTTTTGCAT	UAACACUGUCUGGUAACGAUGU	chr1:150107450-150107498(+)	.(((((..((((((.&.))))))...))))).	.))))))...))))).......	-9	24,38	1,16	chr1_150107450-150107498(+)_mmu-miR-200a-3p_ss.png	1
chr1	150107453	150107501	K00262:18:H7LNLBBXX:5:2208:15422:10669	0	+	mmu-miR-21a-5p		Yes	Yes		Ptgs2	Ptgs2:3UTR; Ptgs2:exon	GTTGTTATAAACTATGTTTAAGCCTACTACAAGTGTTTCTTTTTGCATTATGTT	UAGCUUAUCAGACUGAUGUUGA	chr1:150107450-150107504(+)	.(((...((((((((.&.)))))...)))....))).	..)))))...)))....)))..	-6	9,24	2,21	chr1_150107450-150107504(+)_mmu-miR-21a-5p_ss.png	1
chr1	150107453	150107506	K00262:18:H7LNLBBXX:5:1101:5994:45783	0	+	mmu-miR-21a-5p		Yes	Yes		Ptgs2	Ptgs2:3UTR; Ptgs2:exon	GTTGTTATAAACTATGTTTAAGCCTACTACAAGTGTTTCTTTTTGCATTATGTTGGAAT	UAGCUUAUCAGACUGAUGUUGA	chr1:150107450-150107509(+)	.((((((.(((.((.&.)).))))))))).	.......)).)))))))))...	-7	44,58	7,20	chr1_150107450-150107509(+)_mmu-miR-21a-5p_ss.png	1
chr1	150107454	150107492	K00262:18:H7LNLBBXX:5:2207:19278:36235	0	+	mmu-miR-21a-5p		Yes	Yes		Ptgs2	Ptgs2:3UTR; Ptgs2:exon	TTGTTATAAACTATGTTTAAGCCTACTACAAGTGTTTCTTTTTG	UAGCUUAUCAGACUGAUGUUGA	chr1:150107451-150107495(+)	.(((...((((((((.&.)))))...)))....))).	..)))))...)))....)))..	-6	8,23	2,21	chr1_150107451-150107495(+)_mmu-miR-21a-5p_ss.png	1
chr1	150107454	150107494	K00262:18:H7LNLBBXX:5:1202:29731:11970	0	+	mmu-miR-141-3p		Yes	Yes		Ptgs2	Ptgs2:3UTR; Ptgs2:exon	TTGTTATAAACTATGTTTAAGCCTACTACAAGTGTTTCTTTTTGCA	UAACACUGUCUGGUAAAGAUGG	chr1:150107451-150107497(+)	.((((.(((..(((....((.((((((.&.))))))))..)))))).))))	.))))))))..)))))).))))	-11	10,37	1,22	chr1_150107451-150107497(+)_mmu-miR-141-3p_ss.png	1
chr1	150107454	150107495	K00262:18:H7LNLBBXX:5:1117:12449:18845	0	+	mmu-miR-141-3p		Yes	Yes		Ptgs2	Ptgs2:3UTR; Ptgs2:exon	TTGTTATAAACTATGTTTAAGCCTACTACAAGTGTTTCTTTTTGCAT	UAACACUGUCUGGUAAAGAUGG	chr1:150107451-150107498(+)	.((((.(((..(((....((.((((((.&.))))))))..)))))).))))	.))))))))..)))))).))))	-11	10,37	1,22	chr1_150107451-150107498(+)_mmu-miR-141-3p_ss.png	2
chr1	150107454	150107502	K00262:18:H7LNLBBXX:5:1101:12499:10000	0	+	mmu-let-7e-5p		Yes	Yes		Ptgs2	Ptgs2:3UTR; Ptgs2:exon	TTGTTATAAACTATGTTTAAGCCTACTACAAGTGTTTCTTTTTGCATTATGTTG	UGAGGUAGGAGGUUGUAUAGUU	chr1:150107451-150107505(+)	.(((((((......((((((.((.&)).))))))......)))))))	)).))))))......)))))))	-13	8,31	1,22	chr1_150107451-150107505(+)_mmu-let-7e-5p_ss.png	1
chr1	150107484	150107511	K00262:18:H7LNLBBXX:5:1209:28148:22872	0	+	mmu-miR-18a-5p		Yes	Yes		Ptgs2	Ptgs2:3UTR; Ptgs2:exon	AGTGTTTCTTTTTGCATTATGTTGGAATTGATG	UAAGGUGCAUCUAGUGCAGAUAG	chr1:150107481-150107514(+)	.((.(((((((((.(.((.(.&.).)).)))))))))).))	.....).)).)))))))))).))	-10	7,27	5,23	chr1_150107481-150107514(+)_mmu-miR-18a-5p_ss.png	1
chr1	150107487	150107511	>K00262:18:H7LNLBBXX:5:2211:17736:44289	0	+	mmu-miR-18a-5p		Yes	Yes		Ptgs2	Ptgs2:3UTR; Ptgs2:exon	GTTTCTTTTTGCATTATGTTGGAATTGATG	UAAGGUGCAUCUAGUGCAGAUAG	chr1:150107484-150107514(+)	.((.(((((((((.(.((.(.&.).)).)))))))))).))	.....).)).)))))))))).))	-10	4,24	5,23	chr1_150107484-150107514(+)_mmu-miR-18a-5p_ss.png	1
chr1	150107502	150107539	K00262:18:H7LNLBBXX:5:1106:13098:2035	0	+	mmu-miR-221-3p		Yes	Yes		Ptgs2	Ptgs2:3UTR; Ptgs2:exon	ATGTTGGAATTGATGTACCTTTTTTATGATTACCTCTCTGAAC	AGCUACAUUGUCUGCUGGGUUUC	chr1:150107499-150107542(+)	.(((...((((((.((.&)).)))))).))).	)).)))))).)))..........	-5	5,21	1,14	chr1_150107499-150107542(+)_mmu-miR-221-3p_ss.png	1
chr1	150107502	150107539	K00262:18:H7LNLBBXX:5:1109:29548:46293	0	+	mmu-miR-103-3p		Yes	Yes		Ptgs2	Ptgs2:3UTR; Ptgs2:exon	ATGTTGGAATTGATGTACCTTTTTTATGATTACCTCTCTGAAC	AGCAGCAUUGUACAGGGCUAUGA	chr1:150107499-150107542(+)	((((((.&.)))))).	..))))))...............	-5	1,7	2,9	chr1_150107499-150107542(+)_mmu-miR-103-3p_ss.png	1
chr1	150107502	150107563	K00262:18:H7LNLBBXX:5:1110:18659:25034	0	+	mmu-let-7f-5p		Yes	Yes		Ptgs2	Ptgs2:3UTR; Ptgs2:exon	ATGTTGGAATTGATGTACCTTTTTTATGATTACCTCTCTGAACTATGGTGTGAACAATCAAACAAAA	UGAGGUAGUAGAUUGUAUAGUU	chr1:150107499-150107566(+)	.(((((..(((.....((((((((.&.)))))))))))..))))).	.)))))))))))..)))))...	-12	13,37	1,20	chr1_150107499-150107566(+)_mmu-let-7f-5p_ss.png	1
chr1	150107506	150107539	K00262:18:H7LNLBBXX:5:1127:18629:18194	0	+	mmu-let-7f-5p		Yes	Yes		Ptgs2	Ptgs2:3UTR; Ptgs2:exon	TGGAATTGATGTACCTTTTTTATGATTACCTCTCTGAAC	UGAGGUAGUAGAUUGUAUAGUU	chr1:150107503-150107542(+)	.(((((..(((.....((((((((.&.)))))))))))..))))).	.)))))))))))..)))))...	-12	9,33	1,20	chr1_150107503-150107542(+)_mmu-let-7f-5p_ss.png	2
chr1	150107506	150107539	K00262:18:H7LNLBBXX:5:1101:4624:8945	0	+	mmu-let-7a-5p		Yes	Yes		Ptgs2	Ptgs2:3UTR; Ptgs2:exon	TGGAATTGATGTACCTTTTTTATGATTACCTCTCTGAAC	UGAGGUAGUAGGUUGUAUAGUU	chr1:150107503-150107542(+)	.(((((....((((........((((((((.&.))))))))))))....)))))	.))))))))))))....)))))	-13	3,33	1,22	chr1_150107503-150107542(+)_mmu-let-7a-5p_ss.png	1
chr1	150107517	150107568	K00262:18:H7LNLBBXX:5:2210:17168:26881	0	+	mmu-let-7a-5p		Yes	Yes		Ptgs2	Ptgs2:3UTR; Ptgs2:exon	TACCTTTTTTATGATTACCTCTCTGAACTATGGTGTGAACAATCAAACAAAATGATG	UGAGGUAGUAGGUUGUAUAGUU	chr1:150107514-150107571(+)	.((((........((((((((.&.)))))))))))).	.)))))))))))).........	-12	1,22	1,14	chr1_150107514-150107571(+)_mmu-let-7a-5p_ss.png	1
chr1	150107526	150107568	K00262:18:H7LNLBBXX:5:1123:2128:2264	0	+	mmu-miR-23a-3p		Yes	Yes		Ptgs2	Ptgs2:3UTR; Ptgs2:exon	TATGATTACCTCTCTGAACTATGGTGTGAACAATCAAACAAAATGATG	AUCACAUUGCCAGGGAUUUCC	chr1:150107523-150107571(+)	.((((((.....((((((((.&.)))))))).)))))).	.)))))))).)))))).....	-12	10,30	1,17	chr1_150107523-150107571(+)_mmu-miR-23a-3p_ss.png	1
chr1	150107527	150107568	K00262:18:H7LNLBBXX:5:2101:25469:5499	0	+	mmu-miR-23a-3p		Yes	Yes		Ptgs2	Ptgs2:3UTR; Ptgs2:exon	ATGATTACCTCTCTGAACTATGGTGTGAACAATCAAACAAAATGATG	AUCACAUUGCCAGGGAUUUCC	chr1:150107524-150107571(+)	.((((((.....((((((((.&.)))))))).)))))).	.)))))))).)))))).....	-12	9,29	1,17	chr1_150107524-150107571(+)_mmu-miR-23a-3p_ss.png	1
chr1	150107572	150107599	K00262:18:H7LNLBBXX:5:1106:9729:7134	0	+	mmu-miR-125a-5p		Yes	Yes		Ptgs2	Ptgs2:3UTR; Ptgs2:exon	TGAGATTAACGTTCATGGATAAATTCTAAGAAA	UCCCUGAGACCCUUUAACCUGUGA	chr1:150107569-150107602(+)	.((((((.((((.(((.((.&.)).)))...)))).)).))))	...)).)))...)))).)).))))	-6	12,31	3,24	chr1_150107569-150107602(+)_mmu-miR-125a-5p_ss.png	1
chr1	150107677	150107705	K00262:18:H7LNLBBXX:5:1215:15595:20533	0	+	mmu-miR-200c-3p		Yes	Yes		Ptgs2	Ptgs2:3UTR; Ptgs2:exon	TAGATCCAATATTGACTGACCCAAGCATGTTATA	UAAUACUGCCGGGUAAUGAUGGA	chr1:150107674-150107708(+)	.((((.((((.....((((..((((((((.&))))).))).)))))))).))))	))))).))).)))))))).))))	-13	4,33	1,23	chr1_150107674-150107708(+)_mmu-miR-200c-3p_ss.png	1
chr1	150107715	150107741	K00262:18:H7LNLBBXX:5:1119:1286:39629	0	+	mmu-miR-205-5p		Yes	Yes		Ptgs2	Ptgs2:3UTR; Ptgs2:exon	CTGACATTTTAGACATTTTGAAGGCCCTGTAA	UCCUUCAUUCCACCGGAGUCUG	chr1:150107712-150107744(+)	.(((((.(((((((((.&.)))))).......))))))))	.)))))).......))))))))	-9	9,25	1,22	chr1_150107712-150107744(+)_mmu-miR-205-5p_ss.png	1
chr1	150107723	150107763	K00262:18:H7LNLBBXX:5:1108:27468:34917	0	+	mmu-miR-141-3p		Yes	Yes		Ptgs2	Ptgs2:3UTR; Ptgs2:exon	TTAGACATTTTGAAGGCCCTGTAAGTGTTTATTAATTAGTTAGAAC	UAACACUGUCUGGUAAAGAUGG	chr1:150107720-150107766(+)	.((((((....(((..(..((((((.&.))))))..).))).)))))).	.))))))..).))).)))))).	-12	5,30	1,22	chr1_150107720-150107766(+)_mmu-miR-141-3p_ss.png	1
chr1	150107920	150107940	>K00262:18:H7LNLBBXX:5:1105:4462:15240	0	+	mmu-miR-155-5p		Yes	Yes		Ptgs2	Ptgs2:3UTR; Ptgs2:exon	TTGAAGATTATATGCTTTAAAAGTTT	UUAAUGCUAAUUGUGAUAGGGGU	chr1:150107917-150107943(+)	.((((((.((.((((.&)))).))....)))))).	)))).))....))))))......	-3	6,21	1,18	chr1_150107917-150107943(+)_mmu-miR-155-5p_ss.png	1
chr1	150107956	150108001	K00262:18:H7LNLBBXX:5:2215:27438:38170	0	+	mmu-miR-467d-3p		Yes	Yes		Ptgs2	Ptgs2:3UTR; Ptgs2:exon	AATAATCAACCTTAGAAAAAATGTATAAAAATATATAAATTGTTAATGTCA	AUAUACAUACACACACCUACAC	chr1:150107953-150108004(+)	.(((((((.&.))))))).	.)))))))..............	-5	20,28	1,9	chr1_150107953-150108004(+)_mmu-miR-467d-3p_ss.png	2
chr1	150108001	150108036	K00262:18:H7LNLBBXX:5:2123:26859:2703	0	+	mmu-let-7f-5p		Yes	Yes		Ptgs2	Ptgs2:3UTR; Ptgs2:exon	ATGTCATTGATTAAAAAAAAAAAAAACTAGCCAACATGATT	UGAGGUAGUAGAUUGUAUAGUU	chr1:150107998-150108039(+)	.((((.(((.&)).).)))).	)).).)))).............	-5	25,34	1,10	chr1_150107998-150108039(+)_mmu-let-7f-5p_ss.png	1
chr1	150108009	150108057	K00262:18:H7LNLBBXX:5:2227:15605:43656	0	+	mmu-miR-27a-3p		Yes	Yes		Ptgs2	Ptgs2:3UTR; Ptgs2:exon	GATTAAAAAAAAAAAAAACTAGCCAACATGATTTTTGTGAATATCAACCTGCTG	UUCACAGUGGCUAAGUUCCGC	chr1:150108006-150108060(+)	.(((((((((.........(((((((.&))))))))))))).))).	))))))))))))).)))....	-14	16,42	1,18	chr1_150108006-150108060(+)_mmu-miR-27a-3p_ss.png	1
chr1	150449785	150449811	K00262:18:H7LNLBBXX:5:1106:22983:23417	0	+	mmu-miR-27b-3p		Yes	Yes		Tpr	Tpr:exon; Tpr:3UTR	ATTAAGTGATCTCTAAACTGTGACACATGTGA	UUCACAGUGGCUAAGUUCUGC	chr1:150449782-150449814(+)	.((((..(.(((.(((((&.)))))))).)..)))).	.)))))))).)..))))....	-11	15,32	1,18	chr1_150449782-150449814(+)_mmu-miR-27b-3p_ss.png	1
chr1	150449868	150449915	K00262:18:H7LNLBBXX:5:1104:24190:33633	0	+	mmu-miR-203-3p		Yes	Yes		Tpr	Tpr:exon; Tpr:3UTR	TTTGTATTTAAATAGGTATGCTCATTTCAACATTCTTTATTAATAAAATGTAT	GUGAAAUGUUUAGGACCACUAG	chr1:150449865-150449918(+)	.(((.....(((((((.&.)))))))......))).	.)))))))......))).....	-10	14,30	1,18	chr1_150449865-150449918(+)_mmu-miR-203-3p_ss.png	1
chr1	150449869	150449924	K00262:18:H7LNLBBXX:5:2112:15483:30151	0	+	mmu-miR-203-3p		Yes	Yes		Tpr	Tpr:exon; Tpr:3UTR	TTGTATTTAAATAGGTATGCTCATTTCAACATTCTTTATTAATAAAATGTATTTCAATGTC	GUGAAAUGUUUAGGACCACUAG	chr1:150449866-150449927(+)	.(((.....(((((((.&.)))))))......))).	.)))))))......))).....	-10	13,29	1,18	chr1_150449866-150449927(+)_mmu-miR-203-3p_ss.png	1
chr1	151363570	151363614	K00262:18:H7LNLBBXX:5:2223:10054:33721	0	+	mmu-miR-203-3p		Yes	Yes		Ivns1abp	Ivns1abp:exon; Ivns1abp:3UTR	AAGACATCTTTGGTTATTTTACTTTTTGAAGGTTGATACTGTAAAAGAAT	GUGAAAUGUUUAGGACCACUAG	chr1:151363567-151363617(+)	.((((((((((((.&)))))))......))))).	)))))))......)))))....	-8	10,23	1,19	chr1_151363567-151363617(+)_mmu-miR-203-3p_ss.png	1
chr1	151363608	151363650	K00262:18:H7LNLBBXX:5:1220:18274:38785	0	+	mmu-miR-19b-3p		Yes	Yes		Ivns1abp	Ivns1abp:exon; Ivns1abp:3UTR	CTGTAAAAGAATAAACCACAAATTGATTGGGAACATCATTTCAAGAAG	UGUGCAAAUCCAUGCAAAACUGA	chr1:151363605-151363653(+)	.(((..(((.&.)))..))).	.........)))..)))......	-6	22,31	9,18	chr1_151363605-151363653(+)_mmu-miR-19b-3p_ss.png	1
chr1	151367838	151367867	K00262:18:H7LNLBBXX:5:1202:31020:9842	0	-	mmu-miR-141-3p		Yes	Yes		1200016B10Rik	1200016B10Rik:3UTR; 1200016B10Rik:exon	TTTGCCCTACCTAAAACTCAAGTGTTTAATTGACT	UAACACUGUCUGGUAAAGAUGG	chr1:151367835-151367870(-)	((((((..((..........((((((.&.))))))))..)))))).	.))))))))..)))))).....	-9	1,27	1,18	chr1_151367835-151367870(-)_mmu-miR-141-3p_ss.png	1
chr1	151368121	151368175	K00262:18:H7LNLBBXX:5:1204:25733:40913	0	-	mmu-miR-23b-3p		Yes	Yes		1200016B10Rik	1200016B10Rik:3UTR; 1200016B10Rik:exon	TAGTATCTCTCCTAACCCTGAATGTGAACACATGACCAGACACTGCCAAACCCCAAGACT	AUCACAUUGCCAGGGAUUACC	chr1:151368118-151368178(-)	.((((((((((((.&.)))))))..))))).	.)))))))..)))))......	-15	15,28	1,16	chr1_151368118-151368178(-)_mmu-miR-23b-3p_ss.png	1
chr1	151368121	151368177	K00262:18:H7LNLBBXX:5:1101:29173:38328	0	-	mmu-miR-23a-3p		Yes	Yes		1200016B10Rik	1200016B10Rik:3UTR; 1200016B10Rik:exon	CTTAGTATCTCTCCTAACCCTGAATGTGAACACATGACCAGACACTGCCAAACCCCAAGACT	AUCACAUUGCCAGGGAUUUCC	chr1:151368118-151368180(-)	.((((((((((((.&.)))))))..))))).	.)))))))..)))))......	-15	17,30	1,16	chr1_151368118-151368180(-)_mmu-miR-23a-3p_ss.png	1
chr1	151368144	151368171	K00262:18:H7LNLBBXX:5:2225:27245:37906	0	-	mmu-miR-23a-3p		Yes	Yes		1200016B10Rik	1200016B10Rik:3UTR; 1200016B10Rik:exon	ATCTCTCCTAACCCTGAATGTGAACACATGACC	AUCACAUUGCCAGGGAUUUCC	chr1:151368141-151368174(-)	.((((((((((((.&.)))))))..))))).	.)))))))..)))))......	-15	11,24	1,16	chr1_151368141-151368174(-)_mmu-miR-23a-3p_ss.png	1
chr1	151368215	151368249	K00262:18:H7LNLBBXX:5:2207:32025:48614	0	-	mmu-miR-23b-3p		Yes	Yes		1200016B10Rik	1200016B10Rik:3UTR; 1200016B10Rik:exon	GGAGAAGAGAGAGAGCCATCTTCTCAGTGTTCCTGAGGCA	AUCACAUUGCCAGGGAUUACC	chr1:151368212-151368252(-)	.(((.((((..((((&.)))).)))).))).	.......)))).)))).))).	-13	26,40	7,21	chr1_151368212-151368252(-)_mmu-miR-23b-3p_ss.png	1
chr1	151368215	151368250	K00262:18:H7LNLBBXX:5:2126:26991:1666	0	-	mmu-miR-23a-3p		Yes	Yes		1200016B10Rik	1200016B10Rik:3UTR; 1200016B10Rik:exon	AGGAGAAGAGAGAGAGCCATCTTCTCAGTGTTCCTGAGGCA	AUCACAUUGCCAGGGAUUUCC	chr1:151368212-151368253(-)	.(((((.........................((((..((((&.)))).)))))))))	.......)))).)))))))))	-11	1,41	7,21	chr1_151368212-151368253(-)_mmu-miR-23a-3p_ss.png	1
chr1	151368215	151368250	K00262:18:H7LNLBBXX:5:1123:12845:28991	0	-	mmu-miR-23b-3p		Yes	Yes		1200016B10Rik	1200016B10Rik:3UTR; 1200016B10Rik:exon	AGGAGAAGAGAGAGAGCCATCTTCTCAGTGTTCCTGAGGCA	AUCACAUUGCCAGGGAUUACC	chr1:151368212-151368253(-)	.(((.((((..((((&.)))).)))).))).	.......)))).)))).))).	-13	27,41	7,21	chr1_151368212-151368253(-)_mmu-miR-23b-3p_ss.png	1
chr1	151368215	151368251	K00262:18:H7LNLBBXX:5:1119:18477:27672	0	-	mmu-miR-23a-3p		Yes	Yes		1200016B10Rik	1200016B10Rik:3UTR; 1200016B10Rik:exon	AAGGAGAAGAGAGAGAGCCATCTTCTCAGTGTTCCTGAGGCA	AUCACAUUGCCAGGGAUUUCC	chr1:151368212-151368254(-)	.(((((.........................((((..((((&.)))).)))))))))	.......)))).)))))))))	-11	2,42	7,21	chr1_151368212-151368254(-)_mmu-miR-23a-3p_ss.png	1
chr1	151368264	151368294	K00262:18:H7LNLBBXX:5:1109:4685:14994	0	-	mmu-let-7e-5p		Yes	Yes		1200016B10Rik	1200016B10Rik:3UTR; 1200016B10Rik:exon	CTGTACCCCAGCTCTTCTGGAGTTGACAATACTTCC	UGAGGUAGGAGGUUGUAUAGUU	chr1:151368261-151368297(-)	((((((.((..((((((.&.)))).))..))..)))))).	.)))).))..))..))))))..	-12	1,18	1,21	chr1_151368261-151368297(-)_mmu-let-7e-5p_ss.png	1
chr1	151368264	151368303	K00262:18:H7LNLBBXX:5:1110:16376:2756	0	-	mmu-let-7e-5p		Yes	Yes		1200016B10Rik	1200016B10Rik:3UTR; 1200016B10Rik:exon	TAGTATAAACTGTACCCCAGCTCTTCTGGAGTTGACAATACTTCC	UGAGGUAGGAGGUUGUAUAGUU	chr1:151368261-151368306(-)	.((((((((.((..((((((.&.)))).))..))..))))))))	.)))).))..))..))))))))	-15	7,27	1,22	chr1_151368261-151368306(-)_mmu-let-7e-5p_ss.png	1
chr1	151368264	151368304	K00262:18:H7LNLBBXX:5:1205:15270:43603	0	-	mmu-let-7e-5p		Yes	Yes		1200016B10Rik	1200016B10Rik:3UTR; 1200016B10Rik:exon	GTAGTATAAACTGTACCCCAGCTCTTCTGGAGTTGACAATACTTCC	UGAGGUAGGAGGUUGUAUAGUU	chr1:151368261-151368307(-)	.((((((((.((..((((((.&.)))).))..))..))))))))	.)))).))..))..))))))))	-15	8,28	1,22	chr1_151368261-151368307(-)_mmu-let-7e-5p_ss.png	1
chr1	151368264	151368306	K00262:18:H7LNLBBXX:5:1210:13494:30257	0	-	mmu-let-7e-5p		Yes	Yes		1200016B10Rik	1200016B10Rik:3UTR; 1200016B10Rik:exon	GTGTAGTATAAACTGTACCCCAGCTCTTCTGGAGTTGACAATACTTCC	UGAGGUAGGAGGUUGUAUAGUU	chr1:151368261-151368309(-)	.((((((((.((..((((((.&.)))).))..))..))))))))	.)))).))..))..))))))))	-15	10,30	1,22	chr1_151368261-151368309(-)_mmu-let-7e-5p_ss.png	1
chr1	151368273	151368303	K00262:18:H7LNLBBXX:5:1204:10663:14449	0	-	mmu-let-7e-5p		Yes	Yes		1200016B10Rik	1200016B10Rik:3UTR; 1200016B10Rik:exon	TAGTATAAACTGTACCCCAGCTCTTCTGGAGTTGAC	UGAGGUAGGAGGUUGUAUAGUU	chr1:151368270-151368306(-)	.((((((((.((..((((((.&.)))).))..))..))))))))	.)))).))..))..))))))))	-15	7,27	1,22	chr1_151368270-151368306(-)_mmu-let-7e-5p_ss.png	1
chr1	151470533	151470566	K00262:18:H7LNLBBXX:5:1108:24413:22661	0	-	mmu-miR-92a-3p		Yes	Yes		Rnf2	Rnf2:exon; Rnf2:3UTR	TTAGAATTTCAGGTCACGGGGAAAAGTCGAATAAAGTTC	UAUUGCACUUGUCCCGGCCUG	chr1:151470530-151470569(-)	.((((((...((((.((((..((((.&))))..)))).))))))))))	))))..)))).))))))))))	-19	9,34	1,21	chr1_151470530-151470569(-)_mmu-miR-92a-3p_ss.png	1
chr1	151470898	151470933	K00262:18:H7LNLBBXX:5:1108:24332:13130	0	-	mmu-miR-30b-5p		Yes	Yes		Rnf2	Rnf2:exon; Rnf2:3UTR	TAGAACAGGCTGGCCTTGACTTTGGAGTAATGCTCCTGCCC	UGUAAACAUCCUACACUCAGCU	chr1:151470895-151470936(-)	.((((((...((.....(((....(((.&.)))....)))..)).))))))	.)))....)))..)).))))))	-9	7,34	1,22	chr1_151470895-151470936(-)_mmu-miR-30b-5p_ss.png	1
chr1	151818705	151818766	K00262:18:H7LNLBBXX:5:2115:21186:43093	0	+	mmu-miR-205-5p		Yes	Yes		Edem3	Edem3:exon; Edem3:3UTR	ATGAACTATGACTCTCTGGAAAGACTCTGGTGGTAGATATTTAAAAGGAAGAGGTAAACTGTGGTTT	UCCUUCAUUCCACCGGAGUCUG	chr1:151818702-151818769(+)	.((((((((((((...........(((((.&)))))....)))))))))))).	)))))....)))))))))))).	-25	21,50	1,22	chr1_151818702-151818769(+)_mmu-miR-205-5p_ss.png	1
chr1	151819164	151819193	K00262:18:H7LNLBBXX:5:2217:29518:17157	0	+	mmu-miR-141-3p		Yes	Yes		Edem3	Edem3:exon; Edem3:3UTR	CAATGACAGTTTCTGCGCATCGCTGTTACATGCTT	UAACACUGUCUGGUAAAGAUGG	chr1:151819161-151819196(+)	.((((((.&.)))))).	....))))))............	-8	4,11	4,11	chr1_151819161-151819196(+)_mmu-miR-141-3p_ss.png	1
chr1	151819166	151819193	K00262:18:H7LNLBBXX:5:2103:11617:20779	0	+	mmu-miR-141-3p		Yes	Yes		Edem3	Edem3:exon; Edem3:3UTR	ATGACAGTTTCTGCGCATCGCTGTTACATGCTT	UAACACUGUCUGGUAAAGAUGG	chr1:151819163-151819196(+)	.((((((.&.)))))).	....))))))............	-8	2,9	4,11	chr1_151819163-151819196(+)_mmu-miR-141-3p_ss.png	1
chr1	151820296	151820333	K00262:18:H7LNLBBXX:5:1105:26088:20603	0	+	mmu-miR-182-5p		Yes	Yes		Edem3	Edem3:exon; Edem3:3UTR	TGGGAAGTTTGGTGTGAGAAGATAGAACCGTAATACATAGAGT	UUUGGCAAUGGUAGAACUCACACCG	chr1:151820293-151820336(+)	.((((((((........(((((.&.)))))....)))))))).	.......)))))....)))))))).	-16	10,32	7,25	chr1_151820293-151820336(+)_mmu-miR-182-5p_ss.png	2
chr1	151821007	151821042	K00262:18:H7LNLBBXX:5:1228:26758:34741	0	+	mmu-let-7a-5p		Yes	Yes		Edem3	Edem3:exon; Edem3:3UTR	GAGTTTAGAAACATCTGGTCTACCTCAGTTAAATGTTGACT	UGAGGUAGUAGGUUGUAUAGUU	chr1:151821004-151821045(+)	.(((.((...((((((((.&))))))))..)).))).	))))))))..)).)))......	-15	10,28	1,17	chr1_151821004-151821045(+)_mmu-let-7a-5p_ss.png	1
chr1	151821101	151821126	K00262:18:H7LNLBBXX:5:1108:22140:29835	0	+	mmu-miR-23b-3p		Yes	Yes		Edem3	Edem3:exon; Edem3:3UTR	AAAGATTTATATAATGTTTACAAACCTGGAA	AUCACAUUGCCAGGGAUUACC	chr1:151821098-151821129(+)	.(((((.&.))))).	.........))))).......	-9	24,30	9,15	chr1_151821098-151821129(+)_mmu-miR-23b-3p_ss.png	1
chr1	151821101	151821135	K00262:18:H7LNLBBXX:5:1217:13778:24103	0	+	mmu-miR-30a-5p		Yes	Yes		Edem3	Edem3:exon; Edem3:3UTR	AAAGATTTATATAATGTTTACAAACCTGGAATCAAGTGCG	UGUAAACAUCCUCGACUGGAAG	chr1:151821098-151821138(+)	.(((((((((.&))))))))).	))))))))).............	-9	13,23	1,10	chr1_151821098-151821138(+)_mmu-miR-30a-5p_ss.png	1
chr1	151821102	151821139	K00262:18:H7LNLBBXX:5:2119:22536:28938	0	+	mmu-miR-30b-5p		Yes	Yes		Edem3	Edem3:exon; Edem3:3UTR	AAGATTTATATAATGTTTACAAACCTGGAATCAAGTGCGGATA	UGUAAACAUCCUACACUCAGCU	chr1:151821099-151821142(+)	.(((((((((.&))))))))).	))))))))).............	-9	12,22	1,10	chr1_151821099-151821142(+)_mmu-miR-30b-5p_ss.png	1
chr1	151821107	151821149	K00262:18:H7LNLBBXX:5:1121:5183:17755	0	+	mmu-miR-30a-5p		Yes	Yes		Edem3	Edem3:exon; Edem3:3UTR	TTATATAATGTTTACAAACCTGGAATCAAGTGCGGATATTACCTGAAA	UGUAAACAUCCUCGACUGGAAG	chr1:151821104-151821152(+)	.(((((((((.&))))))))).	))))))))).............	-9	7,17	1,10	chr1_151821104-151821152(+)_mmu-miR-30a-5p_ss.png	1
chr1	151821852	151821875	>K00262:18:H7LNLBBXX:5:2109:7831:31312	0	+	mmu-miR-466g		Yes	Yes		Edem3	Edem3:exon; Edem3:3UTR	TGAAAAAGCTGTCTGTACTAACAGGTGCT	AUACAGACACAUGCACACACA	chr1:151821849-151821878(+)	.((((((((((.&.))))))))...)).	.))))))))...)).......	-11	7,18	1,15	chr1_151821849-151821878(+)_mmu-miR-466g_ss.png	1
chr1	151821906	151821952	K00262:18:H7LNLBBXX:5:2112:29853:46012	0	+	mmu-miR-467d-3p		Yes	Yes		Edem3	Edem3:exon; Edem3:3UTR	TTGTTTGGTGATAAATGTATACAATATTTCTAATGGAAACTATGTACTGTGA	AUAUACAUACACACACCUACAC	chr1:151821903-151821955(+)	.(((..((((....(((((((.&.))))))).....)))).))).	.))))))).....)))).))).	-11	1,22	1,22	chr1_151821903-151821955(+)_mmu-miR-467d-3p_ss.png	1
chr1	151821939	151821967	K00262:18:H7LNLBBXX:5:1101:23257:13869	0	+	mmu-miR-27a-3p		Yes	Yes		Edem3	Edem3:exon; Edem3:3UTR	TGGAAACTATGTACTGTGATGTAAAAGTCTGGGC	UUCACAGUGGCUAAGUUCCGC	chr1:151821936-151821970(+)	.((((......((((((((.&.))))))))......)))).	.))))))))......))))..	-16	1,20	1,20	chr1_151821936-151821970(+)_mmu-miR-27a-3p_ss.png	1
chr1	151821939	151821975	K00262:18:H7LNLBBXX:5:1226:4523:6835	0	+	mmu-miR-27b-3p		Yes	Yes		Edem3	Edem3:exon; Edem3:3UTR	TGGAAACTATGTACTGTGATGTAAAAGTCTGGGCAAAATGTA	UUCACAGUGGCUAAGUUCUGC	chr1:151821936-151821978(+)	.((((......((((((((.&.))))))))......)))).	.))))))))......))))..	-13	1,20	1,20	chr1_151821936-151821978(+)_mmu-miR-27b-3p_ss.png	1
chr1	151822182	151822229	K00262:18:H7LNLBBXX:5:1105:11982:21799	0	+	mmu-miR-21a-5p		Yes	Yes		Edem3	Edem3:exon; Edem3:3UTR	CATGCAAGCATCAGTTCTAAAACTCAAATAGTACCTCGTACAAACTACAGTTT	UAGCUUAUCAGACUGAUGUUGA	chr1:151822179-151822232(+)	.((((((((((.&.)))))))))).	..........))))))))))..	-13	6,17	10,21	chr1_151822179-151822232(+)_mmu-miR-21a-5p_ss.png	1
chr1	152370787	152370814	K00262:18:H7LNLBBXX:5:1103:12002:16524	0	-	mmu-miR-203-3p		Yes	Yes		Tsen15	Tsen15:exon; Tsen15:3UTR	ATGCCTTTGTCCTTCTCCACATTTCATTTGTCA	GUGAAAUGUUUAGGACCACUAG	chr1:152370784-152370817(-)	.(((((.....(((((((((.&)))))))))..))))).	)))))))))..)))))......	-14	8,28	1,17	chr1_152370784-152370817(-)_mmu-miR-203-3p_ss.png	1
chr1	152774409	152774462	K00262:18:H7LNLBBXX:5:1215:7151:11706	0	+	mmu-miR-31-5p		Yes	Yes		Arpc5	Arpc5:3UTR; Arpc5:exon	GGTAGCATCTGTTTCTCTCAGCTTTGCCTTCTTGCTTCCTTTTTCATATCTGTAAAGAA	AGGCAAGAUGCUGGCAUAGCUG	chr1:152774406-152774465(+)	.(((((.((((.(((((((.&.)))))))....)))).)))))	.)))))))....)))).)))))	-21	18,37	1,22	chr1_152774406-152774465(+)_mmu-miR-31-5p_ss.png	1
chr1	152774417	152774463	K00262:18:H7LNLBBXX:5:1128:17036:46170	0	+	mmu-miR-31-5p		Yes	Yes		Arpc5	Arpc5:3UTR; Arpc5:exon	CTGTTTCTCTCAGCTTTGCCTTCTTGCTTCCTTTTTCATATCTGTAAAGAAG	AGGCAAGAUGCUGGCAUAGCUG	chr1:152774414-152774466(+)	.(((((.((((.(((((((.&.)))))))....)))).)))))	.)))))))....)))).)))))	-21	10,29	1,22	chr1_152774414-152774466(+)_mmu-miR-31-5p_ss.png	1
chr1	152774821	152774859	K00262:18:H7LNLBBXX:5:2218:22485:26424	0	+	mmu-miR-31-5p		Yes	Yes		Arpc5	Arpc5:3UTR; Arpc5:exon	GTGAGCCCTACTACCAGTTTCCAGCCTTCTTTCCGCTTGCCTCC	AGGCAAGAUGCUGGCAUAGCUG	chr1:152774818-152774862(+)	.(((((.(((((..........(((((((.&)))))))..)))))...)))))	)))))))..)))))...)))))	-20	14,43	1,22	chr1_152774818-152774862(+)_mmu-miR-31-5p_ss.png	1
chr1	152774822	152774859	K00262:18:H7LNLBBXX:5:1220:1844:30925	0	+	mmu-miR-31-5p		Yes	Yes		Arpc5	Arpc5:3UTR; Arpc5:exon	TGAGCCCTACTACCAGTTTCCAGCCTTCTTTCCGCTTGCCTCC	AGGCAAGAUGCUGGCAUAGCUG	chr1:152774819-152774862(+)	.(((((.(((((..........(((((((.&)))))))..)))))...)))))	)))))))..)))))...)))))	-20	13,42	1,22	chr1_152774819-152774862(+)_mmu-miR-31-5p_ss.png	1
chr1	152775494	152775540	K00262:18:H7LNLBBXX:5:2110:31000:36851	0	+	mmu-miR-17-5p		Yes	Yes		Arpc5	Arpc5:3UTR; Arpc5:exon	CTGCTGTTTTTGATACCTGCTCTTTTTGTTTTGTTCTGTTTTGTAAAATTAT	CAAAGUGCUUACAGUGCAGGUAG	chr1:152775491-152775543(+)	.(((((((.((.(..((((((.&))))..))..).)).))))))).	))))..))..).)).))))))).	-13	13,34	1,23	chr1_152775491-152775543(+)_mmu-miR-17-5p_ss.png	1
chr1	153123068	153123115	K00262:18:H7LNLBBXX:5:1117:5487:42548	0	-	mmu-miR-23a-3p		Yes	Yes		Lamc2	Lamc2:exon; Lamc2:3UTR	TAAGTAAATGGAAACTCCCATGCCTTGTTCATCTCATGTGATATTTATTGCAG	AUCACAUUGCCAGGGAUUUCC	chr1:153123065-153123118(-)	.(((((.((((..((............(((((((.&))))))).))..)))))))))	))))))).))..)))))))))	-16	9,43	1,21	chr1_153123065-153123118(-)_mmu-miR-23a-3p_ss.png	1
chr1	153123120	153123191	K00262:18:H7LNLBBXX:5:2101:30949:35321	0	-	mmu-miR-493-3p		Yes	Yes		Lamc2	Lamc2:exon; Lamc2:3UTR	AGGGGTGAGTGGAACAGTATGGACAGTCTCTACTCTCATGGAGTTGAGTGTCTAGTGAGAAGAACAAACATTAGAAT	UGAAGGUCCUACUGUGUGCCAGG	chr1:153123117-153123194(-)	.(((.((((((.((((..((.&.))..))))))))))...))).	.))..))))))))))...)))..	-17	9,29	1,22	chr1_153123117-153123194(-)_mmu-miR-493-3p_ss.png	1
chr1	153123156	153123191	K00262:18:H7LNLBBXX:5:2102:12286:34881	0	-	mmu-miR-493-3p		Yes	Yes		Lamc2	Lamc2:exon; Lamc2:3UTR	AGGGGTGAGTGGAACAGTATGGACAGTCTCTACTCTCATGG	UGAAGGUCCUACUGUGUGCCAGG	chr1:153123153-153123194(-)	.(((.((((((.((((..((.&.))..))))))))))...))).	.))..))))))))))...)))..	-17	9,29	1,22	chr1_153123153-153123194(-)_mmu-miR-493-3p_ss.png	3
chr1	153123168	153123191	>K00262:18:H7LNLBBXX:5:1222:18771:30292	0	-	mmu-miR-493-3p		Yes	Yes		Lamc2	Lamc2:exon; Lamc2:3UTR	AGGGGTGAGTGGAACAGTATGGACAGTCT	UGAAGGUCCUACUGUGUGCCAGG	chr1:153123165-153123194(-)	.(((.((((((.((((..((.&.))..))))))))))...))).	.))..))))))))))...)))..	-17	9,29	1,22	chr1_153123165-153123194(-)_mmu-miR-493-3p_ss.png	1
chr1	153123666	153123713	K00262:18:H7LNLBBXX:5:2110:17005:9473	0	-	mmu-miR-193a-3p		Yes	Yes		Lamc2	Lamc2:exon; Lamc2:3UTR	GAGATCTAATCCCGCTGTGGCCAGTAAAGTACTCTTGCTTCACCCACTAGACG	AACUGGCCUACAAAGUCCCAGU	chr1:153123663-153123716(-)	.((((((((((.&.))))))).))).	.))))))).)))..........	-15	15,26	1,13	chr1_153123663-153123716(-)_mmu-miR-193a-3p_ss.png	1
chr1	153123666	153123715	K00262:18:H7LNLBBXX:5:2205:2219:1683	0	-	mmu-miR-23b-3p		Yes	Yes		Lamc2	Lamc2:exon; Lamc2:3UTR	AAGAGATCTAATCCCGCTGTGGCCAGTAAAGTACTCTTGCTTCACCCACTAGACG	AUCACAUUGCCAGGGAUUACC	chr1:153123663-153123718(-)	.(((((((....((((.&.))))))))))).	........)))))))))))..	-13	8,24	8,20	chr1_153123663-153123718(-)_mmu-miR-23b-3p_ss.png	1
chr1	153123684	153123714	K00262:18:H7LNLBBXX:5:2123:23490:22960	0	-	mmu-miR-5106		Yes	Yes		Lamc2	Lamc2:exon; Lamc2:3UTR	AGAGATCTAATCCCGCTGTGGCCAGTAAAGTACTCT	AGGUCUGUAGCUCAGUUGGCAGA	chr1:153123681-153123717(-)	.(((((...((((.((((.&.))))..))))...))))).	.))))..))))...)))))....	-12	6,24	1,20	chr1_153123681-153123717(-)_mmu-miR-5106_ss.png	1
chr1	153123687	153123726	K00262:18:H7LNLBBXX:5:2103:14083:16049	0	-	mmu-miR-141-3p		Yes	Yes		Lamc2	Lamc2:exon; Lamc2:3UTR	TATGTCAGGACAAGAGATCTAATCCCGCTGTGGCCAGTAAAGTAC	UAACACUGUCUGGUAAAGAUGG	chr1:153123684-153123729(-)	.(((((...(((((...(((.&.)))..)))))..)).)))	....)))..)))))..)).)))	-12	24,44	4,22	chr1_153123684-153123729(-)_mmu-miR-141-3p_ss.png	1
chr1	153123730	153123757	K00262:18:H7LNLBBXX:5:1209:4472:31540	0	-	mmu-miR-193a-3p		Yes	Yes		Lamc2	Lamc2:exon; Lamc2:3UTR	CTGAATTCTGGGATATAGAAAGTCCTGCTGCTA	AACUGGCCUACAAAGUCCCAGU	chr1:153123727-153123760(-)	.(((((((......((.((.&.)).)).....))))))).	....)).)).....))))))).	-12	7,26	4,22	chr1_153123727-153123760(-)_mmu-miR-193a-3p_ss.png	1
chr1	153123733	153123765	K00262:18:H7LNLBBXX:5:2120:22394:10932	0	-	mmu-miR-193a-3p		Yes	Yes		Lamc2	Lamc2:exon; Lamc2:3UTR	GTGACAAACTGAATTCTGGGATATAGAAAGTCCTGCTG	AACUGGCCUACAAAGUCCCAGU	chr1:153123730-153123768(-)	.(((((((......((.((.&.)).)).....))))))).	....)).)).....))))))).	-12	15,34	4,22	chr1_153123730-153123768(-)_mmu-miR-193a-3p_ss.png	1
chr1	153123733	153123767	K00262:18:H7LNLBBXX:5:2206:11241:42038	0	-	mmu-miR-193a-3p		Yes	Yes		Lamc2	Lamc2:exon; Lamc2:3UTR	CAGTGACAAACTGAATTCTGGGATATAGAAAGTCCTGCTG	AACUGGCCUACAAAGUCCCAGU	chr1:153123730-153123770(-)	.(((((((......((.((.&.)).)).....))))))).	....)).)).....))))))).	-12	17,36	4,22	chr1_153123730-153123770(-)_mmu-miR-193a-3p_ss.png	1
chr1	153123742	153123809	K00262:18:H7LNLBBXX:5:1120:10115:31224	0	-	mmu-miR-103-3p		Yes	Yes		Lamc2	Lamc2:exon; Lamc2:3UTR	AGTATGAGATTGATCAAGGACCAACAAATGCTGCGCTCAGAACAGTGACAAACTGAATTCTGGGATATAGAAA	AGCAGCAUUGUACAGGGCUAUGA	chr1:153123739-153123812(-)	.(((.((.((.((.((((((((.&.))))))))))...)).)).)))	.))))))))))...)).)).)))	-17	13,35	1,23	chr1_153123739-153123812(-)_mmu-miR-103-3p_ss.png	1
chr1	153123772	153123801	K00262:18:H7LNLBBXX:5:1102:26088:41106	0	-	mmu-miR-99b-3p		Yes	Yes		Lamc2	Lamc2:exon; Lamc2:3UTR	ATTGATCAAGGACCAACAAATGCTGCGCTCAGAAC	CAAGCUCGUGUCUGUGGGUCCG	chr1:153123769-153123804(-)	.(((((.(((.((((.(.(((.&.))).))))).))).))))).	..))).))))).))).))))).	-17	9,30	2,22	chr1_153123769-153123804(-)_mmu-miR-99b-3p_ss.png	1
chr1	153218931	153218963	K00262:18:H7LNLBBXX:5:2213:19238:8805	0	-	mmu-miR-23a-3p		Yes	Yes		Lamc1	Lamc1:exon; Lamc1:3UTR	ACAGTATTTTATTTATAATAAAATCTGAATATTTGTAA	AUCACAUUGCCAGGGAUUUCC	chr1:153218928-153218966(-)	.((((((.......(((.&.))).......)))))).	...))).......))))))..	-5	20,37	3,20	chr1_153218928-153218966(-)_mmu-miR-23a-3p_ss.png	1
chr1	153218942	153218978	K00262:18:H7LNLBBXX:5:2205:7781:7802	0	-	mmu-miR-200c-3p		Yes	Yes		Lamc1	Lamc1:exon; Lamc1:3UTR	ATGTTTAAAAAGAAAACAGTATTTTATTTATAATAAAATCTG	UAAUACUGCCGGGUAAUGAUGGA	chr1:153218939-153218981(-)	.(((((((.&.))))))).	.)))))))...............	-6	16,24	1,9	chr1_153218939-153218981(-)_mmu-miR-200c-3p_ss.png	1
chr1	153219107	153219141	K00262:18:H7LNLBBXX:5:2110:23541:1560	0	-	mmu-miR-29b-3p		Yes	Yes		Lamc1	Lamc1:exon; Lamc1:3UTR	CAGAACAGATTGTTTTATCCCTCCCCCGCCCCCGCCCATG	UAGCACCAUUUGAAAUCAGUGUU	chr1:153219104-153219144(-)	.((((....((((((.&.))))))...))))	..........))))))...))))	-3	3,18	10,23	chr1_153219104-153219144(-)_mmu-miR-29b-3p_ss.png	1
chr1	153219110	153219169	K00262:18:H7LNLBBXX:5:1108:19827:37712	0	-	mmu-miR-29a-3p		Yes	Yes		Lamc1	Lamc1:exon; Lamc1:3UTR	TGGCTGCTGTAGAATGCGGGGTGCCGCACAGAACAGATTGTTTTATCCCTCCCCCGCCCCCGCCC	UAGCACCAUCUGAAAUCGGUUA	chr1:153219107-153219172(-)	((((((...((((......(((((.&.))))).))))....))))))	..))))).))))....))))))	-12	1,25	2,22	chr1_153219107-153219172(-)_mmu-miR-29a-3p_ss.png	1
chr1	153219198	153219260	K00262:18:H7LNLBBXX:5:1214:28138:13148	0	-	mmu-miR-210-3p		Yes	Yes		Lamc1	Lamc1:exon; Lamc1:3UTR	AAGATGATACCTTATTACACTCCTTCGACACAGCCATTGCTTTATTGTATAGTTCCAATAACCTGTAT	CUGUGCGUGUGACAGCGGCUGA	chr1:153219195-153219263(-)	.(((((...((((((((((((((.&))))))).)))).)))))))).	))))))).)))).)))))))).	-17	30,53	1,22	chr1_153219195-153219263(-)_mmu-miR-210-3p_ss.png	1
chr1	153219581	153219641	K00262:18:H7LNLBBXX:5:1103:13758:42319	0	-	mmu-let-7e-5p		Yes	Yes		Lamc1	Lamc1:exon; Lamc1:3UTR	ATGTGATGACTGAACACTTGAGGGCATCAGCACCGTGCTACTGATGACAGAGGGGAGGCTCTGTTC	UGAGGUAGGAGGUUGUAUAGUU	chr1:153219578-153219644(-)	.(((((.(((...............(((.(.(((((.&.))))).))))))).)))))	...))))).))))))).)))))	-11	7,43	3,22	chr1_153219578-153219644(-)_mmu-let-7e-5p_ss.png	2
chr1	153220025	153220056	K00262:18:H7LNLBBXX:5:2128:23328:16243	0	-	mmu-miR-27a-3p		Yes	Yes		Lamc1	Lamc1:exon; Lamc1:3UTR	TTGAAATTTATATTTTTTGTGTGAATGGATTTTGTTT	UUCACAGUGGCUAAGUUCCGC	chr1:153220022-153220059(-)	.((((((.&)))))).	))))))...............	-6	19,26	1,7	chr1_153220022-153220059(-)_mmu-miR-27a-3p_ss.png	1
chr1	153220056	153220098	K00262:18:H7LNLBBXX:5:2108:14123:38275	0	-	mmu-miR-29a-3p		Yes	Yes		Lamc1	Lamc1:exon; Lamc1:3UTR	GGGAAAGAAACTATTATCTGACACACTGGTGCTATTAATTATTTGAAA	UAGCACCAUCUGAAAUCGGUUA	chr1:153220053-153220101(-)	.((((..((.((((((((.&))))))))..))...)))).	))))))))..))...))))...	-14	17,35	1,20	chr1_153220053-153220101(-)_mmu-miR-29a-3p_ss.png	1
chr1	153220061	153220124	K00262:18:H7LNLBBXX:5:1101:7466:17069	0	-	mmu-miR-29a-3p		Yes	Yes		Lamc1	Lamc1:exon; Lamc1:3UTR	ATGCAATTTTGTACTTTGCGTAGCGGGGGAAAGAAACTATTATCTGACACACTGGTGCTATTAATTATT	UAGCACCAUCUGAAAUCGGUUA	chr1:153220058-153220127(-)	.((((.((....(((..................((((((((.&)))))))))))....)).))))	)))))))))))....)).))))	-15	20,61	1,22	chr1_153220058-153220127(-)_mmu-miR-29a-3p_ss.png	1
chr1	153220101	153220138	K00262:18:H7LNLBBXX:5:1121:9090:28604	0	-	mmu-miR-200c-3p		Yes	Yes		Lamc1	Lamc1:exon; Lamc1:3UTR	TAGCCTTTAACACTATGCAATTTTGTACTTTGCGTAGCGGGGG	UAAUACUGCCGGGUAAUGAUGGA	chr1:153220098-153220141(-)	.(((((.(.((((.(.((((.&.)))).).)))).))))))	.....)))).).)))).))))))	-9	21,41	5,23	chr1_153220098-153220141(-)_mmu-miR-200c-3p_ss.png	2
chr1	153455830	153455874	K00262:18:H7LNLBBXX:5:1116:29518:26090	0	-	mmu-miR-205-5p		Yes	Yes		Dhx9	Dhx9:exon; Dhx9:3UTR	AAGTATCATACATACAGTTTGTATTTTTTTTTCTTGAAGGGGTAAAGGTT	UCCUUCAUUCCACCGGAGUCUG	chr1:153455827-153455877(-)	.(((.((..(((((.((((.&.)))).)))))..))))).	.)))).)))))..)))))....	-9	30,49	1,19	chr1_153455827-153455877(-)_mmu-miR-205-5p_ss.png	1
chr1	153455984	153456016	K00262:18:H7LNLBBXX:5:1101:14773:28287	0	-	mmu-miR-19a-3p		Yes	Yes		Dhx9	Dhx9:exon; Dhx9:3UTR	ATGTTTTTCCAAGATGTTTATTTGCACCAAAAAAGTAA	UGUGCAAAUCUAUGCAAAACUGA	chr1:153455981-153456019(-)	.(((((.(..((((......((((((.&.))))))))))..).))))).	.))))))))))..).)))))...	-10	2,28	1,21	chr1_153455981-153456019(-)_mmu-miR-19a-3p_ss.png	1
chr1	155097666	155097717	K00262:18:H7LNLBBXX:5:1109:23825:9719	0	-	mmu-miR-205-5p		Yes	Yes		Ier5	Ier5:exon; Ier5:3UTR	ATGAAACAAAGTTTACAGACGAGCTCTAAGTGGAAGGACCTTATGGCTTTGTAGATA	UCCUUCAUUCCACCGGAGUCUG	chr1:155097663-155097720(-)	.(((....(((((..(((((((((.&))))....))))).))))))))	))))....))))).))))))))	-15	15,39	1,22	chr1_155097663-155097720(-)_mmu-miR-205-5p_ss.png	1
chr1	155097675	155097709	K00262:18:H7LNLBBXX:5:1110:30178:23645	0	-	mmu-miR-205-5p		Yes	Yes		Ier5	Ier5:exon; Ier5:3UTR	AAGTTTACAGACGAGCTCTAAGTGGAAGGACCTTATGGCT	UCCUUCAUUCCACCGGAGUCUG	chr1:155097672-155097712(-)	.(((....(((((..(((((((((.&))))....))))).))))))))	))))....))))).))))))))	-15	7,31	1,22	chr1_155097672-155097712(-)_mmu-miR-205-5p_ss.png	2
chr1	155097908	155097959	K00262:18:H7LNLBBXX:5:1112:21298:38750	0	-	mmu-miR-188-5p		Yes	Yes		Ier5	Ier5:exon; Ier5:3UTR	GAGACTTGTATTATTTTTCTCCCTCCCCATCCTTTCTCTGGCACAGAAGAAGCGCTT	CAUCCCUUGCAUGGUGGAGGG	chr1:155097905-155097962(-)	.((((((((((..........(((.((.&.))))))))).))))))	.....))))))))).))))))	-17	20,47	5,21	chr1_155097905-155097962(-)_mmu-miR-188-5p_ss.png	1
chr1	155097908	155097966	K00262:18:H7LNLBBXX:5:1127:24058:7240	0	-	mmu-miR-200c-3p		Yes	Yes		Ier5	Ier5:exon; Ier5:3UTR	TGGAGTAGAGACTTGTATTATTTTTCTCCCTCCCCATCCTTTCTCTGGCACAGAAGAAGCGCTT	UAAUACUGCCGGGUAAUGAUGGA	chr1:155097905-155097969(-)	.(((((..((.(((((((.&.))))))).)).))))).	......))))))).)).))))).	-17	33,51	6,23	chr1_155097905-155097969(-)_mmu-miR-200c-3p_ss.png	1
chr1	155098205	155098261	K00262:18:H7LNLBBXX:5:1214:10653:44394	0	-	mmu-miR-466c-3p		Yes	Yes		Ier5	Ier5:exon; Ier5:3UTR	TTGTATCTGTGTGTGTCCGTGTGTAAGTTTGTCTTGTGTTGAGACTGTTCTGTGATTCTGGA	AUACAUACACGCACACAUAAGA	chr1:155098202-155098264(-)	.(((((((((..(((((((.&.)))))))))))))))).	.)))))))))))))))).....	-20	7,26	1,18	chr1_155098202-155098264(-)_mmu-miR-466c-3p_ss.png	1
chr1	155203472	155203509	K00262:18:H7LNLBBXX:5:1127:22922:13711	0	+	mmu-miR-301a-3p		Yes	Yes		Stx6	Stx6:exon; Stx6:3UTR	CAGCTAACTTTCAAATTGCACTTTTAAATAAATATTTGTAACA	CAGUGCAAUAGUAUUGUCAAAGC	chr1:155203469-155203512(+)	.(((.((......((((((((.&.))))))))......))...)))	.))))))))......))...)))	-11	2,23	1,23	chr1_155203469-155203512(+)_mmu-miR-301a-3p_ss.png	1
chr1	155280702	155280766	K00262:18:H7LNLBBXX:5:1122:13819:24806	0	-	mmu-miR-30c-5p		Yes	Yes		Xpr1	Xpr1:exon; Xpr1:3UTR	TTTTAAGGAACAAACACCTACTATCTTACGGATTGTTTACAATCACAAGGATACAGAAGCCCATCAGGAT	UGUAAACAUCCUACACUCUCAGC	chr1:155280699-155280769(-)	.(((.((((((((.&))))))))))).	)))))))))))............	-12	29,42	1,12	chr1_155280699-155280769(-)_mmu-miR-30c-5p_ss.png	1
chr1	155845059	155845079	>K00262:18:H7LNLBBXX:5:2207:11038:28956	0	-	mmu-miR-10a-5p		Yes	Yes		Cep350	Cep350:exon; Cep350:3UTR	TTGTAAGTACGCTCTGTAAAATAACT	UACCCUGUAGAUCCGAAUUUGUG	chr1:155845056-155845082(-)	.(((((.((.((((((.&.))))))..)).))))).	.....))))))..)).)))))..	-3	3,19	5,22	chr1_155845056-155845082(-)_mmu-miR-10a-5p_ss.png	1
chr1	155845176	155845201	K00262:18:H7LNLBBXX:5:1103:21826:31505	0	-	mmu-miR-125b-1-3p		Yes	Yes		Cep350	Cep350:exon; Cep350:3UTR	CAGACATGAAAAATAAACCCGTTTACTGTGT	ACGGGUUAGGCUCUUGGGAGCU	chr1:155845173-155845204(-)	.(((((((.&))))))).	)))))))...............	-10	15,23	1,8	chr1_155845173-155845204(-)_mmu-miR-125b-1-3p_ss.png	1
chr1	155845196	155845233	K00262:18:H7LNLBBXX:5:1112:23206:12409	0	-	mmu-miR-101b-3p		Yes	Yes		Cep350	Cep350:exon; Cep350:3UTR	GGGCTCAGCCTCCTCGTGTGTACTGTACTGTGCAGACATGAAA	GUACAGUACUGUGAUAGCU	chr1:155845193-155845236(-)	.((...(((.(((((((((.&))))))))).)))...)).	))))))))).)))...)).	-18	15,34	1,19	chr1_155845193-155845236(-)_mmu-miR-101b-3p_ss.png	1
chr1	155845336	155845388	K00262:18:H7LNLBBXX:5:1208:22445:32015	0	-	mmu-miR-21a-5p		Yes	Yes		Cep350	Cep350:exon; Cep350:3UTR	GCAGCAATTCAATAAAATCTTTGTATTATAAAAATGTGAAGAAAGTGTAAACCGGTGT	UAGCUUAUCAGACUGAUGUUGA	chr1:155845333-155845391(-)	.(((((..(((.&.)))))))).	.............)))))))).	-5	1,12	13,22	chr1_155845333-155845391(-)_mmu-miR-21a-5p_ss.png	1
chr1	155845501	155845537	K00262:18:H7LNLBBXX:5:1119:18061:17350	0	-	mmu-let-7a-5p		Yes	Yes		Cep350	Cep350:exon; Cep350:3UTR	AAGAAATTCAAACTTACATCTTCCTTTTACTACCTTAAGAAT	UGAGGUAGUAGGUUGUAUAGUU	chr1:155845498-155845540(-)	.((((((((.((......((((((((((.&)))))))))))).)))).))))	)))))))))))).)))).))))	-16	10,38	1,22	chr1_155845498-155845540(-)_mmu-let-7a-5p_ss.png	1
chr1	155845501	155845541	K00262:18:H7LNLBBXX:5:2211:6898:7433	0	-	mmu-miR-196a-5p		Yes	Yes		Cep350	Cep350:exon; Cep350:3UTR	CTGCAAGAAATTCAAACTTACATCTTCCTTTTACTACCTTAAGAAT	UAGGUAGUUUCAUGUUGUUGGG	chr1:155845498-155845544(-)	.((.(((.(........(((((((.&.))))))).....).))).)).	.))))))).....).))).)).	-10	16,40	1,22	chr1_155845498-155845544(-)_mmu-miR-196a-5p_ss.png	1
chr1	155845597	155845638	K00262:18:H7LNLBBXX:5:1120:25164:28393	0	-	mmu-miR-23a-3p		Yes	Yes		Cep350	Cep350:exon; Cep350:3UTR	TTGAAAAAAAAGTGGCCTTAGCTTTTTGCAATACTTGAATAAAGTGT	AUCACAUUGCCAGGGAUUUCC	chr1:155845594-155845641(-)	.((((.((.&.)).)))).	........)).))))......	-6	15,23	8,16	chr1_155845594-155845641(-)_mmu-miR-23a-3p_ss.png	1
chr1	155846802	155846852	K00262:18:H7LNLBBXX:5:1107:4827:20410	0	-	mmu-miR-301a-3p		Yes	Yes		Cep350	Cep350:exon; Cep350:3UTR	TAGCTCTTGACAATAAGAAAGCACTGAACTGTTCCAATTGGGTCTCCTGAATGCTC	CAGUGCAAUAGUAUUGUCAAAGC	chr1:155846799-155846855(-)	.(((.(((((((((.....((((((.&)))))).....))))))))))))	)))))).....))))))))))))	-22	2,27	1,23	chr1_155846799-155846855(-)_mmu-miR-301a-3p_ss.png	1
chr1	155848064	155848113	K00262:18:H7LNLBBXX:5:1122:7679:1191	0	-	mmu-miR-200b-3p		Yes	Yes		Cep350	Cep350:exon; Cep350:3UTR	AGTCTCTGAACAGTATTAAACCCATAACCACTTTAAAATAGGCAAACGCAAGATT	UAAUACUGCCUGGUAAUGAUGA	chr1:155848061-155848116(-)	.(((.(((..........(((((.&.)))))))).))).	......)))))))).)))....	-10	22,45	6,19	chr1_155848061-155848116(-)_mmu-miR-200b-3p_ss.png	1
chr1	156004955	156004988	K00262:18:H7LNLBBXX:5:1206:15087:30626	0	-	mmu-miR-18a-5p		Yes	Yes		Tor1aip1	Tor1aip1:exon; Tor1aip1:3UTR	TTGTTTTCTACTCTTAACAATTCTAGATGCACCTTGAGT	UAAGGUGCAUCUAGUGCAGAUAG	chr1:156004952-156004991(-)	.(((.(((...((...((((((((((((((.&)))))))))))))))).))))))	)))))))))))))))).))))))	-23	7,37	1,23	chr1_156004952-156004991(-)_mmu-miR-18a-5p_ss.png	1
chr1	156005003	156005030	K00262:18:H7LNLBBXX:5:2217:14844:38011	0	-	mmu-miR-200b-3p		Yes	Yes		Tor1aip1	Tor1aip1:exon; Tor1aip1:3UTR	TTTGCATTTATAACTAGGTATTCTCATCTGTCC	UAAUACUGCCUGGUAAUGAUGA	chr1:156005000-156005033(-)	.((((....((((((((.&.))))))))...)))).	......))))))))...)))).	-12	4,21	6,22	chr1_156005000-156005033(-)_mmu-miR-200b-3p_ss.png	1
chr1	156005099	156005149	K00262:18:H7LNLBBXX:5:1122:23916:45045	0	-	mmu-miR-182-5p		Yes	Yes		Tor1aip1	Tor1aip1:exon; Tor1aip1:3UTR	GAGATATACTATGCACATGATCATTTTGTCGAGTGAGTACCTCAAGCCAAAAGAGT	UUUGGCAAUGGUAGAACUCACACCG	chr1:156005096-156005152(-)	.(((.((((...((((....((((((.&))))))...))))..))))))).	))))))...))))..)))))))...	-18	26,52	1,23	chr1_156005096-156005152(-)_mmu-miR-182-5p_ss.png	1
chr1	156052860	156052911	K00262:18:H7LNLBBXX:5:2114:18091:37308	0	+	mmu-miR-466l-5p	Yes	Yes	Yes		Tor1aip2	Tor1aip2:intron; Tor1aip2:exon; Tor1aip2:3UTR	GTAAATTTTTTTCATATATATATAACCATTCTTTGACACTTTTATCCTCAGTGTAAG	UUGUGUGUACAUGUACAUGUAU	chr1:156052857-156052914(+)	.(((.(((((((((.&))))))))).))).	))))))))).))).........	-7	12,26	1,14	chr1_156052857-156052914(+)_mmu-miR-466l-5p_ss.png	1
chr1	156052861	156052908	K00262:18:H7LNLBBXX:5:1111:26545:9367	0	+	mmu-miR-466l-5p	Yes	Yes	Yes		Tor1aip2	Tor1aip2:intron; Tor1aip2:exon; Tor1aip2:3UTR	TAAATTTTTTTCATATATATATAACCATTCTTTGACACTTTTATCCTCAGTGT	UUGUGUGUACAUGUACAUGUAU	chr1:156052858-156052911(+)	.(((.(((((((((.&))))))))).))).	))))))))).))).........	-7	11,25	1,14	chr1_156052858-156052911(+)_mmu-miR-466l-5p_ss.png	1
chr1	156066017	156066069	K00262:18:H7LNLBBXX:5:2104:6451:15451	0	+	mmu-miR-21a-5p		Yes	Yes		Tor1aip2	Tor1aip2:exon; Tor1aip2:3UTR	GGGTTAAAGGCGTGCAGCATCACTGCCTGGCCTTAATACTCACTTTAATAATACACTT	UAGCUUAUCAGACUGAUGUUGA	chr1:156066014-156066072(+)	.(((((((((((...(((.&.)))...)))..)))))))).	..)))...)))..)))))))).	-15	14,32	2,22	chr1_156066014-156066072(+)_mmu-miR-21a-5p_ss.png	1
chr1	156066039	156066073	K00262:18:H7LNLBBXX:5:1122:8481:2686	0	+	mmu-miR-93-5p		Yes	Yes		Tor1aip2	Tor1aip2:exon; Tor1aip2:3UTR	CTGCCTGGCCTTAATACTCACTTTAATAATACACTTGTGG	CAAAGUGCUGUUCGUGCAGGUAG	chr1:156066036-156066076(+)	(((((((..(..((((..((((((.&.)))))).)))).)..)))))))	.)))))).)))).)..)))))))	-15	1,25	1,23	chr1_156066036-156066076(+)_mmu-miR-93-5p_ss.png	1
chr1	156066108	156066133	K00262:18:H7LNLBBXX:5:1115:16853:24542	0	+	mmu-let-7b-5p		Yes	Yes		Tor1aip2	Tor1aip2:exon; Tor1aip2:3UTR	TTGAGTAGGTGAAAACAGAAAACTAGAATTC	UGAGGUAGUAGGUUGUGUGGUU	chr1:156066105-156066136(+)	.(((.((..(((..(((.&.)))..))).)).))).	...)))..))).)).)))....	-5	14,31	3,19	chr1_156066105-156066136(+)_mmu-let-7b-5p_ss.png	1
chr1	156067050	156067100	K00262:18:H7LNLBBXX:5:1104:15442:39506	0	+	mmu-miR-29a-3p		Yes	Yes		Tor1aip2	Tor1aip2:exon; Tor1aip2:3UTR	TGAAAATATTTCCCACAAGATGGCTTTGGCCACAACCTTTGGTGTTAAGTAAGTTA	UAGCACCAUCUGAAAUCGGUUA	chr1:156067047-156067103(+)	.(((((........((((((((.&)))))))).........)))))	)))))))).........)))))	-13	26,48	1,22	chr1_156067047-156067103(+)_mmu-miR-29a-3p_ss.png	1
chr1	156067480	156067523	K00262:18:H7LNLBBXX:5:2123:7375:9385	0	+	mmu-let-7b-5p		Yes	Yes		Tor1aip2	Tor1aip2:exon; Tor1aip2:3UTR	CGCGTAAAACCACATCAAATCGCGTCAAAAGGTGCCTTGCAGACTGTCA	UGAGGUAGUAGGUUGUGUGGUU	chr1:156067477-156067526(+)	.((((((((..((((...........((((((.&.))))))...))))))))))))	.))))))...))))))))))))	-15	7,39	1,22	chr1_156067477-156067526(+)_mmu-let-7b-5p_ss.png	1
chr1	156068607	156068659	K00262:18:H7LNLBBXX:5:1221:20019:9280	0	+	mmu-miR-20a-5p		Yes	Yes		Tor1aip2	Tor1aip2:exon; Tor1aip2:3UTR	AATGATTTTCACCAACACTCTTACTTTCTCTAACAAAGATTTCTTAACCCCATAGAGT	UAAAGUGCUUAUAGUGCAGGUAG	chr1:156068604-156068662(+)	.(((..((((..((((((.&.)))))).....))))..))).	.)))))).....))))..)))..	-8	10,28	1,22	chr1_156068604-156068662(+)_mmu-miR-20a-5p_ss.png	1
chr1	156428415	156428444	K00262:18:H7LNLBBXX:5:2105:17655:20058	0	-	mmu-miR-183-5p		Yes	Yes		Soat1	Soat1:exon; Soat1:3UTR	TTATTCCGTGTTGTGCCAATGGGAGAAAGCTGTTT	UAUGGCACUGGUAGAAUUCACU	chr1:156428412-156428447(-)	.((((......((((((.&.)))))).....)))).	..)))))).....)))).....	-11	2,19	2,18	chr1_156428412-156428447(-)_mmu-miR-183-5p_ss.png	1
chr1	156429026	156429089	K00262:18:H7LNLBBXX:5:1217:5457:32578	0	-	mmu-miR-31-5p		Yes	Yes		Soat1	Soat1:exon; Soat1:3UTR	TGGCATTTTAAATATAATGAGGGAACAGACCGGCCAGGGACTTGGTTATAAGCCAGGCTTCTGAAGCAA	AGGCAAGAUGCUGGCAUAGCUG	chr1:156429023-156429092(-)	.(((....(((((.(.((((.((.&)).)))).).)))))....)))	)).)))).).)))))....)))	-17	25,48	1,22	chr1_156429023-156429092(-)_mmu-miR-31-5p_ss.png	1
chr1	156429406	156429461	K00262:18:H7LNLBBXX:5:1201:3528:46364	0	-	mmu-miR-140-5p		Yes	Yes		Soat1	Soat1:exon; Soat1:3UTR	CCGCTAGGACCACAGGTCTCCAGGTTCCTTACCTACCTATTGACCACTGCTGGGGATGAAT	CAGUGGUUUUACCCUAUGGUAG	chr1:156429403-156429464(-)	.((((.(((.........................((((((((.&))))))))....))).)))).	))))))))....))).))))..	-16	8,50	1,21	chr1_156429403-156429464(-)_mmu-miR-140-5p_ss.png	1
chr1	156430966	156431006	K00262:18:H7LNLBBXX:5:1226:14935:7504	0	-	mmu-miR-31-5p		Yes	Yes		Soat1	Soat1:exon; Soat1:3UTR	CTGATTCCGAGCCAGCCGTCTTCAGCGGTTACTGAATCCCCACACT	AGGCAAGAUGCUGGCAUAGCUG	chr1:156430963-156431009(-)	.(((((.((((((..((.&.))))))))))))).	..))))))))))))).......	-17	10,27	2,16	chr1_156430963-156431009(-)_mmu-miR-31-5p_ss.png	1
chr1	156430969	156431007	K00262:18:H7LNLBBXX:5:2202:4736:42583	0	-	mmu-miR-31-5p		Yes	Yes		Soat1	Soat1:exon; Soat1:3UTR	CCTGATTCCGAGCCAGCCGTCTTCAGCGGTTACTGAATCCCCAC	AGGCAAGAUGCUGGCAUAGCUG	chr1:156430966-156431010(-)	.(((((.((((((..((.&.))))))))))))).	..))))))))))))).......	-17	11,28	2,16	chr1_156430966-156431010(-)_mmu-miR-31-5p_ss.png	1
chr1	156430969	156431009	K00262:18:H7LNLBBXX:5:2219:32197:14344	0	-	mmu-miR-31-5p		Yes	Yes		Soat1	Soat1:exon; Soat1:3UTR	TTCCTGATTCCGAGCCAGCCGTCTTCAGCGGTTACTGAATCCCCAC	AGGCAAGAUGCUGGCAUAGCUG	chr1:156430966-156431012(-)	.(((((.((((((..((.&.))))))))))))).	..))))))))))))).......	-17	13,30	2,16	chr1_156430966-156431012(-)_mmu-miR-31-5p_ss.png	1
chr1	156430969	156431021	K00262:18:H7LNLBBXX:5:2125:26007:31435	0	-	mmu-miR-24-3p		Yes	Yes		Soat1	Soat1:exon; Soat1:3UTR	GATTGGATATTCTTCCTGATTCCGAGCCAGCCGTCTTCAGCGGTTACTGAATCCCCAC	UGGCUCAGUUCAGCAGGAACAG	chr1:156430966-156431024(-)	.(((((.((((..(.((((((.&)))))).).)))).))))).	)))))).).)))).)))))...	-18	9,30	1,20	chr1_156430966-156431024(-)_mmu-miR-24-3p_ss.png	1
chr1	156430975	156431018	K00262:18:H7LNLBBXX:5:1222:12875:3336	0	-	mmu-miR-24-3p		Yes	Yes		Soat1	Soat1:exon; Soat1:3UTR	TGGATATTCTTCCTGATTCCGAGCCAGCCGTCTTCAGCGGTTACTGAAT	UGGCUCAGUUCAGCAGGAACAG	chr1:156430972-156431021(-)	.(((((.((((..(.((((((.&)))))).).)))).))))).	)))))).).)))).)))))...	-18	6,27	1,20	chr1_156430972-156431021(-)_mmu-miR-24-3p_ss.png	1
chr1	156430975	156431020	K00262:18:H7LNLBBXX:5:2101:10784:14097	0	-	mmu-miR-24-3p		Yes	Yes		Soat1	Soat1:exon; Soat1:3UTR	ATTGGATATTCTTCCTGATTCCGAGCCAGCCGTCTTCAGCGGTTACTGAAT	UGGCUCAGUUCAGCAGGAACAG	chr1:156430972-156431023(-)	.(((((.((((..(.((((((.&)))))).).)))).))))).	)))))).).)))).)))))...	-18	8,29	1,20	chr1_156430972-156431023(-)_mmu-miR-24-3p_ss.png	1
chr1	156431019	156431050	K00262:18:H7LNLBBXX:5:1208:27306:15434	0	-	mmu-miR-31-5p		Yes	Yes		Soat1	Soat1:exon; Soat1:3UTR	CTGGCTCTGCCTCCTTGCTTGCCATTGAAGATTGGAT	AGGCAAGAUGCUGGCAUAGCUG	chr1:156431016-156431053(-)	.((((.((((......((((((.&.)))))).....)))).)))).	.)))))).....)))).)))).	-22	2,24	1,22	chr1_156431016-156431053(-)_mmu-miR-31-5p_ss.png	1
chr1	156431025	156431050	K00262:18:H7LNLBBXX:5:2221:13352:7363	0	-	mmu-miR-31-5p		Yes	Yes		Soat1	Soat1:exon; Soat1:3UTR	CTGGCTCTGCCTCCTTGCTTGCCATTGAAGA	AGGCAAGAUGCUGGCAUAGCUG	chr1:156431022-156431053(-)	.((((.((((......((((((.&.)))))).....)))).)))).	.)))))).....)))).)))).	-22	2,24	1,22	chr1_156431022-156431053(-)_mmu-miR-31-5p_ss.png	1
chr1	156642774	156642801	K00262:18:H7LNLBBXX:5:2223:27549:6114	0	+	mmu-miR-26a-5p		Yes	Yes		Abl2	Abl2:exon; Abl2:3UTR	TCGTTTTCCTGTGTTCTCGTTCTCAAAAAGTGA	UUCAAGUAAUCCAGGAUAGGCU	chr1:156642771-156642804(+)	.(((((((((.(((((.&.)).))).))))).)))).	....)).))).))))).)))).	-9	2,18	4,22	chr1_156642771-156642804(+)_mmu-miR-26a-5p_ss.png	1
chr1	156643338	156643366	K00262:18:H7LNLBBXX:5:1104:24200:28411	0	+	mmu-miR-669d-5p		Yes	Yes		Abl2	Abl2:exon; Abl2:3UTR	AAAGTACACAGTGCAGCGGAAGTTTAGTCAGACA	ACUUGUGUGUGCAUGUAUAUGU	chr1:156643335-156643369(+)	.(((((...(((((((.((((.&)))).))).))))))))).	)))).))).)))))))))....	-13	3,24	1,19	chr1_156643335-156643369(+)_mmu-miR-669d-5p_ss.png	1
chr1	156645986	156646019	K00262:18:H7LNLBBXX:5:1113:28412:23540	0	+	mmu-miR-22-3p		Yes	Yes		Abl2	Abl2:exon; Abl2:3UTR	CAGGTTTCAAACACTCCCCGCTCTCTGAACACTGTGCAC	AAGCUGCCAGUUGAAGAACUGU	chr1:156645983-156646022(+)	(((.(((((.....................((((.(((.&.))))))))))))..))).	....))))))))))))..))).	-9	1,39	4,22	chr1_156645983-156646022(+)_mmu-miR-22-3p_ss.png	1
chr1	156649451	156649516	K00262:18:H7LNLBBXX:5:2121:10724:45115	0	+	mmu-miR-27a-3p		Yes	Yes		Abl2	Abl2:exon; Abl2:3UTR	TCGATTGTTTTTCTAATTTAATTCTCTCTGTTGTCTGACTGTGAACTGCTAACAGTGTTAAAAACTTGATG	UUCACAGUGGCUAAGUUCCGC	chr1:156649448-156649519(+)	.(((..((((((((.&))))))))))).	)))))))))))..........	-11	32,46	1,12	chr1_156649448-156649519(+)_mmu-miR-27a-3p_ss.png	1
chr1	156649455	156649513	K00262:18:H7LNLBBXX:5:2209:12246:43638	0	+	mmu-miR-27a-3p		Yes	Yes		Abl2	Abl2:exon; Abl2:3UTR	TTGTTTTTCTAATTTAATTCTCTCTGTTGTCTGACTGTGAACTGCTAACAGTGTTAAAAACTTG	UUCACAGUGGCUAAGUUCCGC	chr1:156649452-156649516(+)	.(((..((((((((.&))))))))))).	)))))))))))..........	-11	28,42	1,12	chr1_156649452-156649516(+)_mmu-miR-27a-3p_ss.png	1
chr1	156649455	156649516	K00262:18:H7LNLBBXX:5:2104:4056:44781	0	+	mmu-miR-203-3p		Yes	Yes		Abl2	Abl2:exon; Abl2:3UTR	TTGTTTTTCTAATTTAATTCTCTCTGTTGTCTGACTGTGAACTGCTAACAGTGTTAAAAACTTGATG	GUGAAAUGUUUAGGACCACUAG	chr1:156649452-156649519(+)	.((.((((.....(((((.....((.&)).....))))))))).)).	)).....))))))))).))...	-7	25,50	1,20	chr1_156649452-156649519(+)_mmu-miR-203-3p_ss.png	1
chr1	156649455	156649516	K00262:18:H7LNLBBXX:5:1110:30563:38170	0	+	mmu-miR-27a-3p		Yes	Yes		Abl2	Abl2:exon; Abl2:3UTR	TTGTTTTTCTAATTTAATTCTCTCTGTTGTCTGACTGTGAACTGCTAACAGTGTTAAAAACTTGATG	UUCACAGUGGCUAAGUUCCGC	chr1:156649452-156649519(+)	.(((..((((((((.&))))))))))).	)))))))))))..........	-11	28,42	1,12	chr1_156649452-156649519(+)_mmu-miR-27a-3p_ss.png	2
chr1	156649462	156649514	K00262:18:H7LNLBBXX:5:1105:19431:45713	0	+	mmu-miR-27a-3p		Yes	Yes		Abl2	Abl2:exon; Abl2:3UTR	TCTAATTTAATTCTCTCTGTTGTCTGACTGTGAACTGCTAACAGTGTTAAAAACTTGA	UUCACAGUGGCUAAGUUCCGC	chr1:156649459-156649517(+)	.(((..((((((((.&))))))))))).	)))))))))))..........	-11	21,35	1,12	chr1_156649459-156649517(+)_mmu-miR-27a-3p_ss.png	1
chr1	156649465	156649516	K00262:18:H7LNLBBXX:5:1202:28422:13007	0	+	mmu-miR-23a-3p		Yes	Yes		Abl2	Abl2:exon; Abl2:3UTR	AATTTAATTCTCTCTGTTGTCTGACTGTGAACTGCTAACAGTGTTAAAAACTTGATG	AUCACAUUGCCAGGGAUUUCC	chr1:156649462-156649519(+)	.((((((..((..((.(((((.&.))))))))))))))).	.))))))))))))))).....	-10	10,31	1,17	chr1_156649462-156649519(+)_mmu-miR-23a-3p_ss.png	1
chr1	156649477	156649516	K00262:18:H7LNLBBXX:5:2101:23947:15346	0	+	mmu-miR-27a-3p		Yes	Yes		Abl2	Abl2:exon; Abl2:3UTR	TCTGTTGTCTGACTGTGAACTGCTAACAGTGTTAAAAACTTGATG	UUCACAGUGGCUAAGUUCCGC	chr1:156649474-156649519(+)	.(((..((((((((.&))))))))))).	)))))))))))..........	-11	6,20	1,12	chr1_156649474-156649519(+)_mmu-miR-27a-3p_ss.png	2
chr1	156649478	156649516	K00262:18:H7LNLBBXX:5:1102:32339:7380	0	+	mmu-miR-27a-3p		Yes	Yes		Abl2	Abl2:exon; Abl2:3UTR	CTGTTGTCTGACTGTGAACTGCTAACAGTGTTAAAAACTTGATG	UUCACAGUGGCUAAGUUCCGC	chr1:156649475-156649519(+)	.(((..((((((((.&))))))))))).	)))))))))))..........	-11	5,19	1,12	chr1_156649475-156649519(+)_mmu-miR-27a-3p_ss.png	4
chr1	156649478	156649529	K00262:18:H7LNLBBXX:5:2102:7090:5974	0	+	mmu-miR-27b-3p		Yes	Yes		Abl2	Abl2:exon; Abl2:3UTR	CTGTTGTCTGACTGTGAACTGCTAACAGTGTTAAAAACTTGATGTAAATAAACGATG	UUCACAGUGGCUAAGUUCUGC	chr1:156649475-156649532(+)	.(((..((((((((.&))))))))))).	)))))))))))..........	-11	5,19	1,12	chr1_156649475-156649532(+)_mmu-miR-27b-3p_ss.png	1
chr1	156649478	156649529	K00262:18:H7LNLBBXX:5:1227:14925:18247	0	+	mmu-miR-27a-3p		Yes	Yes		Abl2	Abl2:exon; Abl2:3UTR	CTGTTGTCTGACTGTGAACTGCTAACAGTGTTAAAAACTTGATGTAAATAAACGATG	UUCACAGUGGCUAAGUUCCGC	chr1:156649475-156649532(+)	.(((..((((((((.&))))))))))).	)))))))))))..........	-11	5,19	1,12	chr1_156649475-156649532(+)_mmu-miR-27a-3p_ss.png	1
chr1	156649478	156649535	K00262:18:H7LNLBBXX:5:1203:4320:43023	0	+	mmu-miR-27a-3p		Yes	Yes		Abl2	Abl2:exon; Abl2:3UTR	CTGTTGTCTGACTGTGAACTGCTAACAGTGTTAAAAACTTGATGTAAATAAACGATGCCCCTG	UUCACAGUGGCUAAGUUCCGC	chr1:156649475-156649538(+)	.(((..((((((((.&))))))))))).	)))))))))))..........	-11	5,19	1,12	chr1_156649475-156649538(+)_mmu-miR-27a-3p_ss.png	1
chr1	156649483	156649516	K00262:18:H7LNLBBXX:5:1204:12337:21676	0	+	mmu-miR-27a-3p		Yes	Yes		Abl2	Abl2:exon; Abl2:3UTR	GTCTGACTGTGAACTGCTAACAGTGTTAAAAACTTGATG	UUCACAGUGGCUAAGUUCCGC	chr1:156649480-156649519(+)	(((..((((((((.&))))))))))).	)))))))))))..........	-11	1,14	1,12	chr1_156649480-156649519(+)_mmu-miR-27a-3p_ss.png	1
chr1	156649484	156649529	K00262:18:H7LNLBBXX:5:1127:18142:16295	0	+	mmu-miR-141-3p		Yes	Yes		Abl2	Abl2:exon; Abl2:3UTR	TCTGACTGTGAACTGCTAACAGTGTTAAAAACTTGATGTAAATAAACGATG	UAACACUGUCUGGUAAAGAUGG	chr1:156649481-156649532(+)	.((((....((((((((((((((.&))))))))).)))))...))))	))))))))).)))))...))))	-15	5,28	1,22	chr1_156649481-156649532(+)_mmu-miR-141-3p_ss.png	1
chr1	156649485	156649529	K00262:18:H7LNLBBXX:5:2219:18101:27443	0	+	mmu-miR-141-3p		Yes	Yes		Abl2	Abl2:exon; Abl2:3UTR	CTGACTGTGAACTGCTAACAGTGTTAAAAACTTGATGTAAATAAACGATG	UAACACUGUCUGGUAAAGAUGG	chr1:156649482-156649532(+)	.((((....((((((((((((((.&))))))))).)))))...))))	))))))))).)))))...))))	-15	4,27	1,22	chr1_156649482-156649532(+)_mmu-miR-141-3p_ss.png	1
chr1	156649485	156649548	K00262:18:H7LNLBBXX:5:1111:19309:4532	0	+	mmu-miR-141-3p		Yes	Yes		Abl2	Abl2:exon; Abl2:3UTR	CTGACTGTGAACTGCTAACAGTGTTAAAAACTTGATGTAAATAAACGATGCCCCTGGCAGGGACTGTTT	UAACACUGUCUGGUAAAGAUGG	chr1:156649482-156649551(+)	.((((....((((((((((((((.&))))))))).)))))...))))	))))))))).)))))...))))	-15	4,27	1,22	chr1_156649482-156649551(+)_mmu-miR-141-3p_ss.png	1
chr1	156649548	156649609	K00262:18:H7LNLBBXX:5:1219:25550:22977	0	+	mmu-miR-141-3p		Yes	Yes		Abl2	Abl2:exon; Abl2:3UTR	CTGTTTCCTGCCATGTCTCACAAGGTTTGCAAGTTGTGTTTTGTTCTAAATAAAAGCTGAAATGATT	UAACACUGUCUGGUAAAGAUGG	chr1:156649545-156649612(+)	.((((.(..........((((.((..(((((.&.)))))...)).))))).))))	.)))))...)).))))).))))	-8	10,41	1,22	chr1_156649545-156649612(+)_mmu-miR-141-3p_ss.png	1
chr1	156655049	156655073	K00262:18:H7LNLBBXX:5:1102:32258:24788	0	-	mmu-miR-92a-3p		Yes	Yes		Tor3a	Tor3a:exon; Tor3a:3UTR	CTGAAAACTTTTTAAAGAGGCCTCGTCATG	UAUUGCACUUGUCCCGGCCUG	chr1:156655046-156655076(-)	.(((((..(.((.&.)).)..))))).	.........)).)..))))).	-10	17,29	9,21	chr1_156655046-156655076(-)_mmu-miR-92a-3p_ss.png	1
chr1	156680307	156680342	K00262:18:H7LNLBBXX:5:1226:12763:4303	0	-	mmu-miR-24-3p		Yes	Yes		Fam20b	Fam20b:exon; Fam20b:3UTR	AGCTTTTAAGCCTCTGAGCCTCGAGACTGGGGAGATTGAGT	UGGCUCAGUUCAGCAGGAACAG	chr1:156680304-156680345(-)	.(((..((((..(((((((.&.)))))))..).)))..)))	...)))))))..).)))..)))	-15	13,32	3,22	chr1_156680304-156680345(-)_mmu-miR-24-3p_ss.png	1
chr1	156680321	156680366	K00262:18:H7LNLBBXX:5:1215:20101:32103	0	-	mmu-miR-24-3p		Yes	Yes		Fam20b	Fam20b:exon; Fam20b:3UTR	CTGCACCCTGCAGGTAACAGTGAAAGCTTTTAAGCCTCTGAGCCTCGAGAC	UGGCUCAGUUCAGCAGGAACAG	chr1:156680318-156680369(-)	(((...(((((.........((((.............(((((((.&.))))))))))))))))..)))	.))))))))))))))))..)))	-19	1,45	1,22	chr1_156680318-156680369(-)_mmu-miR-24-3p_ss.png	1
chr1	156680792	156680825	K00262:18:H7LNLBBXX:5:1125:21897:37959	0	-	mmu-miR-298-5p		Yes	Yes		Fam20b	Fam20b:exon; Fam20b:3UTR	ATTGACTTAGTGAAAGACAGCTTCCCCTCTGTTTAGGTT	GGCAGAGGAGGGCUGUUCUUCCC	chr1:156680789-156680828(-)	.(((.((((((..(((((((((.&.))))))).)))))))).))).	.))))))).)))))))).)))..	-23	11,33	1,22	chr1_156680789-156680828(-)_mmu-miR-298-5p_ss.png	1
chr1	156807532	156807563	K00262:18:H7LNLBBXX:5:1222:21257:24894	0	-	mmu-miR-205-5p		Yes	Yes		Ralgps2	Ralgps2:exon; Ralgps2:3UTR	AATGATTTTTCAGATAACGGTCTAAGCTAACCCGTGT	UCCUUCAUUCCACCGGAGUCUG	chr1:156807529-156807566(-)	.(((((..((((.&.))))..)))))	...........))))..)))))	-12	10,22	11,22	chr1_156807529-156807566(-)_mmu-miR-205-5p_ss.png	1
chr1	157135312	157135376	K00262:18:H7LNLBBXX:5:1104:1489:28551	0	-	mmu-miR-181c-5p		Yes	Yes		Rasal2	Rasal2:exon; Rasal2:3UTR	TTTGTAGCACTTAGATTGTTCCATATGTGATCCATATCTGCATTTCATTACCTGGGTTCTAAAAAAGATT	AACAUUCAACCUGUCGGUGAGU	chr1:157135309-157135379(-)	.(((((.(((((.&.)))))...))))).	.......)))))...)))))..	-9	47,59	7,21	chr1_157135309-157135379(-)_mmu-miR-181c-5p_ss.png	1
chr1	157135314	157135376	K00262:18:H7LNLBBXX:5:2218:10480:15574	0	-	mmu-miR-181c-5p		Yes	Yes		Rasal2	Rasal2:exon; Rasal2:3UTR	TTTGTAGCACTTAGATTGTTCCATATGTGATCCATATCTGCATTTCATTACCTGGGTTCTAAAAAAGA	AACAUUCAACCUGUCGGUGAGU	chr1:157135311-157135379(-)	.(((((.(((((.&.)))))...))))).	.......)))))...)))))..	-9	47,59	7,21	chr1_157135311-157135379(-)_mmu-miR-181c-5p_ss.png	1
chr1	157135325	157135361	K00262:18:H7LNLBBXX:5:1117:27326:35198	0	-	mmu-miR-203-3p		Yes	Yes		Rasal2	Rasal2:exon; Rasal2:3UTR	TTGTTCCATATGTGATCCATATCTGCATTTCATTACCTGGGT	GUGAAAUGUUUAGGACCACUAG	chr1:157135322-157135364(-)	.(((.(((.((...(((((((((.&))))))))).))))).))).	))))))))).))))).)))...	-14	11,34	1,20	chr1_157135322-157135364(-)_mmu-miR-203-3p_ss.png	3
chr1	157135325	157135362	K00262:18:H7LNLBBXX:5:2101:30330:7767	0	-	mmu-miR-203-3p		Yes	Yes		Rasal2	Rasal2:exon; Rasal2:3UTR	ATTGTTCCATATGTGATCCATATCTGCATTTCATTACCTGGGT	GUGAAAUGUUUAGGACCACUAG	chr1:157135322-157135365(-)	.(((.(((.((...(((((((((.&))))))))).))))).))).	))))))))).))))).)))...	-14	12,35	1,20	chr1_157135322-157135365(-)_mmu-miR-203-3p_ss.png	1
chr1	159345234	159345277	K00262:18:H7LNLBBXX:5:2105:21491:18124	0	+	mmu-miR-3473b		Yes	Yes		Rfwd2	Rfwd2:3UTR; Rfwd2:exon	CAGAGAATAAGAGCACTGGTCGCTCCTACAGAGGATCTGGGTTCAGTCC	GGGCUGGAGAGAUGGCUCAG	chr1:159345231-159345280(+)	.((((((((((................((((((((&))))))))))).)))).)))	))))))))))).)))).)))	-17	15,49	1,20	chr1_159345231-159345280(+)_mmu-miR-3473b_ss.png	3
chr1	159347531	159347571	K00262:18:H7LNLBBXX:5:1115:20983:16049	0	+	mmu-miR-23a-3p		Yes	Yes		Rfwd2	Rfwd2:3UTR; Rfwd2:exon	TTGTCTTTATTCCCATTTGTCAACTAATGTGAATAAAAAATTGAAG	AUCACAUUGCCAGGGAUUUCC	chr1:159347528-159347574(+)	.((((..........((((((((.&.))))))))...)))).	.))))))))...)))).....	-10	10,33	1,17	chr1_159347528-159347574(+)_mmu-miR-23a-3p_ss.png	1
chr1	160203519	160203564	K00262:18:H7LNLBBXX:5:2219:13890:10862	0	-	mmu-miR-23a-3p		Yes	Yes		Cacybp	Cacybp:exon; Cacybp:3UTR	AGGCTTTTAAAAGTCCGTATGGGAACTGTGATGTGGAATGCTCGTGTTCCA	AUCACAUUGCCAGGGAUUUCC	chr1:160203516-160203567(-)	.((((((...(((.((.((((((.&)))))))).))).)))))).	)))))))).))).))))))..	-16	10,33	1,20	chr1_160203516-160203567(-)_mmu-miR-23a-3p_ss.png	1
chr1	160203519	160203565	K00262:18:H7LNLBBXX:5:1104:17716:8348	0	-	mmu-miR-23a-3p		Yes	Yes		Cacybp	Cacybp:exon; Cacybp:3UTR	GAGGCTTTTAAAAGTCCGTATGGGAACTGTGATGTGGAATGCTCGTGTTCCA	AUCACAUUGCCAGGGAUUUCC	chr1:160203516-160203568(-)	.((((((...(((.((.((((((.&)))))))).))).)))))).	)))))))).))).))))))..	-16	11,34	1,20	chr1_160203516-160203568(-)_mmu-miR-23a-3p_ss.png	1
chr1	160219342	160219375	K00262:18:H7LNLBBXX:5:1221:1874:7767	0	-	mmu-miR-30c-5p		Yes	Yes		Rabgap1l	Rabgap1l:exon; Rabgap1l:3UTR	TTGTCCCAACAAATGTTTACTTTTATAATCGTTATGAGC	UGUAAACAUCCUACACUCUCAGC	chr1:160219339-160219378(-)	.((((((((.&.)))))))).	.))))))))..............	-8	12,21	1,10	chr1_160219339-160219378(-)_mmu-miR-30c-5p_ss.png	1
chr1	160968051	160968100	K00262:18:H7LNLBBXX:5:1128:13981:41194	0	+	mmu-miR-17-5p		Yes	Yes		Rc3h1	Rc3h1:exon; Rc3h1:3UTR	AATGAACTTTATTTTAATAACTTTGGACGCCTTGGATCCGGGGCTTTAAAAAAAA	CAAAGUGCUUACAGUGCAGGUAG	chr1:160968048-160968103(+)	.(((.((.((..((.(((((.&.))))).))....)).))))).	.))))).))....)).)))))..	-10	28,48	1,22	chr1_160968048-160968103(+)_mmu-miR-17-5p_ss.png	1
chr1	160969646	160969699	K00262:18:H7LNLBBXX:5:2208:24079:18142	0	+	mmu-miR-27b-3p		Yes	Yes		Rc3h1	Rc3h1:exon; Rc3h1:3UTR	TAGCGATTATTTAATTTGCCCAGTCAAGGCACCGTGTTTATATACTATTTCACATTGAA	UUCACAGUGGCUAAGUUCUGC	chr1:160969643-160969702(+)	.(((...((.(((.(((.&.))).))).)).....))).	..))).))).)).....))).	-10	20,37	2,21	chr1_160969643-160969702(+)_mmu-miR-27b-3p_ss.png	1
chr1	160969648	160969699	K00262:18:H7LNLBBXX:5:2208:7334:9877	0	+	mmu-miR-27b-3p		Yes	Yes		Rc3h1	Rc3h1:exon; Rc3h1:3UTR	GCGATTATTTAATTTGCCCAGTCAAGGCACCGTGTTTATATACTATTTCACATTGAA	UUCACAGUGGCUAAGUUCUGC	chr1:160969645-160969702(+)	.(((...((.(((.(((.&.))).))).)).....))).	..))).))).)).....))).	-10	18,35	2,21	chr1_160969645-160969702(+)_mmu-miR-27b-3p_ss.png	1
chr1	160969855	160969889	K00262:18:H7LNLBBXX:5:1106:13098:16102	0	+	mmu-miR-22-3p		Yes	Yes		Rc3h1	Rc3h1:exon; Rc3h1:3UTR	ATGTTTTAAAGATTTCTTCGCATGAGCGCAGCTGTTGCAA	AAGCUGCCAGUUGAAGAACUGU	chr1:160969852-160969892(+)	.(((((((.((..(.((((((.&.))))))).))))))))).	.))))))).)))))))))....	-16	13,34	1,19	chr1_160969852-160969892(+)_mmu-miR-22-3p_ss.png	1
chr1	160969890	160969923	K00262:18:H7LNLBBXX:5:1114:26768:21993	0	+	mmu-miR-467d-3p		Yes	Yes		Rc3h1	Rc3h1:exon; Rc3h1:3UTR	TGCAATAAGATGACTGATTGGGAGGTAGAGGCACCGAAT	AUAUACAUACACACACCUACAC	chr1:160969887-160969926(+)	.((((..(.&.)..)))).	.............)..))))..	-5	24,32	13,21	chr1_160969887-160969926(+)_mmu-miR-467d-3p_ss.png	1
chr1	160971150	160971193	K00262:18:H7LNLBBXX:5:1111:25428:42495	0	+	mmu-miR-135b-5p		Yes	Yes		Rc3h1	Rc3h1:exon; Rc3h1:3UTR	GGGTATCTAGACTCAGTTTCCTGTTGATAGTAGGAGTCTGAATGTGACC	UAUGGCUUUUCAUUCCUAUGUGA	chr1:160971147-160971196(+)	.(((((((..((((.((.(.&.).))..))))))))))).	..).))..)))))))))))....	-9	29,48	2,20	chr1_160971147-160971196(+)_mmu-miR-135b-5p_ss.png	1
chr1	160972767	160972812	K00262:18:H7LNLBBXX:5:1208:3062:3987	0	+	mmu-miR-27a-3p		Yes	Yes		Rc3h1	Rc3h1:exon; Rc3h1:3UTR	AATAACATTTGAGATTTTAAGATTCTATTTCTGTAATTGCTAGAGGTGTTT	UUCACAGUGGCUAAGUUCCGC	chr1:160972764-160972815(+)	.((((...(((.&.)))..)))).	..)))..))))..........	-6	38,49	2,12	chr1_160972764-160972815(+)_mmu-miR-27a-3p_ss.png	1
chr1	161017781	161017837	K00262:18:H7LNLBBXX:5:1102:19278:37677	0	-	mmu-miR-200b-3p		Yes	Yes		Zbtb37	Zbtb37:exon; Zbtb37:3UTR	ACAGATGTTATCATTACTGATCAGGCAGGTAGCTGACACGTACAGAAGAGACTGCTTCAGAT	UAAUACUGCCUGGUAAUGAUGA	chr1:161017778-161017840(-)	.((((((((((....(((((((.&.)))))))))))))))))	.....)))))))))))))))))	-22	7,29	5,22	chr1_161017778-161017840(-)_mmu-miR-200b-3p_ss.png	2
chr1	161018305	161018356	K00262:18:H7LNLBBXX:5:1215:14803:20639	0	-	mmu-miR-27a-3p		Yes	Yes		Zbtb37	Zbtb37:exon; Zbtb37:3UTR	AGAGAATATTTAAATGTATAATTGTTGTGGTACAGGGATGTGGATGATTCTAAGAGA	UUCACAGUGGCUAAGUUCCGC	chr1:161018302-161018359(-)	.((((.((((...((((((.&))))))....))..)).))))	))))))....))..)).))))	-10	26,45	1,21	chr1_161018302-161018359(-)_mmu-miR-27a-3p_ss.png	1
chr1	161088492	161088524	K00262:18:H7LNLBBXX:5:1126:21186:43445	0	-	mmu-miR-19b-3p		Yes	Yes		Klhl20	Klhl20:exon; Klhl20:3UTR	GTTTACATTTAAACATCATTTGCACCTTTTTCAAGGAA	UGUGCAAAUCCAUGCAAAACUGA	chr1:161088489-161088527(-)	.(((.((((((((.&.))))))))..))).	.))))))))..))).........	-10	13,26	1,15	chr1_161088489-161088527(-)_mmu-miR-19b-3p_ss.png	1
chr1	161088505	161088537	K00262:18:H7LNLBBXX:5:1104:30117:14924	0	-	mmu-miR-30d-5p		Yes	Yes		Klhl20	Klhl20:exon; Klhl20:3UTR	TGGCACCTTTTGTGTTTACATTTAAACATCATTTGCAC	UGUAAACAUCCCCGACUGGAAG	chr1:161088502-161088540(-)	.((..(((((((((((.&))))))))....)))..)).	))))))))....)))..))...	-9	5,21	1,20	chr1_161088502-161088540(-)_mmu-miR-30d-5p_ss.png	1
chr1	161088712	161088741	K00262:18:H7LNLBBXX:5:1109:8592:17087	0	-	mmu-miR-130a-3p		Yes	Yes		Klhl20	Klhl20:exon; Klhl20:3UTR	CTGTTACTCTGTCTCTTAAGTTGCACTTTCTGATG	CAGUGCAAUGUUAAAAGGGCAU	chr1:161088709-161088744(-)	.(((((.((((((((((((.&.)))))))).))))..))))).	.)))))))).))))..))))).	-14	9,28	1,22	chr1_161088709-161088744(-)_mmu-miR-130a-3p_ss.png	1
chr1	161089142	161089184	K00262:18:H7LNLBBXX:5:1123:26910:7855	0	-	mmu-miR-23a-3p		Yes	Yes		Klhl20	Klhl20:exon; Klhl20:3UTR	ATGTATCTAGGTCTCTTATAAAAGCAATGTGAGGCTCATTGGTTGTCA	AUCACAUUGCCAGGGAUUUCC	chr1:161089139-161089187(-)	.((((((((.......(((((((((.&.))))))))).)))))))).	.))))))))).))))))))..	-17	8,33	1,20	chr1_161089139-161089187(-)_mmu-miR-23a-3p_ss.png	1
chr1	161089404	161089424	>K00262:18:H7LNLBBXX:5:1216:22972:11548	0	-	mmu-miR-669f-3p		Yes	Yes		Klhl20	Klhl20:exon; Klhl20:3UTR	CACATCCACCCATCAAATATAAGTAA	CAUAUACAUACACACACACGUAU	chr1:161089401-161089427(-)	.(((.&.))).	........)))............	-1	22,26	8,12	chr1_161089401-161089427(-)_mmu-miR-669f-3p_ss.png	1
chr1	161089418	161089457	K00262:18:H7LNLBBXX:5:1210:3772:22450	0	-	mmu-miR-297a-5p		Yes	Yes		Klhl20	Klhl20:exon; Klhl20:3UTR	CCGCATTCCTACGCATTCATATACATACAAACACACATCCACCCA	AUGUAUGUGUGCAUGUGCAUGU	chr1:161089415-161089460(-)	.((((...((((((((((.&.))))))))))...)))).	.))))))))))...))))....	-16	12,30	1,19	chr1_161089415-161089460(-)_mmu-miR-297a-5p_ss.png	1
chr1	161090420	161090453	K00262:18:H7LNLBBXX:5:2221:25246:25052	0	-	mmu-miR-23a-3p		Yes	Yes		Klhl20	Klhl20:exon; Klhl20:3UTR	ATGACACATTGTGAATCCCATATATGGTGAACACAGGAA	AUCACAUUGCCAGGGAUUUCC	chr1:161090417-161090456(-)	.(((((((...((..((((.&.))))..))...))))))).	.))))..))...)))))))..	-13	12,31	1,20	chr1_161090417-161090456(-)_mmu-miR-23a-3p_ss.png	1
chr1	161090420	161090454	K00262:18:H7LNLBBXX:5:1125:11008:25421	0	-	mmu-miR-23a-3p		Yes	Yes		Klhl20	Klhl20:exon; Klhl20:3UTR	AATGACACATTGTGAATCCCATATATGGTGAACACAGGAA	AUCACAUUGCCAGGGAUUUCC	chr1:161090417-161090457(-)	.(((((((...((..((((.&.))))..))...))))))).	.))))..))...)))))))..	-13	13,32	1,20	chr1_161090417-161090457(-)_mmu-miR-23a-3p_ss.png	1
chr1	161241109	161241139	K00262:18:H7LNLBBXX:5:1215:9313:29518	0	-	mmu-miR-18a-5p		Yes	Yes		Prdx6	Prdx6:exon; Prdx6:3UTR	GTGATGTCTGCCTGTGAACGCACCTTATAAAAGACG	UAAGGUGCAUCUAGUGCAGAUAG	chr1:161241106-161241142(-)	.((((((((((.((..((((((((.&)))))))).))))).))))))).	)))))))).))))).))))))).	-24	4,28	1,23	chr1_161241106-161241142(-)_mmu-miR-18a-5p_ss.png	1
chr1	161816262	161816293	K00262:18:H7LNLBBXX:5:1202:11566:42319	0	-	mmu-miR-221-3p		Yes	Yes		AI848100	AI848100:3UTR; AI848100:exon	ATGCCTACCCAGCAAATATAATTAACAGAATCCGAAA	AGCUACAUUGUCUGCUGGGUUUC	chr1:161816259-161816296(-)	.((((((((.(((.&.))).)))))))).	........))).))))))))...	-15	6,19	8,21	chr1_161816259-161816296(-)_mmu-miR-221-3p_ss.png	1
chr1	161816852	161816878	K00262:18:H7LNLBBXX:5:1102:23216:46012	0	-	mmu-miR-23a-3p		Yes	Yes		AI848100	AI848100:3UTR; AI848100:exon	GTGAATTTCCAAATAAATCTGAACACTTGTCT	AUCACAUUGCCAGGGAUUUCC	chr1:161816849-161816881(-)	.(((.((((.....(((.(((.&.))).)))....)))).))).	.))).)))....)))).))).	-7	2,23	1,21	chr1_161816849-161816881(-)_mmu-miR-23a-3p_ss.png	1
chr1	161816852	161816895	K00262:18:H7LNLBBXX:5:2111:7801:10299	0	-	mmu-miR-27a-3p		Yes	Yes		AI848100	AI848100:3UTR; AI848100:exon	TAGTACCATTAGAAACTGTGAATTTCCAAATAAATCTGAACACTTGTCT	UUCACAGUGGCUAAGUUCCGC	chr1:161816849-161816898(-)	.((((..((((((((.&))))))))..)))).	))))))))..)))).......	-14	8,23	1,15	chr1_161816849-161816898(-)_mmu-miR-27a-3p_ss.png	10
[truncated: 16,284 more rows]

## Sheet: Table S3
chrom	chrom_start	chrom_end	name	score	strand	mir_name	in_intron	in_exon	in_3UTR	in_5UTR	genes	genes_and_regions	target_seq	mir_seq	target_iv_with_slop	rnaduplex_dotbracket	whole_mir_dotbracket	dG	mrna_coords	mir_coords	image_filename	counts
[truncated: 11,328 more rows]

## Sheet: Table S4
G-Block for Luciferase Reporter Construction	Sequence 5'-3'
[truncated: 204 more rows]
